# Supplementary material for: Promoting Alkane Binding: Crystallization of a Cationic Manganese(I)‐Pentane σ‐Complex from Solution
Source: Angew Chem Int Ed Engl. 2025 May 27;64(27):e202507494. doi: 10.1002/anie.202507494 (PMC12207380; doi:10.1002/anie.202507494)
Supplement: Supplementary file 2 — Supporting information [file ANIE-64-e202507494-s001.zip]

Archive with 2 entries (2 files):
- p212121_a-finalcif.cif
- 1-6_a-finalcif.cif
