# Supplementary material for: Promoting Alkane Binding: Crystallization of a Cationic Manganese(I)‐Pentane σ‐Complex from Solution
Source: Angew Chem Int Ed Engl. 2025 May 27;64(27):e202507494. doi: 10.1002/anie.202507494 (PMC12207380; doi:10.1002/anie.202507494)
Supplement: Supplementary file 2 — Supporting information [file ANIE-64-e202507494-s001.zip › p212121_a-finalcif.cif]

data_p212121_a
_audit_contact_author_name        'Malte Sellin'
_audit_contact_author_phone       +497612038716
_audit_contact_author_email       malte.sellin@ac.uni-freiburg.de
_audit_contact_author_address
;Albert-Ludwigs-Universit\"at
Alberstra\&se 21
79104 Freiburg
;
_audit_creation_method
;FinalCif V144 by Daniel Kratzert, Freiburg 2024, 
https://dkratzert.de/finalcif.html
;
_publ_contact_author_id_orcid     0000-0003-0424-2261
_publ_section_references
;Sheldrick, G.M. (2015). Acta Cryst. A71, 3-8.
Sheldrick, G.M. (2015). Acta Cryst. C71, 3-8.
The program DSR was used for model building:
D. Kratzert, I. Krossing, J. Appl. Cryst. 2018, 51, 928-934. doi: 
10.1107/S1600576718004508
;
_shelx_SHELXL_version_number      '2019/3'
_chemical_name_systematic         ?
_chemical_name_common             ?
_chemical_formula_sum             'C26 H12 Al F36 Mn O9'
_chemical_formula_moiety          'C16 Al F36 O4, C10 H12 Mn O5'
_chemical_formula_weight          1234.28
_chemical_melting_point           ?
_chemical_absolute_configuration  ?
_space_group_crystal_system       orthorhombic
_space_group_IT_number            19
_space_group_name_H-M_alt         'P 21 21 21'
_space_group_name_Hall            'P 2ac 2ab'
_shelx_space_group_comment
;
The symmetry employed for this shelxl refinement is uniquely defined
by the following loop, which should always be used as a source of
symmetry information in preference to the above space-group names.
They are only intended as comments.
;

loop_
_space_group_symop_operation_xyz
'x, y, z'
'-x+1/2, -y, z+1/2'
'-x, y+1/2, -z+1/2'
'x+1/2, -y+1/2, -z'

_cell_length_a                    9.869(4)
_cell_length_b                    14.625(3)
_cell_length_c                    28.136(5)
_cell_angle_alpha                 90
_cell_angle_beta                  90
_cell_angle_gamma                 90
_cell_volume                      4061(2)
_cell_formula_units_Z             4
_cell_measurement_temperature     100(2)
_cell_measurement_reflns_used     9666
_cell_measurement_theta_min       2.49
_cell_measurement_theta_max       29.3955
_exptl_crystal_description        block
_exptl_crystal_colour             'yellow to orange'
_exptl_crystal_recrystallization_method 'diffusion of n-pentane in 1,2,3,4-tetrafluorobenzene'
_exptl_crystal_density_meas       ?
_exptl_crystal_density_method     ?
_exptl_crystal_density_diffrn     2.019
_exptl_crystal_F_000              2408
_exptl_crystal_size_max           0.220
_exptl_crystal_size_mid           0.205
_exptl_crystal_size_min           0.193
_exptl_absorpt_coefficient_mu     0.562
_exptl_absorpt_correction_type    multi-scan
_exptl_absorpt_correction_T_min   0.6569
_exptl_absorpt_correction_T_max   0.7465
_exptl_absorpt_process_details
;SADABS-2016/2 - Bruker AXS area detector scaling and absorption correction: 
Krause, L., Herbst-Irmer, R., Sheldrick G.M. & Stalke D., J. Appl. Cryst. 48 
(2015) 3-10
;
_exptl_absorpt_special_details    ?
_shelx_estimated_absorpt_T_min    ?
_shelx_estimated_absorpt_T_max    ?
_exptl_transmission_factor_min    ?
_exptl_transmission_factor_max    ?
_exptl_special_details            ?
_diffrn_ambient_temperature       100(2)
_diffrn_ambient_environment       N~2~
_diffrn_radiation_type            MoK\a
_diffrn_radiation_wavelength      0.71073
_diffrn_radiation_monochromator   'mirror optics'
_olex2_diffrn_ambient_temperature_device 'Oxford Cryostream 800'
_diffrn_measurement_ambient_temperature_device_make ?
_diffrn_radiation_probe           x-ray
_diffrn_source                    'microfocus sealed X-ray tube'
_diffrn_source_type               'Incoatec I\ms'
_diffrn_source_voltage            ?
_diffrn_source_current            ?
_diffrn_detector                  CPAD
_diffrn_detector_type             'Bruker PHOTON III'
_diffrn_detector_area_resol_mean  7.41
_diffrn_measurement_device        'three-circle diffractometer'
_diffrn_measurement_device_type   'Bruker D8 VENTURE dual wavelength Mo/Cu'
_diffrn_measurement_method        '\w and \f scans'
_diffrn_measurement_specimen_support 'MiTeGen micromount'
_diffrn_reflns_number             82175
_diffrn_reflns_av_unetI/netI      0.0434
_diffrn_reflns_av_R_equivalents   0.0749
_diffrn_reflns_theta_min          1.447
_diffrn_reflns_theta_max          33.282
_diffrn_reflns_theta_full         25.242
_diffrn_reflns_limit_h_min        -15
_diffrn_reflns_limit_h_max        12
_diffrn_reflns_limit_k_min        -20
_diffrn_reflns_limit_k_max        22
_diffrn_reflns_limit_l_min        -42
_diffrn_reflns_limit_l_max        41
_diffrn_measured_fraction_theta_max 0.933
_diffrn_measured_fraction_theta_full 0.998
_diffrn_reflns_Laue_measured_fraction_max 0.933
_diffrn_reflns_Laue_measured_fraction_full 0.998
_diffrn_reflns_point_group_measured_fraction_max 0.889
_diffrn_reflns_point_group_measured_fraction_full 0.998
_reflns_number_total              13906
_reflns_number_gt                 11146
_reflns_threshold_expression      'I > 2\s(I)'
_reflns_Friedel_coverage          0.735
_reflns_Friedel_fraction_max      0.834
_reflns_Friedel_fraction_full     0.999
_reflns_special_details
;
 Reflections were merged by SHELXL according to the crystal
 class for the calculation of statistics and refinement.
 
 _reflns_Friedel_fraction is defined as the number of unique
 Friedel pairs measured divided by the number that would be
 possible theoretically, ignoring centric projections and
 systematic absences.
;
_computing_data_collection        ?
_computing_cell_refinement        'SAINT V8.40B'
_computing_data_reduction         'SAINT V8.40B'
_computing_structure_solution     'SHELXT 2018/2 (Sheldrick, 2018)'
_computing_structure_refinement   'SHELXL-2019/2 (Sheldrick, 2019)'
_computing_molecular_graphics     ?
_computing_publication_material   ?
_refine_special_details           ?
_refine_ls_structure_factor_coef  Fsqd
_refine_ls_matrix_type            full
_refine_ls_weighting_scheme       calc
_refine_ls_weighting_details      'w=1/[\s^2^(Fo^2^)+(0.0559P)^2^+0.0127P] where P=(Fo^2^+2Fc^2^)/3'
_atom_sites_solution_primary      direct
_atom_sites_solution_secondary    ?
_atom_sites_solution_hydrogens    geom
_refine_ls_hydrogen_treatment     constr
_refine_ls_number_reflns          13906
_refine_ls_number_parameters      938
_refine_ls_number_restraints      6620
_refine_ls_R_factor_all           0.0556
_refine_ls_R_factor_gt            0.0392
_refine_ls_wR_factor_ref          0.1025
_refine_ls_wR_factor_gt           0.0955
_refine_ls_goodness_of_fit_ref    1.056
_refine_ls_restrained_S_all       0.958
_refine_ls_shift/su_max           0.001
_refine_ls_shift/su_mean          0.000
_refine_diff_density_max          0.443
_refine_diff_density_min          -0.643
_refine_diff_density_rms          0.063
_refine_ls_extinction_method      none
_refine_ls_extinction_coef        .
_refine_ls_abs_structure_Flack    0.008(6)
_refine_ls_abs_structure_details
;
 Flack x determined using 4149 quotients [(I+)-(I-)]/[(I+)+(I-)]
 (Parsons, Flack and Wagner, Acta Cryst. B69 (2013) 249-259).
;

loop_
_atom_type_symbol
_atom_type_description
_atom_type_scat_dispersion_real
_atom_type_scat_dispersion_imag
_atom_type_scat_source
'C'  'C'  0.0033 0.0016 'International Tables Vol C Tables 4.2.6.8 and 6.1.1.4'
'O'  'O'  0.0106 0.0060 'International Tables Vol C Tables 4.2.6.8 and 6.1.1.4'
'F'  'F'  0.0171 0.0103 'International Tables Vol C Tables 4.2.6.8 and 6.1.1.4'
'Al' 'Al' 0.0645 0.0514 'International Tables Vol C Tables 4.2.6.8 and 6.1.1.4'
'Mn' 'Mn' 0.3368 0.7283 'International Tables Vol C Tables 4.2.6.8 and 6.1.1.4'
'H'  'H'  0.0000 0.0000 'International Tables Vol C Tables 4.2.6.8 and 6.1.1.4'

_geom_special_details
;
 All esds (except the esd in the dihedral angle between two l.s. planes)
 are estimated using the full covariance matrix.  The cell esds are taken
 into account individually in the estimation of esds in distances, angles
 and torsion angles; correlations between esds in cell parameters are only
 used when they are defined by crystal symmetry.  An approximate (isotropic)
 treatment of cell esds is used for estimating esds involving l.s. planes.
;

loop_
_atom_site_label
_atom_site_type_symbol
_atom_site_fract_x
_atom_site_fract_y
_atom_site_fract_z
_atom_site_U_iso_or_equiv
_atom_site_adp_type
_atom_site_occupancy
_atom_site_site_symmetry_order
_atom_site_calc_flag
_atom_site_refinement_flags_posn
_atom_site_refinement_flags_adp
_atom_site_refinement_flags_occupancy
_atom_site_disorder_assembly
_atom_site_disorder_group
Mn1   Mn 0.12412(4)  0.56977(3)  0.83113(2)  0.02557(9)  Uani 1        1 d    . . . . .
Al1   Al 0.49433(8)  0.49425(4)  0.61484(2)  0.01652(13) Uani 1        1 d    . . . . .
O1    O  0.0034(3)   0.70499(14) 0.76495(8)  0.0385(5)   Uani 1        1 d    . . . . .
O2    O  0.4010(2)   0.64289(18) 0.80511(9)  0.0436(5)   Uani 1        1 d    . . . . .
O3    O  0.1122(3)   0.70543(17) 0.91230(9)  0.0453(6)   Uani 1        1 d    . . . . .
O4    O  -0.1566(2)  0.50092(15) 0.85491(8)  0.0365(5)   Uani 1        1 d    . . . . .
O5    O  0.1410(3)   0.42285(15) 0.75597(7)  0.0374(5)   Uani 1        1 d    . . . . .
C1    C  0.0483(3)   0.65267(19) 0.79017(11) 0.0298(6)   Uani 1        1 d    . . . . .
C2    C  0.2994(3)   0.6138(2)   0.81479(10) 0.0332(6)   Uani 1        1 d    . . . . .
C3    C  0.1161(3)   0.6556(2)   0.88251(11) 0.0344(6)   Uani 1        1 d    . . . . .
C4    C  -0.0509(3)  0.52566(18) 0.84691(10) 0.0289(6)   Uani 1        1 d    . . . . .
C5    C  0.1353(3)   0.47871(18) 0.78299(10) 0.0294(5)   Uani 1        1 d    . . . . .
O1_1  O  0.5686(8)   0.4989(7)   0.5586(3)   0.0211(9)   Uani 0.788(9) 1 d    D U P A 1
C1_1  C  0.6768(6)   0.5283(3)   0.53376(19) 0.0230(6)   Uani 0.788(9) 1 d    D U P A 1
C2_1  C  0.7078(6)   0.6307(3)   0.54343(16) 0.0348(9)   Uani 0.788(9) 1 d    D U P A 1
F1_1  F  0.6184(5)   0.6841(2)   0.52126(14) 0.0486(9)   Uani 0.788(9) 1 d    D U P A 1
F2_1  F  0.8297(5)   0.6569(3)   0.52927(14) 0.0483(10)  Uani 0.788(9) 1 d    D U P A 1
F3_1  F  0.6968(5)   0.6476(3)   0.58986(12) 0.0482(10)  Uani 0.788(9) 1 d    D U P A 1
C3_1  C  0.8054(5)   0.4707(3)   0.54533(16) 0.0350(8)   Uani 0.788(9) 1 d    D U P A 1
F4_1  F  0.7753(4)   0.3843(2)   0.55028(16) 0.0496(9)   Uani 0.788(9) 1 d    D U P A 1
F5_1  F  0.8607(3)   0.4980(4)   0.58612(10) 0.0499(10)  Uani 0.788(9) 1 d    D U P A 1
F6_1  F  0.9001(4)   0.4783(3)   0.51163(14) 0.0480(9)   Uani 0.788(9) 1 d    D U P A 1
C4_1  C  0.6447(6)   0.5169(3)   0.48016(18) 0.0317(8)   Uani 0.788(9) 1 d    D U P A 1
F7_1  F  0.6538(5)   0.4295(3)   0.46645(13) 0.0485(9)   Uani 0.788(9) 1 d    D U P A 1
F8_1  F  0.7236(7)   0.5671(3)   0.4522(2)   0.0366(9)   Uani 0.788(9) 1 d    D U P A 1
F9_1  F  0.5179(5)   0.5427(4)   0.4713(2)   0.0514(12)  Uani 0.788(9) 1 d    D U P A 1
O1_2  O  0.567(4)    0.504(3)    0.5620(13)  0.027(3)    Uani 0.212(9) 1 d    D U P A 2
C1_2  C  0.670(2)    0.5342(11)  0.5345(7)   0.0300(15)  Uani 0.212(9) 1 d    D U P A 2
C2_2  C  0.6676(17)  0.6408(11)  0.5350(6)   0.0341(19)  Uani 0.212(9) 1 d    D U P A 2
F1_2  F  0.5670(14)  0.6704(9)   0.5073(5)   0.041(2)    Uani 0.212(9) 1 d    D U P A 2
F2_2  F  0.7822(15)  0.6780(11)  0.5201(6)   0.044(3)    Uani 0.212(9) 1 d    D U P A 2
F3_2  F  0.6467(17)  0.6679(10)  0.5799(5)   0.041(3)    Uani 0.212(9) 1 d    D U P A 2
C3_2  C  0.8067(16)  0.4998(12)  0.5544(6)   0.040(2)    Uani 0.212(9) 1 d    D U P A 2
F4_2  F  0.8018(13)  0.4137(10)  0.5677(6)   0.051(3)    Uani 0.212(9) 1 d    D U P A 2
F5_2  F  0.8397(12)  0.5481(12)  0.5934(4)   0.047(3)    Uani 0.212(9) 1 d    D U P A 2
F6_2  F  0.9078(17)  0.5112(13)  0.5240(6)   0.056(3)    Uani 0.212(9) 1 d    D U P A 2
C4_2  C  0.650(2)    0.5002(13)  0.4829(7)   0.041(2)    Uani 0.212(9) 1 d    D U P A 2
F7_2  F  0.692(2)    0.4145(10)  0.4799(6)   0.058(3)    Uani 0.212(9) 1 d    D U P A 2
F8_2  F  0.726(3)    0.5457(15)  0.4518(10)  0.049(4)    Uani 0.212(9) 1 d    D U P A 2
F9_2  F  0.521(2)    0.5086(13)  0.4698(7)   0.048(3)    Uani 0.212(9) 1 d    D U P A 2
O1_3  O  0.3735(2)   0.40873(11) 0.61338(7)  0.0238(3)   Uani 1        1 d    D U . . .
C1_3  C  0.3324(3)   0.32954(16) 0.59388(10) 0.0251(5)   Uani 1        1 d    D U . . .
C2_3  C  0.2293(3)   0.34838(19) 0.55315(12) 0.0376(7)   Uani 1        1 d    D U . . .
F1_3  F  0.1085(2)   0.37093(14) 0.57073(10) 0.0562(6)   Uani 1        1 d    D U . . .
F2_3  F  0.2113(3)   0.27592(14) 0.52487(9)  0.0581(6)   Uani 1        1 d    D U . . .
F3_3  F  0.2722(3)   0.41706(14) 0.52622(8)  0.0560(6)   Uani 1        1 d    D U . . .
C3_3  C  0.4528(3)   0.2731(2)   0.57325(13) 0.0393(7)   Uani 1        1 d    D U . . .
F4_3  F  0.5583(2)   0.27767(14) 0.60246(10) 0.0531(6)   Uani 1        1 d    D U . . .
F5_3  F  0.4917(3)   0.30607(14) 0.53153(8)  0.0549(6)   Uani 1        1 d    D U . . .
F6_3  F  0.4213(2)   0.18572(12) 0.56714(11) 0.0585(7)   Uani 1        1 d    D U . . .
C4_3  C  0.2615(3)   0.2724(2)   0.63359(12) 0.0380(7)   Uani 1        1 d    D U . . .
F7_3  F  0.3529(3)   0.23623(15) 0.66289(9)  0.0590(6)   Uani 1        1 d    D U . . .
F8_3  F  0.1877(2)   0.20327(12) 0.61616(9)  0.0504(5)   Uani 1        1 d    D U . . .
F9_3  F  0.1799(2)   0.32425(15) 0.65905(9)  0.0549(6)   Uani 1        1 d    D U . . .
O1_4  O  0.62341(19) 0.47113(12) 0.65471(6)  0.0231(3)   Uani 1        1 d    D U . . .
C1_4  C  0.6643(3)   0.46968(17) 0.70028(8)  0.0220(4)   Uani 1        1 d    D U . . .
C2_4  C  0.7945(3)   0.4095(2)   0.70329(10) 0.0315(6)   Uani 1        1 d    D U . . .
F1_4  F  0.90141(19) 0.45370(16) 0.68556(7)  0.0464(5)   Uani 1        1 d    D U . . .
F2_4  F  0.8255(2)   0.38586(14) 0.74808(6)  0.0404(4)   Uani 1        1 d    D U . . .
F3_4  F  0.7795(2)   0.33289(13) 0.67845(7)  0.0436(5)   Uani 1        1 d    D U . . .
C3_4  C  0.5538(3)   0.42767(19) 0.73313(9)  0.0275(5)   Uani 1        1 d    D U . . .
F4_4  F  0.43338(18) 0.46415(14) 0.72319(7)  0.0381(4)   Uani 1        1 d    D U . . .
F5_4  F  0.5443(2)   0.33851(12) 0.72652(7)  0.0396(4)   Uani 1        1 d    D U . . .
F6_4  F  0.5779(2)   0.44297(14) 0.77926(6)  0.0390(4)   Uani 1        1 d    D U . . .
C4_4  C  0.6990(3)   0.5682(2)   0.71762(10) 0.0326(6)   Uani 1        1 d    D U . . .
F7_4  F  0.5868(2)   0.61523(12) 0.72704(7)  0.0418(4)   Uani 1        1 d    D U . . .
F8_4  F  0.7744(2)   0.56800(14) 0.75727(7)  0.0462(5)   Uani 1        1 d    D U . . .
F9_4  F  0.7672(2)   0.61373(13) 0.68484(7)  0.0459(5)   Uani 1        1 d    D U . . .
O1_6  O  0.4163(2)   0.59450(13) 0.63292(9)  0.0228(4)   Uani 0.966(2) 1 d    D U P A 1
C1_6  C  0.3069(3)   0.64932(18) 0.62990(10) 0.0238(4)   Uani 0.966(2) 1 d    D U P A 1
C2_6  C  0.3306(3)   0.73167(19) 0.66396(11) 0.0333(6)   Uani 0.966(2) 1 d    D U P A 1
F1_6  F  0.3124(3)   0.70671(15) 0.70882(7)  0.0449(5)   Uani 0.966(2) 1 d    D U P A 1
F2_6  F  0.2464(3)   0.80170(14) 0.65484(9)  0.0473(6)   Uani 0.966(2) 1 d    D U P A 1
F3_6  F  0.4567(2)   0.76255(12) 0.66011(9)  0.0434(5)   Uani 0.966(2) 1 d    D U P A 1
C3_6  C  0.2870(4)   0.6853(2)   0.57834(10) 0.0331(6)   Uani 0.966(2) 1 d    D U P A 1
F4_6  F  0.3037(3)   0.61727(15) 0.54720(8)  0.0436(6)   Uani 0.966(2) 1 d    D U P A 1
F5_6  F  0.3778(3)   0.74974(13) 0.56838(7)  0.0476(5)   Uani 0.966(2) 1 d    D U P A 1
F6_6  F  0.1640(3)   0.72053(19) 0.57148(10) 0.0464(6)   Uani 0.966(2) 1 d    D U P A 1
C4_6  C  0.1763(3)   0.5983(2)   0.64559(12) 0.0336(6)   Uani 0.966(2) 1 d    D U P A 1
F7_6  F  0.1317(2)   0.54369(14) 0.61150(9)  0.0495(5)   Uani 0.966(2) 1 d    D U P A 1
F8_6  F  0.0750(2)   0.65495(15) 0.65719(9)  0.0455(6)   Uani 0.966(2) 1 d    D U P A 1
F9_6  F  0.2017(2)   0.54671(14) 0.68368(8)  0.0481(6)   Uani 0.966(2) 1 d    D U P A 1
O1_7  O  0.397(5)    0.581(4)    0.631(2)    0.029(3)    Uani 0.034(2) 1 d    D U P A 2
C1_7  C  0.300(4)    0.645(2)    0.6289(12)  0.032(2)    Uani 0.034(2) 1 d    D U P A 2
C2_7  C  0.187(4)    0.621(2)    0.6662(12)  0.037(3)    Uani 0.034(2) 1 d    D U P A 2
F1_7  F  0.241(5)    0.625(3)    0.7088(12)  0.040(4)    Uani 0.034(2) 1 d    D U P A 2
F2_7  F  0.091(5)    0.685(3)    0.664(2)    0.043(5)    Uani 0.034(2) 1 d    D U P A 2
F3_7  F  0.142(5)    0.537(3)    0.6574(19)  0.043(4)    Uani 0.034(2) 1 d    D U P A 2
C3_7  C  0.227(5)    0.642(3)    0.5804(12)  0.037(2)    Uani 0.034(2) 1 d    D U P A 2
F4_7  F  0.313(7)    0.642(5)    0.5444(17)  0.040(4)    Uani 0.034(2) 1 d    D U P A 2
F5_7  F  0.153(5)    0.566(3)    0.5754(18)  0.046(4)    Uani 0.034(2) 1 d    D U P A 2
F6_7  F  0.141(8)    0.712(4)    0.575(3)    0.0464(6)   Uani 0.034(2) 1 d    D U P A 2
C4_7  C  0.356(4)    0.738(2)    0.6469(13)  0.036(3)    Uani 0.034(2) 1 d    D U P A 2
F7_7  F  0.475(4)    0.761(3)    0.6293(19)  0.040(4)    Uani 0.034(2) 1 d    D U P A 2
F8_7  F  0.274(5)    0.808(3)    0.638(2)    0.039(5)    Uani 0.034(2) 1 d    D U P A 2
F9_7  F  0.377(6)    0.731(3)    0.6941(13)  0.038(4)    Uani 0.034(2) 1 d    D U P A 2
C1_8  C  0.4974(16)  0.4799(13)  0.8967(7)   0.038(2)    Uani 0.732(7) 1 d    D U P B 1
H1A_8 H  0.572065    0.519655    0.906630    0.057       Uiso 0.732(7) 1 calc R U P B 1
H1B_8 H  0.486301    0.483716    0.862118    0.057       Uiso 0.732(7) 1 calc R U P B 1
H1C_8 H  0.517578    0.416610    0.905685    0.057       Uiso 0.732(7) 1 calc R U P B 1
C2_8  C  0.3657(5)   0.5107(3)   0.9212(2)   0.0298(10)  Uani 0.732(7) 1 d    D U P B 1
H2A_8 H  0.372317    0.495902    0.955401    0.036       Uiso 0.732(7) 1 calc R U P B 1
H2B_8 H  0.358645    0.578058    0.918358    0.036       Uiso 0.732(7) 1 calc R U P B 1
C3_8  C  0.2365(4)   0.4687(3)   0.90184(15) 0.0296(9)   Uani 0.732(7) 1 d    D U P B 1
H3A_8 H  0.222185    0.491928    0.869165    0.036       Uiso 0.732(7) 1 calc R U P B 1
H3B_8 H  0.159709    0.490387    0.921472    0.036       Uiso 0.732(7) 1 calc R U P B 1
C4_8  C  0.2324(5)   0.3647(3)   0.90040(18) 0.0367(11)  Uani 0.732(7) 1 d    D U P B 1
H4A_8 H  0.307478    0.342598    0.880078    0.044       Uiso 0.732(7) 1 calc R U P B 1
H4B_8 H  0.248030    0.340976    0.932905    0.044       Uiso 0.732(7) 1 calc R U P B 1
C5_8  C  0.0999(12)  0.3255(9)   0.8817(3)   0.0379(19)  Uani 0.732(7) 1 d    D U P B 1
H5A_8 H  0.096426    0.259738    0.888410    0.057       Uiso 0.732(7) 1 calc R U P B 1
H5B_8 H  0.094275    0.335435    0.847345    0.057       Uiso 0.732(7) 1 calc R U P B 1
H5C_8 H  0.023598    0.355958    0.897414    0.057       Uiso 0.732(7) 1 calc R U P B 1
C1_9  C  0.501(5)    0.488(4)    0.891(2)    0.038(2)    Uani 0.268(7) 1 d    D U P B 2
H1A_9 H  0.580686    0.521326    0.902397    0.057       Uiso 0.268(7) 1 calc R U P B 2
H1B_9 H  0.468394    0.516313    0.861444    0.057       Uiso 0.268(7) 1 calc R U P B 2
H1C_9 H  0.526608    0.424183    0.884353    0.057       Uiso 0.268(7) 1 calc R U P B 2
C2_9  C  0.3887(16)  0.4903(10)  0.9287(6)   0.0298(10)  Uani 0.268(7) 1 d    D U P B 2
H2A_9 H  0.431577    0.487651    0.960471    0.036       Uiso 0.268(7) 1 calc R U P B 2
H2B_9 H  0.340972    0.549650    0.926257    0.036       Uiso 0.268(7) 1 calc R U P B 2
C3_9  C  0.2865(12)  0.4158(8)   0.9255(4)   0.038(3)    Uani 0.268(7) 1 d    D U P B 2
H3A_9 H  0.219850    0.424029    0.951474    0.045       Uiso 0.268(7) 1 calc R U P B 2
H3B_9 H  0.332874    0.356676    0.930904    0.045       Uiso 0.268(7) 1 calc R U P B 2
C4_9  C  0.2106(11)  0.4104(7)   0.8790(4)   0.031(3)    Uani 0.268(7) 1 d    D U P B 2
H4A_9 H  0.277907    0.408248    0.852912    0.037       Uiso 0.268(7) 1 calc R U P B 2
H4B_9 H  0.158008    0.467585    0.875111    0.037       Uiso 0.268(7) 1 calc R U P B 2
C5_9  C  0.114(4)    0.330(3)    0.8728(13)  0.0379(19)  Uani 0.268(7) 1 d    D U P B 2
H5A_9 H  0.060947    0.338207    0.843561    0.057       Uiso 0.268(7) 1 calc R U P B 2
H5B_9 H  0.052204    0.326847    0.900049    0.057       Uiso 0.268(7) 1 calc R U P B 2
H5C_9 H  0.165815    0.273013    0.870651    0.057       Uiso 0.268(7) 1 calc R U P B 2

loop_
_atom_site_aniso_label
_atom_site_aniso_U_11
_atom_site_aniso_U_22
_atom_site_aniso_U_33
_atom_site_aniso_U_23
_atom_site_aniso_U_13
_atom_site_aniso_U_12
Mn1  0.02673(19) 0.02702(18) 0.02295(17) -0.00104(14) -0.00287(16) 0.00442(15)
Al1  0.0179(3)   0.0145(3)   0.0172(3)   0.0008(2)    -0.0021(3)   -0.0001(2)
O1   0.0364(11)  0.0319(10)  0.0471(13)  0.0122(9)    -0.0114(11)  -0.0048(9)
O2   0.0308(12)  0.0564(14)  0.0437(13)  -0.0089(11)  0.0003(10)   -0.0035(10)
O3   0.0391(13)  0.0496(13)  0.0472(13)  -0.0207(11)  -0.0049(11)  0.0083(11)
O4   0.0413(13)  0.0339(10)  0.0343(10)  0.0034(8)    0.0072(9)    -0.0038(9)
O5   0.0456(13)  0.0370(11)  0.0296(10)  -0.0039(8)   0.0060(9)    -0.0050(10)
C1   0.0249(13)  0.0280(13)  0.0365(14)  0.0008(11)   -0.0047(11)  -0.0055(10)
C2   0.0314(15)  0.0395(15)  0.0288(13)  -0.0078(11)  -0.0061(12)  0.0049(12)
C3   0.0296(14)  0.0381(14)  0.0354(14)  -0.0047(12)  -0.0050(12)  0.0065(12)
C4   0.0398(16)  0.0237(11)  0.0232(12)  0.0007(9)    0.0027(11)   0.0027(11)
C5   0.0324(14)  0.0291(12)  0.0266(12)  0.0038(10)   0.0007(11)   -0.0004(11)
O1_1 0.0229(13)  0.0218(17)  0.0186(17)  0.0002(13)   0.0002(12)   -0.0018(13)
C1_1 0.0244(13)  0.0260(13)  0.0185(12)  0.0022(10)   0.0020(11)   -0.0005(11)
C2_1 0.046(2)    0.0312(15)  0.0271(16)  -0.0014(12)  0.0119(15)   -0.0100(14)
F1_1 0.071(2)    0.0264(12)  0.0478(18)  0.0066(12)   0.0160(17)   0.0074(15)
F2_1 0.052(2)    0.053(2)    0.0394(17)  -0.0001(14)  0.0125(15)   -0.0271(16)
F3_1 0.072(3)    0.044(2)    0.0288(13)  -0.0119(12)  0.0140(14)   -0.0289(18)
C3_1 0.0257(15)  0.0477(19)  0.0317(16)  0.0106(15)   0.0019(12)   0.0068(14)
F4_1 0.0410(18)  0.0421(15)  0.066(2)    0.0179(14)   0.0046(16)   0.0153(12)
F5_1 0.0233(12)  0.096(3)    0.0308(12)  0.0121(14)   -0.0033(10)  -0.0017(16)
F6_1 0.0327(14)  0.071(2)    0.0398(16)  0.0095(14)   0.0121(13)   0.0147(15)
C4_1 0.0371(17)  0.0346(17)  0.0233(14)  0.0020(12)   -0.0016(12)  -0.0010(14)
F7_1 0.081(3)    0.0385(14)  0.0262(16)  -0.0096(12)  0.0055(15)   -0.0068(14)
F8_1 0.0493(16)  0.0400(19)  0.0207(12)  0.0035(15)   0.0079(12)   -0.0035(17)
F9_1 0.0370(13)  0.084(3)    0.0336(17)  0.016(2)     -0.0093(12)  0.0033(18)
O1_2 0.029(4)    0.028(5)    0.025(5)    0.003(5)     0.005(4)     0.000(4)
C1_2 0.031(3)    0.035(3)    0.024(3)    0.002(2)     0.006(2)     -0.002(3)
C2_2 0.041(4)    0.034(3)    0.028(4)    0.006(3)     0.010(3)     -0.005(3)
F1_2 0.041(4)    0.046(5)    0.036(5)    0.019(4)     0.014(3)     -0.001(4)
F2_2 0.045(4)    0.049(5)    0.039(6)    0.014(4)     0.007(4)     -0.015(4)
F3_2 0.057(7)    0.034(5)    0.031(4)    -0.001(3)    0.011(4)     -0.016(5)
C3_2 0.031(3)    0.055(4)    0.034(4)    0.011(3)     0.006(3)     0.004(3)
F4_2 0.031(5)    0.056(4)    0.066(7)    0.018(4)     0.003(5)     0.006(4)
F5_2 0.024(4)    0.075(6)    0.042(4)    0.005(4)     0.001(3)     -0.007(5)
F6_2 0.038(4)    0.081(8)    0.050(6)    0.019(5)     0.018(5)     0.009(5)
C4_2 0.050(4)    0.046(4)    0.026(3)    -0.002(3)    0.007(3)     0.003(4)
F7_2 0.093(8)    0.050(4)    0.031(6)    -0.006(4)    0.026(6)     0.015(5)
F8_2 0.064(6)    0.055(7)    0.029(4)    -0.003(6)    0.019(5)     0.003(6)
F9_2 0.055(4)    0.068(8)    0.022(4)    -0.005(6)    0.001(3)     -0.003(5)
O1_3 0.0220(8)   0.0193(7)   0.0301(8)   -0.0022(6)   -0.0027(8)   -0.0033(7)
C1_3 0.0236(12)  0.0169(10)  0.0349(13)  -0.0007(9)   -0.0064(10)  -0.0029(9)
C2_3 0.0404(17)  0.0253(13)  0.0472(17)  -0.0030(12)  -0.0187(14)  -0.0014(12)
F1_3 0.0329(11)  0.0410(10)  0.0947(18)  -0.0087(11)  -0.0278(11)  0.0056(8)
F2_3 0.0702(16)  0.0435(11)  0.0605(13)  -0.0164(10)  -0.0341(12)  -0.0045(10)
F3_3 0.0810(17)  0.0403(10)  0.0465(11)  0.0099(8)    -0.0302(12)  -0.0071(10)
C3_3 0.0311(15)  0.0257(13)  0.061(2)    -0.0108(13)  -0.0018(14)  0.0006(11)
F4_3 0.0282(10)  0.0393(10)  0.0918(17)  -0.0084(10)  -0.0105(11)  0.0079(8)
F5_3 0.0592(14)  0.0481(11)  0.0575(13)  -0.0230(9)   0.0180(12)   -0.0059(10)
F6_3 0.0475(12)  0.0223(8)   0.106(2)    -0.0167(10)  -0.0046(13)  0.0024(8)
C4_3 0.0325(16)  0.0309(14)  0.0504(18)  0.0084(12)   -0.0063(14)  -0.0099(12)
F7_3 0.0605(14)  0.0506(11)  0.0659(14)  0.0322(11)   -0.0247(12)  -0.0181(10)
F8_3 0.0408(11)  0.0308(9)   0.0795(15)  0.0059(9)    -0.0103(11)  -0.0185(8)
F9_3 0.0486(13)  0.0534(11)  0.0627(14)  -0.0030(10)  0.0203(11)   -0.0192(10)
O1_4 0.0217(8)   0.0278(8)   0.0199(7)   0.0019(6)    -0.0052(7)   0.0005(7)
C1_4 0.0217(11)  0.0265(11)  0.0177(10)  0.0019(8)    -0.0042(9)   -0.0013(9)
C2_4 0.0264(13)  0.0418(15)  0.0262(12)  0.0055(10)   -0.0052(11)  0.0060(11)
F1_4 0.0210(9)   0.0769(14)  0.0415(10)  0.0174(9)    -0.0007(7)   0.0020(8)
F2_4 0.0347(10)  0.0549(11)  0.0316(9)   0.0149(8)    -0.0097(8)   0.0072(8)
F3_4 0.0462(11)  0.0426(10)  0.0420(10)  -0.0026(8)   -0.0068(9)   0.0202(9)
C3_4 0.0263(12)  0.0314(12)  0.0249(11)  0.0072(10)   -0.0022(10)  -0.0018(11)
F4_4 0.0234(8)   0.0534(10)  0.0377(9)   0.0124(8)    0.0027(7)    0.0031(8)
F5_4 0.0453(11)  0.0303(8)   0.0432(10)  0.0088(7)    -0.0013(8)   -0.0101(8)
F6_4 0.0416(10)  0.0536(11)  0.0218(7)   0.0069(7)    0.0015(7)    -0.0026(8)
C4_4 0.0411(16)  0.0305(12)  0.0262(12)  0.0002(11)   -0.0086(11)  -0.0064(12)
F7_4 0.0563(12)  0.0323(8)   0.0369(9)   -0.0089(7)   -0.0076(9)   0.0078(8)
F8_4 0.0571(13)  0.0484(10)  0.0329(9)   -0.0006(8)   -0.0217(9)   -0.0177(10)
F9_4 0.0577(13)  0.0419(10)  0.0380(10)  0.0081(8)    -0.0033(9)   -0.0242(9)
O1_6 0.0259(10)  0.0176(8)   0.0249(9)   -0.0009(7)   -0.0022(8)   0.0036(7)
C1_6 0.0294(11)  0.0200(10)  0.0220(9)   0.0007(8)    -0.0020(9)   0.0057(8)
C2_6 0.0429(14)  0.0263(11)  0.0307(12)  -0.0065(9)   -0.0014(12)  0.0075(10)
F1_6 0.0563(13)  0.0530(12)  0.0255(8)   -0.0091(8)   -0.0028(9)   0.0159(10)
F2_6 0.0637(15)  0.0281(9)   0.0502(13)  -0.0082(8)   -0.0050(11)  0.0189(9)
F3_6 0.0490(11)  0.0262(8)   0.0550(13)  -0.0103(8)   -0.0068(10)  -0.0028(7)
C3_6 0.0425(14)  0.0320(12)  0.0248(11)  0.0025(9)    -0.0025(11)  0.0126(10)
F4_6 0.0545(13)  0.0511(14)  0.0253(8)   -0.0084(9)   -0.0089(9)   0.0209(11)
F5_6 0.0613(13)  0.0374(9)   0.0441(11)  0.0191(8)    0.0136(10)   0.0075(9)
F6_6 0.0495(13)  0.0563(12)  0.0335(10)  0.0071(9)    -0.0048(10)  0.0278(10)
C4_6 0.0286(12)  0.0291(12)  0.0431(14)  0.0076(10)   0.0027(11)   0.0071(9)
F7_6 0.0278(10)  0.0415(10)  0.0792(15)  -0.0085(10)  -0.0115(10)  -0.0018(8)
F8_6 0.0334(10)  0.0482(12)  0.0550(13)  0.0090(10)   0.0092(9)    0.0165(9)
F9_6 0.0349(11)  0.0496(11)  0.0599(12)  0.0311(10)   0.0068(10)   0.0059(9)
O1_7 0.032(5)    0.026(5)    0.028(7)    0.001(6)     -0.005(5)    0.008(5)
C1_7 0.036(4)    0.029(4)    0.030(4)    0.001(3)     -0.004(3)    0.011(3)
C2_7 0.036(5)    0.037(5)    0.038(4)    0.008(5)     0.000(4)     0.011(4)
F1_7 0.035(9)    0.047(10)   0.037(4)    0.009(7)     0.002(5)     0.009(8)
F2_7 0.037(8)    0.043(8)    0.047(11)   0.013(9)     0.004(7)     0.015(7)
F3_7 0.042(9)    0.039(6)    0.049(9)    0.007(7)     0.001(8)     0.007(5)
C3_7 0.037(4)    0.041(4)    0.032(4)    0.001(4)     -0.007(3)    0.014(3)
F4_7 0.043(8)    0.046(10)   0.031(5)    0.002(8)     -0.005(6)    0.018(7)
F5_7 0.047(9)    0.051(3)    0.040(10)   -0.003(8)    -0.011(8)    0.005(6)
F6_7 0.0495(13)  0.0563(12)  0.0335(10)  0.0071(9)    -0.0048(10)  0.0278(10)
C4_7 0.043(5)    0.029(4)    0.035(5)    -0.002(4)    -0.001(5)    0.009(4)
F7_7 0.045(6)    0.032(9)    0.041(9)    -0.002(8)    0.001(7)     0.006(5)
F8_7 0.050(8)    0.030(5)    0.037(11)   -0.004(8)    -0.002(9)    0.012(7)
F9_7 0.049(9)    0.031(9)    0.034(5)    -0.004(5)    -0.003(5)    0.010(8)
C1_8 0.0338(18)  0.038(4)    0.043(5)    -0.003(3)    0.000(2)     0.000(2)
C2_8 0.032(2)    0.030(2)    0.028(2)    -0.0017(17)  -0.0040(16)  0.0031(18)
C3_8 0.0255(18)  0.0275(18)  0.036(2)    0.0054(15)   -0.0026(15)  -0.0027(14)
C4_8 0.035(2)    0.0228(18)  0.053(3)    0.0045(18)   -0.007(2)    -0.0023(15)
C5_8 0.035(3)    0.0302(19)  0.048(5)    0.003(3)     -0.001(3)    -0.0094(15)
C1_9 0.0338(18)  0.038(4)    0.043(5)    -0.003(3)    0.000(2)     0.000(2)
C2_9 0.032(2)    0.030(2)    0.028(2)    -0.0017(17)  -0.0040(16)  0.0031(18)
C3_9 0.036(6)    0.039(6)    0.038(6)    0.001(4)     -0.006(5)    0.004(4)
C4_9 0.028(5)    0.024(5)    0.041(6)    0.003(4)     -0.007(4)    0.004(4)
C5_9 0.035(3)    0.0302(19)  0.048(5)    0.003(3)     -0.001(3)    -0.0094(15)

loop_
_geom_bond_atom_site_label_1
_geom_bond_atom_site_label_2
_geom_bond_distance
_geom_bond_site_symmetry_2
_geom_bond_publ_flag
Mn1  C1    1.832(3)   . ?
Mn1  C4    1.896(3)   . ?
Mn1  C2    1.903(3)   . ?
Mn1  C5    1.903(3)   . ?
Mn1  C3    1.916(3)   . ?
Al1  O1_7  1.65(4)    . ?
Al1  O1_2  1.66(3)    . ?
Al1  O1_3  1.7283(19) . ?
Al1  O1_4  1.731(2)   . ?
Al1  O1_6  1.732(2)   . ?
Al1  O1_1  1.746(7)   . ?
O1   C1    1.134(4)   . ?
O2   C2    1.122(4)   . ?
O3   C3    1.112(4)   . ?
O4   C4    1.127(4)   . ?
O5   C5    1.117(3)   . ?
O1_1 C1_1  1.346(5)   . ?
C1_1 C4_1  1.550(6)   . ?
C1_1 C2_1  1.552(6)   . ?
C1_1 C3_1  1.557(6)   . ?
C2_1 F2_1  1.325(5)   . ?
C2_1 F3_1  1.334(5)   . ?
C2_1 F1_1  1.334(6)   . ?
C3_1 F4_1  1.306(5)   . ?
C3_1 F5_1  1.332(5)   . ?
C3_1 F6_1  1.336(5)   . ?
C4_1 F8_1  1.329(5)   . ?
C4_1 F9_1  1.331(6)   . ?
C4_1 F7_1  1.338(5)   . ?
O1_2 C1_2  1.351(18)  . ?
C1_2 C3_2  1.541(15)  . ?
C1_2 C4_2  1.547(16)  . ?
C1_2 C2_2  1.560(15)  . ?
C2_2 F2_2  1.323(14)  . ?
C2_2 F1_2  1.334(14)  . ?
C2_2 F3_2  1.339(14)  . ?
C3_2 F4_2  1.315(14)  . ?
C3_2 F6_2  1.324(15)  . ?
C3_2 F5_2  1.345(15)  . ?
C4_2 F9_2  1.325(16)  . ?
C4_2 F7_2  1.325(15)  . ?
C4_2 F8_2  1.334(16)  . ?
O1_3 C1_3  1.344(3)   . ?
C1_3 C2_3  1.557(4)   . ?
C1_3 C3_3  1.559(4)   . ?
C1_3 C4_3  1.561(4)   . ?
C2_3 F3_3  1.327(4)   . ?
C2_3 F1_3  1.332(4)   . ?
C2_3 F2_3  1.337(3)   . ?
C3_3 F5_3  1.326(4)   . ?
C3_3 F6_3  1.326(3)   . ?
C3_3 F4_3  1.328(4)   . ?
C4_3 F9_3  1.318(4)   . ?
C4_3 F7_3  1.331(4)   . ?
C4_3 F8_3  1.339(3)   . ?
O1_4 C1_4  1.345(3)   . ?
C1_4 C3_4  1.556(4)   . ?
C1_4 C2_4  1.559(4)   . ?
C1_4 C4_4  1.560(4)   . ?
C2_4 F3_4  1.329(4)   . ?
C2_4 F1_4  1.334(4)   . ?
C2_4 F2_4  1.342(3)   . ?
C3_4 F5_4  1.320(3)   . ?
C3_4 F4_4  1.332(3)   . ?
C3_4 F6_4  1.338(3)   . ?
C4_4 F9_4  1.322(3)   . ?
C4_4 F7_4  1.330(4)   . ?
C4_4 F8_4  1.341(3)   . ?
O1_6 C1_6  1.348(3)   . ?
C1_6 C4_6  1.553(4)   . ?
C1_6 C3_6  1.556(4)   . ?
C1_6 C2_6  1.557(4)   . ?
C2_6 F1_6  1.326(4)   . ?
C2_6 F3_6  1.329(4)   . ?
C2_6 F2_6  1.343(3)   . ?
C3_6 F5_6  1.330(4)   . ?
C3_6 F6_6  1.332(4)   . ?
C3_6 F4_6  1.336(4)   . ?
C4_6 F7_6  1.323(4)   . ?
C4_6 F9_6  1.334(4)   . ?
C4_6 F8_6  1.339(4)   . ?
O1_7 C1_7  1.35(2)    . ?
C1_7 C3_7  1.545(17)  . ?
C1_7 C4_7  1.547(17)  . ?
C1_7 C2_7  1.575(18)  . ?
C2_7 F1_7  1.316(18)  . ?
C2_7 F3_7  1.325(18)  . ?
C2_7 F2_7  1.333(18)  . ?
C3_7 F6_7  1.327(18)  . ?
C3_7 F4_7  1.328(18)  . ?
C3_7 F5_7  1.345(18)  . ?
C4_7 F7_7  1.323(18)  . ?
C4_7 F8_7  1.327(18)  . ?
C4_7 F9_7  1.349(18)  . ?
C1_8 C2_8  1.538(10)  . ?
C1_8 H1A_8 0.9800     . ?
C1_8 H1B_8 0.9800     . ?
C1_8 H1C_8 0.9800     . ?
C2_8 C3_8  1.516(6)   . ?
C2_8 H2A_8 0.9900     . ?
C2_8 H2B_8 0.9900     . ?
C3_8 C4_8  1.523(5)   . ?
C3_8 H3A_8 0.9900     . ?
C3_8 H3B_8 0.9900     . ?
C4_8 C5_8  1.521(9)   . ?
C4_8 H4A_8 0.9900     . ?
C4_8 H4B_8 0.9900     . ?
C5_8 H5A_8 0.9800     . ?
C5_8 H5B_8 0.9800     . ?
C5_8 H5C_8 0.9800     . ?
C1_9 C2_9  1.542(17)  . ?
C1_9 H1A_9 0.9800     . ?
C1_9 H1B_9 0.9800     . ?
C1_9 H1C_9 0.9800     . ?
C2_9 C3_9  1.488(14)  . ?
C2_9 H2A_9 0.9900     . ?
C2_9 H2B_9 0.9900     . ?
C3_9 C4_9  1.511(13)  . ?
C3_9 H3A_9 0.9900     . ?
C3_9 H3B_9 0.9900     . ?
C4_9 C5_9  1.526(17)  . ?
C4_9 H4A_9 0.9900     . ?
C4_9 H4B_9 0.9900     . ?
C5_9 H5A_9 0.9800     . ?
C5_9 H5B_9 0.9800     . ?
C5_9 H5C_9 0.9800     . ?

loop_
_geom_angle_atom_site_label_1
_geom_angle_atom_site_label_2
_geom_angle_atom_site_label_3
_geom_angle
_geom_angle_site_symmetry_1
_geom_angle_site_symmetry_3
_geom_angle_publ_flag
C1    Mn1  C4    90.03(12)  . . ?
C1    Mn1  C2    89.71(13)  . . ?
C4    Mn1  C2    179.54(13) . . ?
C1    Mn1  C5    92.24(13)  . . ?
C4    Mn1  C5    88.93(12)  . . ?
C2    Mn1  C5    90.70(13)  . . ?
C1    Mn1  C3    91.39(13)  . . ?
C4    Mn1  C3    90.49(13)  . . ?
C2    Mn1  C3    89.89(14)  . . ?
C5    Mn1  C3    176.33(12) . . ?
O1_7  Al1  O1_2  116(3)     . . ?
O1_7  Al1  O1_3  99(2)      . . ?
O1_2  Al1  O1_3  110.0(13)  . . ?
O1_7  Al1  O1_4  113(2)     . . ?
O1_2  Al1  O1_4  106.1(15)  . . ?
O1_3  Al1  O1_4  112.44(9)  . . ?
O1_3  Al1  O1_6  108.23(11) . . ?
O1_4  Al1  O1_6  107.59(10) . . ?
O1_3  Al1  O1_1  107.3(3)   . . ?
O1_4  Al1  O1_1  106.6(3)   . . ?
O1_6  Al1  O1_1  114.8(4)   . . ?
O1    C1   Mn1   178.7(3)   . . ?
O2    C2   Mn1   177.5(3)   . . ?
O3    C3   Mn1   179.6(3)   . . ?
O4    C4   Mn1   177.6(3)   . . ?
O5    C5   Mn1   177.4(2)   . . ?
C1_1  O1_1 Al1   144.7(7)   . . ?
O1_1  C1_1 C4_1  108.0(5)   . . ?
O1_1  C1_1 C2_1  111.9(5)   . . ?
C4_1  C1_1 C2_1  108.3(4)   . . ?
O1_1  C1_1 C3_1  111.4(6)   . . ?
C4_1  C1_1 C3_1  108.2(4)   . . ?
C2_1  C1_1 C3_1  109.0(4)   . . ?
F2_1  C2_1 F3_1  108.3(4)   . . ?
F2_1  C2_1 F1_1  106.9(3)   . . ?
F3_1  C2_1 F1_1  107.2(4)   . . ?
F2_1  C2_1 C1_1  113.9(4)   . . ?
F3_1  C2_1 C1_1  109.5(4)   . . ?
F1_1  C2_1 C1_1  110.7(4)   . . ?
F4_1  C3_1 F5_1  107.0(4)   . . ?
F4_1  C3_1 F6_1  108.4(4)   . . ?
F5_1  C3_1 F6_1  107.5(4)   . . ?
F4_1  C3_1 C1_1  111.1(4)   . . ?
F5_1  C3_1 C1_1  110.6(4)   . . ?
F6_1  C3_1 C1_1  112.1(4)   . . ?
F8_1  C4_1 F9_1  106.5(4)   . . ?
F8_1  C4_1 F7_1  108.6(4)   . . ?
F9_1  C4_1 F7_1  106.3(4)   . . ?
F8_1  C4_1 C1_1  113.4(5)   . . ?
F9_1  C4_1 C1_1  110.1(5)   . . ?
F7_1  C4_1 C1_1  111.7(4)   . . ?
C1_2  O1_2 Al1   150(3)     . . ?
O1_2  C1_2 C3_2  110(2)     . . ?
O1_2  C1_2 C4_2  109.5(19)  . . ?
C3_2  C1_2 C4_2  110.6(13)  . . ?
O1_2  C1_2 C2_2  108(2)     . . ?
C3_2  C1_2 C2_2  109.7(13)  . . ?
C4_2  C1_2 C2_2  109.1(13)  . . ?
F2_2  C2_2 F1_2  108.5(12)  . . ?
F2_2  C2_2 F3_2  108.0(13)  . . ?
F1_2  C2_2 F3_2  109.9(13)  . . ?
F2_2  C2_2 C1_2  113.1(14)  . . ?
F1_2  C2_2 C1_2  109.4(12)  . . ?
F3_2  C2_2 C1_2  107.9(13)  . . ?
F4_2  C3_2 F6_2  109.3(13)  . . ?
F4_2  C3_2 F5_2  106.2(13)  . . ?
F6_2  C3_2 F5_2  106.2(13)  . . ?
F4_2  C3_2 C1_2  112.6(13)  . . ?
F6_2  C3_2 C1_2  112.5(14)  . . ?
F5_2  C3_2 C1_2  109.7(12)  . . ?
F9_2  C4_2 F7_2  111.7(16)  . . ?
F9_2  C4_2 F8_2  108.2(18)  . . ?
F7_2  C4_2 F8_2  104.5(16)  . . ?
F9_2  C4_2 C1_2  111.1(15)  . . ?
F7_2  C4_2 C1_2  108.8(14)  . . ?
F8_2  C4_2 C1_2  112.3(18)  . . ?
C1_3  O1_3 Al1   147.30(19) . . ?
O1_3  C1_3 C2_3  110.2(2)   . . ?
O1_3  C1_3 C3_3  112.2(2)   . . ?
C2_3  C1_3 C3_3  108.5(2)   . . ?
O1_3  C1_3 C4_3  107.7(2)   . . ?
C2_3  C1_3 C4_3  109.2(2)   . . ?
C3_3  C1_3 C4_3  108.9(2)   . . ?
F3_3  C2_3 F1_3  108.1(3)   . . ?
F3_3  C2_3 F2_3  107.6(3)   . . ?
F1_3  C2_3 F2_3  107.4(3)   . . ?
F3_3  C2_3 C1_3  110.2(2)   . . ?
F1_3  C2_3 C1_3  110.8(3)   . . ?
F2_3  C2_3 C1_3  112.6(2)   . . ?
F5_3  C3_3 F6_3  107.7(3)   . . ?
F5_3  C3_3 F4_3  107.6(3)   . . ?
F6_3  C3_3 F4_3  108.2(3)   . . ?
F5_3  C3_3 C1_3  111.0(3)   . . ?
F6_3  C3_3 C1_3  112.3(3)   . . ?
F4_3  C3_3 C1_3  109.9(3)   . . ?
F9_3  C4_3 F7_3  107.8(3)   . . ?
F9_3  C4_3 F8_3  107.5(3)   . . ?
F7_3  C4_3 F8_3  107.2(2)   . . ?
F9_3  C4_3 C1_3  110.8(2)   . . ?
F7_3  C4_3 C1_3  110.6(3)   . . ?
F8_3  C4_3 C1_3  112.7(3)   . . ?
C1_4  O1_4 Al1   147.38(18) . . ?
O1_4  C1_4 C3_4  111.2(2)   . . ?
O1_4  C1_4 C2_4  107.9(2)   . . ?
C3_4  C1_4 C2_4  108.8(2)   . . ?
O1_4  C1_4 C4_4  110.5(2)   . . ?
C3_4  C1_4 C4_4  109.4(2)   . . ?
C2_4  C1_4 C4_4  108.9(2)   . . ?
F3_4  C2_4 F1_4  107.4(3)   . . ?
F3_4  C2_4 F2_4  107.6(2)   . . ?
F1_4  C2_4 F2_4  107.2(2)   . . ?
F3_4  C2_4 C1_4  110.8(2)   . . ?
F1_4  C2_4 C1_4  111.0(2)   . . ?
F2_4  C2_4 C1_4  112.6(2)   . . ?
F5_4  C3_4 F4_4  107.6(2)   . . ?
F5_4  C3_4 F6_4  108.3(2)   . . ?
F4_4  C3_4 F6_4  107.2(2)   . . ?
F5_4  C3_4 C1_4  110.8(2)   . . ?
F4_4  C3_4 C1_4  110.0(2)   . . ?
F6_4  C3_4 C1_4  112.7(2)   . . ?
F9_4  C4_4 F7_4  107.7(2)   . . ?
F9_4  C4_4 F8_4  107.4(2)   . . ?
F7_4  C4_4 F8_4  107.3(2)   . . ?
F9_4  C4_4 C1_4  111.0(2)   . . ?
F7_4  C4_4 C1_4  110.9(2)   . . ?
F8_4  C4_4 C1_4  112.3(2)   . . ?
C1_6  O1_6 Al1   147.27(19) . . ?
O1_6  C1_6 C4_6  111.2(2)   . . ?
O1_6  C1_6 C3_6  111.2(2)   . . ?
C4_6  C1_6 C3_6  108.8(3)   . . ?
O1_6  C1_6 C2_6  107.5(2)   . . ?
C4_6  C1_6 C2_6  108.8(2)   . . ?
C3_6  C1_6 C2_6  109.3(2)   . . ?
F1_6  C2_6 F3_6  107.4(3)   . . ?
F1_6  C2_6 F2_6  107.9(3)   . . ?
F3_6  C2_6 F2_6  107.7(3)   . . ?
F1_6  C2_6 C1_6  110.6(2)   . . ?
F3_6  C2_6 C1_6  110.7(2)   . . ?
F2_6  C2_6 C1_6  112.3(3)   . . ?
F5_6  C3_6 F6_6  108.0(3)   . . ?
F5_6  C3_6 F4_6  107.8(3)   . . ?
F6_6  C3_6 F4_6  107.8(3)   . . ?
F5_6  C3_6 C1_6  110.6(3)   . . ?
F6_6  C3_6 C1_6  112.4(3)   . . ?
F4_6  C3_6 C1_6  110.1(2)   . . ?
F7_6  C4_6 F9_6  107.7(3)   . . ?
F7_6  C4_6 F8_6  107.6(3)   . . ?
F9_6  C4_6 F8_6  107.1(3)   . . ?
F7_6  C4_6 C1_6  111.1(3)   . . ?
F9_6  C4_6 C1_6  110.1(3)   . . ?
F8_6  C4_6 C1_6  113.0(2)   . . ?
C1_7  O1_7 Al1   159(4)     . . ?
O1_7  C1_7 C3_7  111(3)     . . ?
O1_7  C1_7 C4_7  110(2)     . . ?
C3_7  C1_7 C4_7  119(2)     . . ?
O1_7  C1_7 C2_7  108(3)     . . ?
C3_7  C1_7 C2_7  104.4(19)  . . ?
C4_7  C1_7 C2_7  103.5(18)  . . ?
F1_7  C2_7 F3_7  110(3)     . . ?
F1_7  C2_7 F2_7  108(3)     . . ?
F3_7  C2_7 F2_7  114(3)     . . ?
F1_7  C2_7 C1_7  108(2)     . . ?
F3_7  C2_7 C1_7  109(2)     . . ?
F2_7  C2_7 C1_7  108(2)     . . ?
F6_7  C3_7 F4_7  109(3)     . . ?
F6_7  C3_7 F5_7  106(3)     . . ?
F4_7  C3_7 F5_7  105(3)     . . ?
F6_7  C3_7 C1_7  112(3)     . . ?
F4_7  C3_7 C1_7  112(3)     . . ?
F5_7  C3_7 C1_7  112(2)     . . ?
F7_7  C4_7 F8_7  106(3)     . . ?
F7_7  C4_7 F9_7  104(3)     . . ?
F8_7  C4_7 F9_7  109(3)     . . ?
F7_7  C4_7 C1_7  115(2)     . . ?
F8_7  C4_7 C1_7  113(2)     . . ?
F9_7  C4_7 C1_7  108(2)     . . ?
C2_8  C1_8 H1A_8 109.5      . . ?
C2_8  C1_8 H1B_8 109.5      . . ?
H1A_8 C1_8 H1B_8 109.5      . . ?
C2_8  C1_8 H1C_8 109.5      . . ?
H1A_8 C1_8 H1C_8 109.5      . . ?
H1B_8 C1_8 H1C_8 109.5      . . ?
C3_8  C2_8 C1_8  115.5(9)   . . ?
C3_8  C2_8 H2A_8 108.4      . . ?
C1_8  C2_8 H2A_8 108.4      . . ?
C3_8  C2_8 H2B_8 108.4      . . ?
C1_8  C2_8 H2B_8 108.4      . . ?
H2A_8 C2_8 H2B_8 107.5      . . ?
C2_8  C3_8 C4_8  115.9(4)   . . ?
C2_8  C3_8 H3A_8 108.3      . . ?
C4_8  C3_8 H3A_8 108.3      . . ?
C2_8  C3_8 H3B_8 108.3      . . ?
C4_8  C3_8 H3B_8 108.3      . . ?
H3A_8 C3_8 H3B_8 107.4      . . ?
C5_8  C4_8 C3_8  114.1(7)   . . ?
C5_8  C4_8 H4A_8 108.7      . . ?
C3_8  C4_8 H4A_8 108.7      . . ?
C5_8  C4_8 H4B_8 108.7      . . ?
C3_8  C4_8 H4B_8 108.7      . . ?
H4A_8 C4_8 H4B_8 107.6      . . ?
C4_8  C5_8 H5A_8 109.5      . . ?
C4_8  C5_8 H5B_8 109.5      . . ?
H5A_8 C5_8 H5B_8 109.5      . . ?
C4_8  C5_8 H5C_8 109.5      . . ?
H5A_8 C5_8 H5C_8 109.5      . . ?
H5B_8 C5_8 H5C_8 109.5      . . ?
C2_9  C1_9 H1A_9 109.5      . . ?
C2_9  C1_9 H1B_9 109.5      . . ?
H1A_9 C1_9 H1B_9 109.5      . . ?
C2_9  C1_9 H1C_9 109.5      . . ?
H1A_9 C1_9 H1C_9 109.5      . . ?
H1B_9 C1_9 H1C_9 109.5      . . ?
C3_9  C2_9 C1_9  115(2)     . . ?
C3_9  C2_9 H2A_9 108.4      . . ?
C1_9  C2_9 H2A_9 108.4      . . ?
C3_9  C2_9 H2B_9 108.4      . . ?
C1_9  C2_9 H2B_9 108.4      . . ?
H2A_9 C2_9 H2B_9 107.5      . . ?
C2_9  C3_9 C4_9  115.2(10)  . . ?
C2_9  C3_9 H3A_9 108.5      . . ?
C4_9  C3_9 H3A_9 108.5      . . ?
C2_9  C3_9 H3B_9 108.5      . . ?
C4_9  C3_9 H3B_9 108.5      . . ?
H3A_9 C3_9 H3B_9 107.5      . . ?
C3_9  C4_9 C5_9  116.7(16)  . . ?
C3_9  C4_9 H4A_9 108.1      . . ?
C5_9  C4_9 H4A_9 108.1      . . ?
C3_9  C4_9 H4B_9 108.1      . . ?
C5_9  C4_9 H4B_9 108.1      . . ?
H4A_9 C4_9 H4B_9 107.3      . . ?
C4_9  C5_9 H5A_9 109.5      . . ?
C4_9  C5_9 H5B_9 109.5      . . ?
H5A_9 C5_9 H5B_9 109.5      . . ?
C4_9  C5_9 H5C_9 109.5      . . ?
H5A_9 C5_9 H5C_9 109.5      . . ?
H5B_9 C5_9 H5C_9 109.5      . . ?

loop_
_geom_torsion_atom_site_label_1
_geom_torsion_atom_site_label_2
_geom_torsion_atom_site_label_3
_geom_torsion_atom_site_label_4
_geom_torsion
_geom_torsion_site_symmetry_1
_geom_torsion_site_symmetry_2
_geom_torsion_site_symmetry_3
_geom_torsion_site_symmetry_4
_geom_torsion_publ_flag
O1_3 Al1  O1_1 C1_1 -161.5(12) . . . . ?
O1_4 Al1  O1_1 C1_1 -40.9(14)  . . . . ?
O1_6 Al1  O1_1 C1_1 78.2(14)   . . . . ?
Al1  O1_1 C1_1 C4_1 -169.4(11) . . . . ?
Al1  O1_1 C1_1 C2_1 -50.3(14)  . . . . ?
Al1  O1_1 C1_1 C3_1 72.0(14)   . . . . ?
O1_1 C1_1 C2_1 F2_1 164.7(6)   . . . . ?
C4_1 C1_1 C2_1 F2_1 -76.4(5)   . . . . ?
C3_1 C1_1 C2_1 F2_1 41.0(5)    . . . . ?
O1_1 C1_1 C2_1 F3_1 43.2(7)    . . . . ?
C4_1 C1_1 C2_1 F3_1 162.0(4)   . . . . ?
C3_1 C1_1 C2_1 F3_1 -80.5(5)   . . . . ?
O1_1 C1_1 C2_1 F1_1 -74.9(6)   . . . . ?
C4_1 C1_1 C2_1 F1_1 44.0(5)    . . . . ?
C3_1 C1_1 C2_1 F1_1 161.5(4)   . . . . ?
O1_1 C1_1 C3_1 F4_1 38.8(6)    . . . . ?
C4_1 C1_1 C3_1 F4_1 -79.7(5)   . . . . ?
C2_1 C1_1 C3_1 F4_1 162.8(4)   . . . . ?
O1_1 C1_1 C3_1 F5_1 -79.8(6)   . . . . ?
C4_1 C1_1 C3_1 F5_1 161.7(4)   . . . . ?
C2_1 C1_1 C3_1 F5_1 44.2(5)    . . . . ?
O1_1 C1_1 C3_1 F6_1 160.3(5)   . . . . ?
C4_1 C1_1 C3_1 F6_1 41.8(5)    . . . . ?
C2_1 C1_1 C3_1 F6_1 -75.8(5)   . . . . ?
O1_1 C1_1 C4_1 F8_1 161.1(6)   . . . . ?
C2_1 C1_1 C4_1 F8_1 39.8(6)    . . . . ?
C3_1 C1_1 C4_1 F8_1 -78.2(5)   . . . . ?
O1_1 C1_1 C4_1 F9_1 42.0(6)    . . . . ?
C2_1 C1_1 C4_1 F9_1 -79.4(5)   . . . . ?
C3_1 C1_1 C4_1 F9_1 162.7(4)   . . . . ?
O1_1 C1_1 C4_1 F7_1 -75.8(7)   . . . . ?
C2_1 C1_1 C4_1 F7_1 162.8(4)   . . . . ?
C3_1 C1_1 C4_1 F7_1 44.9(6)    . . . . ?
O1_7 Al1  O1_2 C1_2 86(7)      . . . . ?
O1_3 Al1  O1_2 C1_2 -163(6)    . . . . ?
O1_4 Al1  O1_2 C1_2 -41(7)     . . . . ?
Al1  O1_2 C1_2 C3_2 54(7)      . . . . ?
Al1  O1_2 C1_2 C4_2 176(6)     . . . . ?
Al1  O1_2 C1_2 C2_2 -65(7)     . . . . ?
O1_2 C1_2 C2_2 F2_2 163(2)     . . . . ?
C3_2 C1_2 C2_2 F2_2 43.3(18)   . . . . ?
C4_2 C1_2 C2_2 F2_2 -78.1(17)  . . . . ?
O1_2 C1_2 C2_2 F1_2 -76(2)     . . . . ?
C3_2 C1_2 C2_2 F1_2 164.4(13)  . . . . ?
C4_2 C1_2 C2_2 F1_2 43.0(17)   . . . . ?
O1_2 C1_2 C2_2 F3_2 44(2)      . . . . ?
C3_2 C1_2 C2_2 F3_2 -76.1(17)  . . . . ?
C4_2 C1_2 C2_2 F3_2 162.5(15)  . . . . ?
O1_2 C1_2 C3_2 F4_2 43(2)      . . . . ?
C4_2 C1_2 C3_2 F4_2 -77.9(17)  . . . . ?
C2_2 C1_2 C3_2 F4_2 161.6(14)  . . . . ?
O1_2 C1_2 C3_2 F6_2 167(2)     . . . . ?
C4_2 C1_2 C3_2 F6_2 46.1(19)   . . . . ?
C2_2 C1_2 C3_2 F6_2 -74.4(17)  . . . . ?
O1_2 C1_2 C3_2 F5_2 -75(2)     . . . . ?
C4_2 C1_2 C3_2 F5_2 164.0(14)  . . . . ?
C2_2 C1_2 C3_2 F5_2 43.6(17)   . . . . ?
O1_2 C1_2 C4_2 F9_2 43(3)      . . . . ?
C3_2 C1_2 C4_2 F9_2 163.9(16)  . . . . ?
C2_2 C1_2 C4_2 F9_2 -75.3(18)  . . . . ?
O1_2 C1_2 C4_2 F7_2 -81(3)     . . . . ?
C3_2 C1_2 C4_2 F7_2 40(2)      . . . . ?
C2_2 C1_2 C4_2 F7_2 161.3(16)  . . . . ?
O1_2 C1_2 C4_2 F8_2 164(2)     . . . . ?
C3_2 C1_2 C4_2 F8_2 -75(2)     . . . . ?
C2_2 C1_2 C4_2 F8_2 46(2)      . . . . ?
O1_7 Al1  O1_3 C1_3 150(2)     . . . . ?
O1_2 Al1  O1_3 C1_3 28.3(17)   . . . . ?
O1_4 Al1  O1_3 C1_3 -89.7(3)   . . . . ?
O1_6 Al1  O1_3 C1_3 151.6(3)   . . . . ?
O1_1 Al1  O1_3 C1_3 27.2(5)    . . . . ?
Al1  O1_3 C1_3 C2_3 -95.6(4)   . . . . ?
Al1  O1_3 C1_3 C3_3 25.4(4)    . . . . ?
Al1  O1_3 C1_3 C4_3 145.3(3)   . . . . ?
O1_3 C1_3 C2_3 F3_3 43.9(3)    . . . . ?
C3_3 C1_3 C2_3 F3_3 -79.3(3)   . . . . ?
C4_3 C1_3 C2_3 F3_3 162.0(3)   . . . . ?
O1_3 C1_3 C2_3 F1_3 -75.7(3)   . . . . ?
C3_3 C1_3 C2_3 F1_3 161.1(2)   . . . . ?
C4_3 C1_3 C2_3 F1_3 42.5(3)    . . . . ?
O1_3 C1_3 C2_3 F2_3 164.1(3)   . . . . ?
C3_3 C1_3 C2_3 F2_3 40.8(4)    . . . . ?
C4_3 C1_3 C2_3 F2_3 -77.8(3)   . . . . ?
O1_3 C1_3 C3_3 F5_3 -78.3(3)   . . . . ?
C2_3 C1_3 C3_3 F5_3 43.7(3)    . . . . ?
C4_3 C1_3 C3_3 F5_3 162.5(2)   . . . . ?
O1_3 C1_3 C3_3 F6_3 161.1(3)   . . . . ?
C2_3 C1_3 C3_3 F6_3 -76.9(3)   . . . . ?
C4_3 C1_3 C3_3 F6_3 41.9(4)    . . . . ?
O1_3 C1_3 C3_3 F4_3 40.5(3)    . . . . ?
C2_3 C1_3 C3_3 F4_3 162.5(3)   . . . . ?
C4_3 C1_3 C3_3 F4_3 -78.7(3)   . . . . ?
O1_3 C1_3 C4_3 F9_3 44.0(3)    . . . . ?
C2_3 C1_3 C4_3 F9_3 -75.7(3)   . . . . ?
C3_3 C1_3 C4_3 F9_3 165.9(3)   . . . . ?
O1_3 C1_3 C4_3 F7_3 -75.5(3)   . . . . ?
C2_3 C1_3 C4_3 F7_3 164.8(3)   . . . . ?
C3_3 C1_3 C4_3 F7_3 46.4(3)    . . . . ?
O1_3 C1_3 C4_3 F8_3 164.5(2)   . . . . ?
C2_3 C1_3 C4_3 F8_3 44.8(3)    . . . . ?
C3_3 C1_3 C4_3 F8_3 -73.6(3)   . . . . ?
O1_7 Al1  O1_4 C1_4 33(3)      . . . . ?
O1_2 Al1  O1_4 C1_4 161.7(15)  . . . . ?
O1_3 Al1  O1_4 C1_4 -78.1(3)   . . . . ?
O1_6 Al1  O1_4 C1_4 41.0(3)    . . . . ?
O1_1 Al1  O1_4 C1_4 164.7(4)   . . . . ?
Al1  O1_4 C1_4 C3_4 44.4(4)    . . . . ?
Al1  O1_4 C1_4 C2_4 163.7(3)   . . . . ?
Al1  O1_4 C1_4 C4_4 -77.3(4)   . . . . ?
O1_4 C1_4 C2_4 F3_4 -44.8(3)   . . . . ?
C3_4 C1_4 C2_4 F3_4 76.0(3)    . . . . ?
C4_4 C1_4 C2_4 F3_4 -164.7(2)  . . . . ?
O1_4 C1_4 C2_4 F1_4 74.5(3)    . . . . ?
C3_4 C1_4 C2_4 F1_4 -164.6(2)  . . . . ?
C4_4 C1_4 C2_4 F1_4 -45.4(3)   . . . . ?
O1_4 C1_4 C2_4 F2_4 -165.3(2)  . . . . ?
C3_4 C1_4 C2_4 F2_4 -44.5(3)   . . . . ?
C4_4 C1_4 C2_4 F2_4 74.7(3)    . . . . ?
O1_4 C1_4 C3_4 F5_4 72.0(3)    . . . . ?
C2_4 C1_4 C3_4 F5_4 -46.8(3)   . . . . ?
C4_4 C1_4 C3_4 F5_4 -165.6(2)  . . . . ?
O1_4 C1_4 C3_4 F4_4 -46.9(3)   . . . . ?
C2_4 C1_4 C3_4 F4_4 -165.7(2)  . . . . ?
C4_4 C1_4 C3_4 F4_4 75.4(3)    . . . . ?
O1_4 C1_4 C3_4 F6_4 -166.4(2)  . . . . ?
C2_4 C1_4 C3_4 F6_4 74.8(3)    . . . . ?
C4_4 C1_4 C3_4 F6_4 -44.1(3)   . . . . ?
O1_4 C1_4 C4_4 F9_4 -42.4(3)   . . . . ?
C3_4 C1_4 C4_4 F9_4 -165.2(2)  . . . . ?
C2_4 C1_4 C4_4 F9_4 76.0(3)    . . . . ?
O1_4 C1_4 C4_4 F7_4 77.3(3)    . . . . ?
C3_4 C1_4 C4_4 F7_4 -45.5(3)   . . . . ?
C2_4 C1_4 C4_4 F7_4 -164.4(2)  . . . . ?
O1_4 C1_4 C4_4 F8_4 -162.6(2)  . . . . ?
C3_4 C1_4 C4_4 F8_4 74.6(3)    . . . . ?
C2_4 C1_4 C4_4 F8_4 -44.3(3)   . . . . ?
O1_3 Al1  O1_6 C1_6 -41.1(4)   . . . . ?
O1_4 Al1  O1_6 C1_6 -162.9(4)  . . . . ?
O1_1 Al1  O1_6 C1_6 78.6(5)    . . . . ?
Al1  O1_6 C1_6 C4_6 59.2(4)    . . . . ?
Al1  O1_6 C1_6 C3_6 -62.2(4)   . . . . ?
Al1  O1_6 C1_6 C2_6 178.2(3)   . . . . ?
O1_6 C1_6 C2_6 F1_6 -75.7(3)   . . . . ?
C4_6 C1_6 C2_6 F1_6 44.8(3)    . . . . ?
C3_6 C1_6 C2_6 F1_6 163.5(3)   . . . . ?
O1_6 C1_6 C2_6 F3_6 43.2(3)    . . . . ?
C4_6 C1_6 C2_6 F3_6 163.7(2)   . . . . ?
C3_6 C1_6 C2_6 F3_6 -77.6(3)   . . . . ?
O1_6 C1_6 C2_6 F2_6 163.7(3)   . . . . ?
C4_6 C1_6 C2_6 F2_6 -75.9(3)   . . . . ?
C3_6 C1_6 C2_6 F2_6 42.9(4)    . . . . ?
O1_6 C1_6 C3_6 F5_6 -74.6(3)   . . . . ?
C4_6 C1_6 C3_6 F5_6 162.7(2)   . . . . ?
C2_6 C1_6 C3_6 F5_6 44.0(3)    . . . . ?
O1_6 C1_6 C3_6 F6_6 164.6(3)   . . . . ?
C4_6 C1_6 C3_6 F6_6 41.9(3)    . . . . ?
C2_6 C1_6 C3_6 F6_6 -76.8(4)   . . . . ?
O1_6 C1_6 C3_6 F4_6 44.5(4)    . . . . ?
C4_6 C1_6 C3_6 F4_6 -78.3(3)   . . . . ?
C2_6 C1_6 C3_6 F4_6 163.0(3)   . . . . ?
O1_6 C1_6 C4_6 F7_6 -78.3(3)   . . . . ?
C3_6 C1_6 C4_6 F7_6 44.5(3)    . . . . ?
C2_6 C1_6 C4_6 F7_6 163.5(2)   . . . . ?
O1_6 C1_6 C4_6 F9_6 40.9(3)    . . . . ?
C3_6 C1_6 C4_6 F9_6 163.7(2)   . . . . ?
C2_6 C1_6 C4_6 F9_6 -77.3(3)   . . . . ?
O1_6 C1_6 C4_6 F8_6 160.7(3)   . . . . ?
C3_6 C1_6 C4_6 F8_6 -76.5(3)   . . . . ?
C2_6 C1_6 C4_6 F8_6 42.5(3)    . . . . ?
O1_2 Al1  O1_7 C1_7 50(13)     . . . . ?
O1_3 Al1  O1_7 C1_7 -68(13)    . . . . ?
O1_4 Al1  O1_7 C1_7 173(12)    . . . . ?
Al1  O1_7 C1_7 C3_7 -1(14)     . . . . ?
Al1  O1_7 C1_7 C4_7 -134(12)   . . . . ?
Al1  O1_7 C1_7 C2_7 113(13)    . . . . ?
O1_7 C1_7 C2_7 F1_7 64(4)      . . . . ?
C3_7 C1_7 C2_7 F1_7 -178(3)    . . . . ?
C4_7 C1_7 C2_7 F1_7 -53(3)     . . . . ?
O1_7 C1_7 C2_7 F3_7 -56(4)     . . . . ?
C3_7 C1_7 C2_7 F3_7 62(3)      . . . . ?
C4_7 C1_7 C2_7 F3_7 -173(3)    . . . . ?
O1_7 C1_7 C2_7 F2_7 180(4)     . . . . ?
C3_7 C1_7 C2_7 F2_7 -62(3)     . . . . ?
C4_7 C1_7 C2_7 F2_7 63(3)      . . . . ?
O1_7 C1_7 C3_7 F6_7 -173(5)    . . . . ?
C4_7 C1_7 C3_7 F6_7 -44(4)     . . . . ?
C2_7 C1_7 C3_7 F6_7 71(4)      . . . . ?
O1_7 C1_7 C3_7 F4_7 -50(4)     . . . . ?
C4_7 C1_7 C3_7 F4_7 79(4)      . . . . ?
C2_7 C1_7 C3_7 F4_7 -166(4)    . . . . ?
O1_7 C1_7 C3_7 F5_7 68(4)      . . . . ?
C4_7 C1_7 C3_7 F5_7 -163(4)    . . . . ?
C2_7 C1_7 C3_7 F5_7 -49(4)     . . . . ?
O1_7 C1_7 C4_7 F7_7 47(4)      . . . . ?
C3_7 C1_7 C4_7 F7_7 -82(4)     . . . . ?
C2_7 C1_7 C4_7 F7_7 163(3)     . . . . ?
O1_7 C1_7 C4_7 F8_7 169(4)     . . . . ?
C3_7 C1_7 C4_7 F8_7 40(4)      . . . . ?
C2_7 C1_7 C4_7 F8_7 -75(3)     . . . . ?
O1_7 C1_7 C4_7 F9_7 -69(4)     . . . . ?
C3_7 C1_7 C4_7 F9_7 161(3)     . . . . ?
C2_7 C1_7 C4_7 F9_7 46(3)      . . . . ?
C1_8 C2_8 C3_8 C4_8 54.5(10)   . . . . ?
C2_8 C3_8 C4_8 C5_8 178.8(5)   . . . . ?
C1_9 C2_9 C3_9 C4_9 -58(3)     . . . . ?
C2_9 C3_9 C4_9 C5_9 175(2)     . . . . ?

_shelx_res_file
;
TITL p212121_a.res in P2(1)2(1)2(1)
    p212121_a.res
    created by SHELXL-2019/3 at 09:12:29 on 31-Oct-2024
REM Old TITL p212121 in P2(1)2(1)2(1)
REM SHELXT solution in P2(1)2(1)2(1): R1 0.131, Rweak 0.044, Alpha 0.016
REM <I/s>   2.809 for   29 systematic absences,  Orientation as input
REM Flack x =  0.036 ( 0.005 ) from  3408 Parsons' quotients
REM Formula found by SHELXT:  C26 O4 F41 Al Mn

CELL  0.71073   9.8685  14.6253  28.1359   90.000   90.000   90.000
ZERR   4.000   0.0043   0.0030   0.0046    0.000    0.000    0.000
LATT -1
SYMM 1/2-X, -Y, 1/2+Z
SYMM -X, 1/2+Y, 1/2-Z
SYMM 1/2+X, 1/2-Y, -Z
SFAC  C  O  F  AL  MN  H
UNIT 104 36 144 4 4 48
EADP F6_6 F6_7
EADP C5_9 C5_8
EADP C2_8 C2_9
EADP C1_9 C1_8
REM Restraints for Fragment pentb, n-Pentane, (bent), C5H12 from: CCDC
REM EJIYIG. Please cite https://doi.org/10.1107/S1600576718004508
REM HFIX_PENB 137 C1 C5
REM HFIX_PENB 23 C2 C3 C4
SADI_PENB 0.03 C1 C2 C2 C3 C3 C4 C4 C5
SADI_PENB 0.04 C1 C3 C3 C5 C2 C4
SIMU_PENB C1 > C5
RIGU_PENB C1 > C5
SAME_PENB C1 > C5
SIMU 0.01 0.02 2 O1_6 C1_6 C2_6 F1_6 F2_6 F3_6 C3_6 F4_6 F5_6 F6_6 =
   C4_6 F7_6 F8_6 F9_6 O1_7 C1_7 C2_7 F1_7 F2_7 F3_7 C3_7 F4_7 F5_7 F6_7 =
   C4_7 F7_7 F8_7 F9_7
RIGU 0.001 0.001 O1_6 C1_6 C2_6 F1_6 F2_6 F3_6 C3_6 F4_6 F5_6 F6_6 =
   C4_6 F7_6 F8_6 F9_6 O1_7 C1_7 C2_7 F1_7 F2_7 F3_7 C3_7 F4_7 F5_7 F6_7 =
   C4_7 F7_7 F8_7 F9_7
SIMU 0.01 0.02 2 O1_1 C1_1 C2_1 F1_1 F2_1 F3_1 C3_1 F4_1 F5_1 F6_1 =
   C4_1 F7_1 F8_1 F9_1 O1_2 C1_2 C2_2 F1_2 F2_2 F3_2 C3_2 F4_2 F5_2 F6_2 =
   C4_2 F7_2 F8_2 F9_2
RIGU 0.001 0.001 O1_1 C1_1 C2_1 F1_1 F2_1 F3_1 C3_1 F4_1 F5_1 F6_1 =
   C4_1 F7_1 F8_1 F9_1 O1_2 C1_2 C2_2 F1_2 F2_2 F3_2 C3_2 F4_2 F5_2 F6_2 =
   C4_2 F7_2 F8_2 F9_2
REM Restraints for Fragment oc(cf3)3, Nonafluoro-tert-butoxy, [(CF3)3CO]-
REM from: TURBOMOLE V6.0 B-P86/def-SV(P). Please cite
REM https://doi.org/10.1107/S1600576718004508
SADI_CCF3 0.02 C1 C2 C1 C3 C1 C4
SADI_CCF3 0.02 F1 C2 F2 C2 F3 C2 F4 C3 F5 C3 F6 C3 F7 C4 F8 C4 F9 C4
SADI_CCF3 0.04 C2 C3 C3 C4 C2 C4
SADI_CCF3 0.04 O1 C2 O1 C3 O1 C4
SADI_CCF3 0.04 F1 F2 F2 F3 F3 F1 F4 F5 F5 F6 F6 F4 F7 F8 F8 F9 F9 F7
SADI_CCF3 0.02 O1 C1
SADI_CCF3 0.04 F1 C1 F2 C1 F3 C1 F4 C1 F5 C1 F6 C1 F7 C1 F8 C1 F9 C1
SIMU_CCF3 O1 > F9
RIGU_CCF3 O1 > F9
SAME_CCF3 O1 > F9
SIMU 0.04 0.08 1
TEMP -173.150
L.S. 10
BOND $H
MORE -1
CONF
LIST 4
ACTA
FMAP 2
PLAN 50
OMIT 2 0 9
OMIT 0   3   7
WGHT    0.055900    0.012700
FVAR       0.39618   0.73158   0.78848   0.96641
MN1   5    0.124118    0.569766    0.831134    11.00000    0.02673    0.02702 =
         0.02295   -0.00104   -0.00287    0.00442
AL1   4    0.494328    0.494246    0.614839    11.00000    0.01790    0.01452 =
         0.01715    0.00083   -0.00206   -0.00008
O1    2    0.003436    0.704991    0.764954    11.00000    0.03644    0.03193 =
         0.04709    0.01224   -0.01144   -0.00479
O2    2    0.400981    0.642886    0.805112    11.00000    0.03083    0.05636 =
         0.04372   -0.00891    0.00029   -0.00345
O3    2    0.112165    0.705432    0.912298    11.00000    0.03908    0.04962 =
         0.04722   -0.02067   -0.00491    0.00833
O4    2   -0.156585    0.500917    0.854908    11.00000    0.04130    0.03387 =
         0.03427    0.00337    0.00724   -0.00381
O5    2    0.141022    0.422855    0.755970    11.00000    0.04561    0.03704 =
         0.02960   -0.00393    0.00600   -0.00503
C1    1    0.048329    0.652667    0.790171    11.00000    0.02491    0.02799 =
         0.03647    0.00077   -0.00469   -0.00555
C2    1    0.299443    0.613845    0.814785    11.00000    0.03135    0.03950 =
         0.02879   -0.00781   -0.00614    0.00495
C3    1    0.116088    0.655569    0.882511    11.00000    0.02965    0.03809 =
         0.03540   -0.00473   -0.00505    0.00652
C4    1   -0.050866    0.525659    0.846906    11.00000    0.03978    0.02372 =
         0.02316    0.00073    0.00272    0.00272
C5    1    0.135320    0.478708    0.782989    11.00000    0.03241    0.02908 =
         0.02663    0.00383    0.00068   -0.00045

RESI CCF3 1
PART 1  31
O1    2    0.568642    0.498927    0.558582    31.00000    0.02293    0.02178 =
         0.01858    0.00019    0.00020   -0.00185
C1    1    0.676846    0.528288    0.533763    31.00000    0.02436    0.02605 =
         0.01850    0.00221    0.00197   -0.00052
C2    1    0.707771    0.630665    0.543435    31.00000    0.04622    0.03122 =
         0.02709   -0.00135    0.01189   -0.01004
F1    3    0.618371    0.684126    0.521260    31.00000    0.07149    0.02642 =
         0.04776    0.00662    0.01597    0.00741
F2    3    0.829705    0.656932    0.529267    31.00000    0.05236    0.05302 =
         0.03939   -0.00012    0.01254   -0.02707
F3    3    0.696814    0.647565    0.589858    31.00000    0.07182    0.04397 =
         0.02881   -0.01194    0.01397   -0.02887
C3    1    0.805407    0.470705    0.545326    31.00000    0.02567    0.04767 =
         0.03166    0.01058    0.00189    0.00685
F4    3    0.775286    0.384256    0.550284    31.00000    0.04097    0.04208 =
         0.06560    0.01787    0.00457    0.01525
F5    3    0.860695    0.498037    0.586115    31.00000    0.02333    0.09554 =
         0.03081    0.01207   -0.00325   -0.00172
F6    3    0.900053    0.478275    0.511627    31.00000    0.03273    0.07139 =
         0.03979    0.00950    0.01214    0.01467
C4    1    0.644735    0.516878    0.480159    31.00000    0.03711    0.03461 =
         0.02333    0.00204   -0.00156   -0.00102
F7    3    0.653773    0.429500    0.466449    31.00000    0.08085    0.03852 =
         0.02617   -0.00958    0.00548   -0.00678
F8    3    0.723628    0.567133    0.452195    31.00000    0.04928    0.03995 =
         0.02070    0.00349    0.00790   -0.00350
F9    3    0.517901    0.542721    0.471325    31.00000    0.03701    0.08355 =
         0.03359    0.01617   -0.00932    0.00332
PART 0
RESI 0
RESI CCF3 2
PART 2  -31
O1    2    0.567474    0.504127    0.561996   -31.00000    0.02909    0.02760 =
         0.02486    0.00322    0.00476    0.00038
C1    1    0.670373    0.534185    0.534470   -31.00000    0.03123    0.03458 =
         0.02431    0.00244    0.00601   -0.00187
C2    1    0.667564    0.640804    0.535007   -31.00000    0.04057    0.03353 =
         0.02820    0.00637    0.01012   -0.00498
F1    3    0.567037    0.670407    0.507264   -31.00000    0.04051    0.04582 =
         0.03602    0.01939    0.01376   -0.00061
F2    3    0.782228    0.677961    0.520131   -31.00000    0.04462    0.04865 =
         0.03934    0.01367    0.00741   -0.01467
F3    3    0.646653    0.667881    0.579862   -31.00000    0.05736    0.03360 =
         0.03107   -0.00057    0.01129   -0.01641
C3    1    0.806663    0.499846    0.554392   -31.00000    0.03104    0.05461 =
         0.03442    0.01083    0.00642    0.00370
F4    3    0.801836    0.413718    0.567689   -31.00000    0.03120    0.05642 =
         0.06628    0.01849    0.00340    0.00634
F5    3    0.839658    0.548087    0.593401   -31.00000    0.02407    0.07547 =
         0.04226    0.00453    0.00077   -0.00702
F6    3    0.907789    0.511156    0.524044   -31.00000    0.03774    0.08095 =
         0.05037    0.01928    0.01761    0.00925
C4    1    0.649506    0.500243    0.482929   -31.00000    0.05039    0.04569 =
         0.02568   -0.00235    0.00678    0.00254
F7    3    0.691846    0.414488    0.479874   -31.00000    0.09316    0.04978 =
         0.03129   -0.00605    0.02559    0.01525
F8    3    0.726087    0.545738    0.451841   -31.00000    0.06350    0.05523 =
         0.02879   -0.00320    0.01855    0.00287
F9    3    0.521230    0.508584    0.469771   -31.00000    0.05458    0.06765 =
         0.02234   -0.00479    0.00064   -0.00284
PART 0
RESI 0
RESI CCF3 3
O1    2    0.373529    0.408727    0.613381    11.00000    0.02203    0.01929 =
         0.03012   -0.00215   -0.00266   -0.00333
C1    1    0.332386    0.329537    0.593882    11.00000    0.02356    0.01695 =
         0.03493   -0.00066   -0.00637   -0.00294
C2    1    0.229305    0.348382    0.553145    11.00000    0.04035    0.02528 =
         0.04716   -0.00303   -0.01867   -0.00145
F1    3    0.108517    0.370928    0.570729    11.00000    0.03288    0.04097 =
         0.09467   -0.00874   -0.02779    0.00556
F2    3    0.211326    0.275919    0.524869    11.00000    0.07023    0.04345 =
         0.06050   -0.01638   -0.03411   -0.00450
F3    3    0.272226    0.417061    0.526220    11.00000    0.08105    0.04035 =
         0.04647    0.00986   -0.03024   -0.00712
C3    1    0.452769    0.273074    0.573253    11.00000    0.03112    0.02565 =
         0.06121   -0.01082   -0.00184    0.00064
F4    3    0.558322    0.277669    0.602458    11.00000    0.02821    0.03928 =
         0.09176   -0.00838   -0.01051    0.00790
F5    3    0.491699    0.306069    0.531534    11.00000    0.05918    0.04805 =
         0.05749   -0.02297    0.01798   -0.00593
F6    3    0.421269    0.185724    0.567137    11.00000    0.04748    0.02229 =
         0.10566   -0.01670   -0.00462    0.00235
C4    1    0.261509    0.272383    0.633593    11.00000    0.03254    0.03095 =
         0.05036    0.00842   -0.00630   -0.00988
F7    3    0.352908    0.236234    0.662890    11.00000    0.06055    0.05057 =
         0.06595    0.03221   -0.02471   -0.01813
F8    3    0.187743    0.203270    0.616158    11.00000    0.04085    0.03077 =
         0.07949    0.00589   -0.01027   -0.01848
F9    3    0.179870    0.324253    0.659054    11.00000    0.04857    0.05337 =
         0.06272   -0.00299    0.02026   -0.01917
RESI 0
RESI CCF3 4
O1    2    0.623408    0.471128    0.654709    11.00000    0.02169    0.02781 =
         0.01988    0.00194   -0.00516    0.00050
C1    1    0.664317    0.469680    0.700284    11.00000    0.02167    0.02648 =
         0.01774    0.00192   -0.00424   -0.00131
C2    1    0.794461    0.409533    0.703287    11.00000    0.02643    0.04177 =
         0.02617    0.00554   -0.00522    0.00596
F1    3    0.901411    0.453699    0.685564    11.00000    0.02095    0.07688 =
         0.04146    0.01739   -0.00070    0.00203
F2    3    0.825481    0.385861    0.748076    11.00000    0.03473    0.05493 =
         0.03160    0.01493   -0.00966    0.00724
F3    3    0.779483    0.332892    0.678446    11.00000    0.04624    0.04262 =
         0.04196   -0.00255   -0.00682    0.02022
C3    1    0.553780    0.427671    0.733129    11.00000    0.02625    0.03140 =
         0.02485    0.00720   -0.00216   -0.00181
F4    3    0.433379    0.464155    0.723186    11.00000    0.02339    0.05337 =
         0.03766    0.01238    0.00272    0.00313
F5    3    0.544335    0.338510    0.726516    11.00000    0.04531    0.03030 =
         0.04322    0.00877   -0.00132   -0.01012
F6    3    0.577855    0.442968    0.779258    11.00000    0.04160    0.05359 =
         0.02178    0.00687    0.00146   -0.00263
C4    1    0.698968    0.568247    0.717625    11.00000    0.04109    0.03052 =
         0.02623    0.00016   -0.00864   -0.00643
F7    3    0.586765    0.615233    0.727044    11.00000    0.05631    0.03229 =
         0.03690   -0.00888   -0.00760    0.00778
F8    3    0.774386    0.568001    0.757267    11.00000    0.05712    0.04844 =
         0.03291   -0.00061   -0.02169   -0.01765
F9    3    0.767212    0.613725    0.684839    11.00000    0.05767    0.04193 =
         0.03799    0.00805   -0.00328   -0.02421
RESI 0
RESI CCF3 5
RESI 0
RESI CCF3 6
PART 1  41
O1    2    0.416295    0.594496    0.632919    41.00000    0.02588    0.01756 =
         0.02494   -0.00094   -0.00225    0.00365
C1    1    0.306865    0.649323    0.629903    41.00000    0.02937    0.02002 =
         0.02205    0.00072   -0.00202    0.00571
C2    1    0.330612    0.731674    0.663964    41.00000    0.04287    0.02633 =
         0.03071   -0.00647   -0.00137    0.00748
F1    3    0.312391    0.706715    0.708817    41.00000    0.05630    0.05303 =
         0.02546   -0.00907   -0.00276    0.01586
F2    3    0.246438    0.801702    0.654839    41.00000    0.06369    0.02806 =
         0.05017   -0.00820   -0.00503    0.01889
F3    3    0.456747    0.762547    0.660111    41.00000    0.04895    0.02620 =
         0.05500   -0.01027   -0.00678   -0.00275
C3    1    0.286968    0.685337    0.578340    41.00000    0.04247    0.03197 =
         0.02478    0.00251   -0.00253    0.01258
F4    3    0.303671    0.617271    0.547200    41.00000    0.05448    0.05109 =
         0.02527   -0.00836   -0.00889    0.02094
F5    3    0.377801    0.749740    0.568379    41.00000    0.06128    0.03739 =
         0.04411    0.01912    0.01356    0.00748
F6    3    0.163989    0.720532    0.571476    41.00000    0.04954    0.05626 =
         0.03345    0.00713   -0.00480    0.02785
C4    1    0.176299    0.598279    0.645589    41.00000    0.02860    0.02911 =
         0.04314    0.00764    0.00269    0.00706
F7    3    0.131677    0.543692    0.611502    41.00000    0.02778    0.04147 =
         0.07921   -0.00850   -0.01151   -0.00179
F8    3    0.075029    0.654952    0.657191    41.00000    0.03339    0.04815 =
         0.05504    0.00898    0.00916    0.01652
F9    3    0.201677    0.546705    0.683682    41.00000    0.03490    0.04959 =
         0.05992    0.03108    0.00678    0.00591
PART 0
RESI 0
RESI CCF3 7
PART 2  -41
O1    2    0.397140    0.580558    0.631269   -41.00000    0.03244    0.02641 =
         0.02758    0.00066   -0.00492    0.00757
C1    1    0.300077    0.645265    0.628921   -41.00000    0.03571    0.02883 =
         0.03024    0.00111   -0.00385    0.01097
C2    1    0.186556    0.620958    0.666185   -41.00000    0.03557    0.03686 =
         0.03817    0.00768   -0.00016    0.01141
F1    3    0.241337    0.624738    0.708767   -41.00000    0.03524    0.04707 =
         0.03677    0.00916    0.00170    0.00883
F2    3    0.090572    0.684982    0.664069   -41.00000    0.03736    0.04278 =
         0.04743    0.01320    0.00382    0.01502
F3    3    0.141551    0.537281    0.657394   -41.00000    0.04197    0.03931 =
         0.04901    0.00657    0.00065    0.00722
C3    1    0.226722    0.642306    0.580447   -41.00000    0.03686    0.04128 =
         0.03223    0.00056   -0.00730    0.01385
F4    3    0.313358    0.641930    0.544354   -41.00000    0.04332    0.04553 =
         0.03115    0.00217   -0.00520    0.01785
F5    3    0.152823    0.565606    0.575448   -41.00000    0.04679    0.05101 =
         0.03999   -0.00289   -0.01146    0.00477
F6    3    0.141180    0.711648    0.575311   -41.00000    0.04954    0.05626 =
         0.03345    0.00713   -0.00480    0.02785
C4    1    0.355791    0.737944    0.646864   -41.00000    0.04325    0.02918 =
         0.03455   -0.00194   -0.00113    0.00881
F7    3    0.475387    0.760948    0.629316   -41.00000    0.04511    0.03226 =
         0.04120   -0.00183    0.00077    0.00612
F8    3    0.273813    0.807898    0.638090   -41.00000    0.04957    0.03012 =
         0.03683   -0.00433   -0.00246    0.01247
F9    3    0.376557    0.731478    0.694132   -41.00000    0.04937    0.03068 =
         0.03450   -0.00433   -0.00259    0.01014
PART 0
RESI 0
RESI PENB 8
PART 1  21
C1    1    0.497354    0.479882    0.896675    21.00000    0.03385    0.03751 =
         0.04284   -0.00315    0.00031   -0.00019
AFIX 137
H1A   6    0.572065    0.519655    0.906630    21.00000   -1.50000
H1B   6    0.486301    0.483716    0.862118    21.00000   -1.50000
H1C   6    0.517578    0.416610    0.905685    21.00000   -1.50000
AFIX   0
C2    1    0.365690    0.510748    0.921150    21.00000    0.03186    0.02985 =
         0.02778   -0.00173   -0.00404    0.00308
AFIX  23
H2A   6    0.372317    0.495902    0.955401    21.00000   -1.20000
H2B   6    0.358645    0.578058    0.918358    21.00000   -1.20000
AFIX   0
C3    1    0.236517    0.468730    0.901836    21.00000    0.02553    0.02755 =
         0.03568    0.00538   -0.00260   -0.00272
AFIX  23
H3A   6    0.222185    0.491928    0.869165    21.00000   -1.20000
H3B   6    0.159709    0.490387    0.921472    21.00000   -1.20000
AFIX   0
C4    1    0.232399    0.364660    0.900402    21.00000    0.03463    0.02283 =
         0.05269    0.00454   -0.00714   -0.00229
AFIX  23
H4A   6    0.307478    0.342598    0.880078    21.00000   -1.20000
H4B   6    0.248030    0.340976    0.932905    21.00000   -1.20000
AFIX   0
C5    1    0.099885    0.325460    0.881732    21.00000    0.03488    0.03025 =
         0.04843    0.00263   -0.00089   -0.00944
AFIX 137
H5A   6    0.096426    0.259738    0.888410    21.00000   -1.50000
H5B   6    0.094275    0.335435    0.847345    21.00000   -1.50000
H5C   6    0.023598    0.355958    0.897414    21.00000   -1.50000
AFIX   0
PART 0
RESI 0
RESI PENB 9
PART 2  -21
C1    1    0.501352    0.487801    0.890768   -21.00000    0.03385    0.03751 =
         0.04284   -0.00315    0.00031   -0.00019
AFIX 137
H1A   6    0.580686    0.521326    0.902397   -21.00000   -1.50000
H1B   6    0.468394    0.516313    0.861444   -21.00000   -1.50000
H1C   6    0.526608    0.424183    0.884353   -21.00000   -1.50000
AFIX   0
C2    1    0.388677    0.490287    0.928694   -21.00000    0.03186    0.02985 =
         0.02778   -0.00173   -0.00404    0.00308
AFIX  23
H2A   6    0.431577    0.487651    0.960471   -21.00000   -1.20000
H2B   6    0.340972    0.549650    0.926257   -21.00000   -1.20000
AFIX   0
C3    1    0.286462    0.415785    0.925515   -21.00000    0.03613    0.03893 =
         0.03827    0.00147   -0.00551    0.00450
AFIX  23
H3A   6    0.219850    0.424029    0.951474   -21.00000   -1.20000
H3B   6    0.332874    0.356676    0.930904   -21.00000   -1.20000
AFIX   0
C4    1    0.210567    0.410407    0.878969   -21.00000    0.02845    0.02419 =
         0.04067    0.00324   -0.00699    0.00400
AFIX  23
H4A   6    0.277907    0.408248    0.852912   -21.00000   -1.20000
H4B   6    0.158008    0.467585    0.875111   -21.00000   -1.20000
AFIX   0
C5    1    0.113716    0.329915    0.872751   -21.00000    0.03488    0.03025 =
         0.04843    0.00263   -0.00089   -0.00944
AFIX 137
H5A   6    0.060947    0.338207    0.843561   -21.00000   -1.50000
H5B   6    0.052204    0.326847    0.900049   -21.00000   -1.50000
H5C   6    0.165815    0.273013    0.870651   -21.00000   -1.50000
PART 0
RESI 0
AFIX   0
HKLF 4


REM  p212121_a.res in P2(1)2(1)2(1)
REM wR2 = 0.1025, GooF = S = 1.056, Restrained GooF = 0.958 for all data
REM R1 = 0.0392 for 11146 Fo > 4sig(Fo) and 0.0556 for all 13906 data
REM 938 parameters refined using 6620 restraints

END

WGHT      0.0559      0.0127

REM Highest difference peak  0.443,  deepest hole -0.643,  1-sigma level  0.063
Q1    1   0.1139  0.5156  0.8331  11.00000  0.05    0.44
Q2    1   0.2709  0.4571  0.8739  11.00000  0.05    0.32
Q3    1   0.1637  0.6406  0.8303  11.00000  0.05    0.32
Q4    1   0.1166  0.6426  0.8157  11.00000  0.05    0.31
Q5    1   0.1324  0.6422  0.8477  11.00000  0.05    0.31
Q6    1   0.1185  0.6585  0.9214  11.00000  0.05    0.30
Q7    1   0.1091  0.5395  0.7907  11.00000  0.05    0.30
Q8    1   0.1325  0.4263  0.9307  11.00000  0.05    0.29
Q9    1   0.1197  0.4963  0.8092  11.00000  0.05    0.28
Q10   1   0.6863  0.5135  0.7057  11.00000  0.05    0.28
Q11   1   0.1422  0.7365  0.6674  11.00000  0.05    0.28
Q12   1   0.3640  0.5777  0.9009  11.00000  0.05    0.28
Q13   1   0.0866  0.6318  0.8326  11.00000  0.05    0.27
Q14   1   0.6928  0.5741  0.5376  11.00000  0.05    0.27
Q15   1   0.4022  0.5361  0.6326  11.00000  0.05    0.26
Q16   1   0.3141  0.3048  0.6091  11.00000  0.05    0.26
Q17   1   0.0474  0.5789  0.8005  11.00000  0.05    0.26
Q18   1   0.6203  0.4561  0.7139  11.00000  0.05    0.25
Q19   1   0.7125  0.3810  0.5333  11.00000  0.05    0.25
Q20   1   0.3735  0.2999  0.6693  11.00000  0.05    0.25
Q21   1   0.5288  0.6372  0.4873  11.00000  0.05    0.24
Q22   1   0.1396  0.3034  0.8514  11.00000  0.05    0.24
Q23   1   0.5320  0.7177  0.6491  11.00000  0.05    0.24
Q24   1   0.3189  0.6746  0.6448  11.00000  0.05    0.24
Q25   1   0.1124  0.4195  0.6160  11.00000  0.05    0.24
Q26   1   0.3759  0.6182  0.8270  11.00000  0.05    0.24
Q27   1   0.4771  0.4248  0.6066  11.00000  0.05    0.23
Q28   1   0.2288  0.6404  0.6350  11.00000  0.05    0.23
Q29   1   0.4444  0.3805  0.5992  11.00000  0.05    0.22
Q30   1   0.3744  0.5636  0.6574  11.00000  0.05    0.22
Q31   1   0.3389  0.7129  0.6200  11.00000  0.05    0.22
Q32   1   0.2727  0.3574  0.5219  11.00000  0.05    0.22
Q33   1   0.3355  0.3559  0.5064  11.00000  0.05    0.22
Q34   1   0.2187  0.6200  0.8326  11.00000  0.05    0.22
Q35   1   0.6960  0.3688  0.5649  11.00000  0.05    0.22
Q36   1   0.8818  0.3816  0.7850  11.00000  0.05    0.22
Q37   1   0.8687  0.5970  0.5055  11.00000  0.05    0.22
Q38   1   0.1185  0.4967  0.8567  11.00000  0.05    0.22
Q39   1   0.5827  0.5476  0.5635  11.00000  0.05    0.22
Q40   1   0.1848  0.6069  0.6985  11.00000  0.05    0.22
Q41   1   0.3944  0.4218  0.5825  11.00000  0.05    0.22
Q42   1   0.4250  0.5451  0.5085  11.00000  0.05    0.22
Q43   1   0.4657  0.5168  0.6221  11.00000  0.05    0.21
Q44   1   0.3035  0.5972  0.5074  11.00000  0.05    0.21
Q45   1   0.1035  0.6083  0.6177  11.00000  0.05    0.21
Q46   1   0.2097  0.6325  0.7002  11.00000  0.05    0.21
Q47   1   0.3810  0.5918  0.8094  11.00000  0.05    0.21
Q48   1   0.8369  0.4240  0.5021  11.00000  0.05    0.21
Q49   1   0.3397  0.4626  0.8523  11.00000  0.05    0.21
Q50   1   0.5611  0.4385  0.4774  11.00000  0.05    0.21
;
_shelx_res_checksum               41533
_shelx_hkl_file
;
   0   0  -2    0.54    0.38
   0   0  -2    0.44    0.42
   0   0   2    1.06    0.52
   0   0   2    1.32    0.58
   0   0   2    0.78    0.52
   0   0   2    3.01    0.72
   0   0   3    0.80    0.76
   0   0   3    0.02    0.72
   0   0   4 1865.99   15.81
   0   0   4 1891.04   15.85
   0   0  -5    0.68    0.64
   0   0   5    1.67    1.38
   0   0   5   -0.74    1.14
   0   0   5    0.50    1.38
   0   0   5    0.24    1.12
   0   0  -6  124.37    2.89
   0   0   6  101.68    4.78
   0   0   6  102.36    4.88
   0   0   6   97.62    4.72
   0   0   6  103.36    4.92
   0   0  -7    0.10    0.82
   0   0   7    1.67    1.71
   0   0   7    0.28    1.36
   0   0   7    0.48    1.75
   0   0   7    1.63    1.61
   0   0   8 1644.83   21.17
   0   0   8 1689.49   21.25
   0   0   8 1735.20   21.73
   0   0   8 1803.29   21.95
   0   0  -9    0.96    1.12
   0   0   9    2.79    1.99
   0   0   9    0.44    1.69
   0   0   9    1.61    2.05
   0   0   9    2.95    1.97
   0   0  10 2931.49   31.64
   0   0 -11    3.19    1.57
   0   0  11    4.80    2.55
   0   0  11    3.95    2.41
   0   0  11    7.06    2.69
   0   0  11    2.21    2.61
   0   0 -12  268.71    6.38
   0   0  12  231.99   10.43
   0   0  12  240.67   16.03
   0   0  12  246.51   10.70
   0   0  12  243.54   16.29
   0   0 -13    4.11    1.93
   0   0  13    3.23    2.85
   0   0  13    4.01    3.03
   0   0  13    4.84    3.09
   0   0  13    5.80    3.11
   0   0 -14 2449.48   19.66
   0   0  14 2128.38   32.33
   0   0  14 2074.58   31.36
   0   0  14 2170.76   32.67
   0   0  14 2051.77   31.26
   0   0 -15    1.83    1.81
   0   0  15    2.31    3.21
   0   0  15    8.29    3.67
   0   0  15    4.66    3.37
   0   0  15   -0.06    2.75
   0   0 -16 2612.46   21.91
   0   0  16 2285.16   35.98
   0   0  16 2275.02   35.30
   0   0  16 2356.99   36.48
   0   0  16 2244.88   35.06
   0   0 -18  287.77    8.11
   0   0  18  243.52   13.00
   0   0  18  243.28   12.78
   0   0  18  264.49   13.52
   0   0  18  252.83   12.94
   0   0 -19    2.95    1.95
   0   0  19    2.13    3.53
   0   0  19    0.72    2.73
   0   0  19    7.42    3.57
   0   0  19    1.69    2.91
   0   0 -20 1172.59   16.82
   0   0  20 1084.24   28.25
   0   0  20 1089.01   28.31
   0   0 -21    7.20    2.53
   0   0  21    2.19    3.79
   0   0  21    3.59    3.57
   0   0  21    3.71    4.33
   0   0  21    3.73    3.43
   0   0 -22  861.42   15.23
   0   0  22  824.62   26.21
   0   0  22  708.26   23.80
   0   0  22  807.10   25.89
   0   0  22  799.02   25.16
   0   0 -23    2.33    2.53
   0   0  23    7.73    4.58
   0   0  23    2.19    3.89
   0   0  23   -4.94    3.71
   0   0  23    4.88    4.64
   0   0 -24   43.08    4.72
   0   0  24   55.26    9.61
   0   0  24   46.45    9.75
   0   0  25   11.90    5.86
   0   0  25   24.18    6.36
   0   0 -26   47.80    4.86
   0   0  26   38.21    8.45
   0   0  26   54.88    9.49
   0   0 -27    2.25    2.35
   0   0  27   -1.93    4.05
   0   0  27    6.70    5.22
   0   0 -28    8.33    2.95
   0   0  28   13.06    6.26
   0   0  28    9.11    6.08
   0   0 -29    2.61    2.31
   0   0  29    6.38    5.36
   0   0  29    3.73    5.30
   0   0 -30   57.47    5.36
   0   0  30   56.97   11.12
   0   0  30   62.06   11.86
   0   0 -31   -0.84    2.29
   0   0  31   -1.81    4.53
   0   0  31   11.58    6.04
   0   0  32    2.63    5.22
   0   0  32    3.91    5.74
   0   0 -33    3.83    2.47
   0   0  33   -1.97    4.47
   0   0  33    5.10    5.12
   0   0  34   -1.44    4.53
   0   0  34    4.43    6.52
   0   0  35    0.10    5.36
   0   0  35    6.80    7.10
   0   0  36   63.77   13.00
   0   0  36   57.35   12.56
   0   0  37   -3.75    5.14
   0   0  37    7.63    7.10
   0   0  38    5.22    7.95
   0   0  38   -1.89    8.23
   0   0  39    1.18    6.04
   0   0  39    5.68    9.19
   0   0  40   -1.36    6.26
   0   0  40   -0.08    8.29
   0  -1   0    0.84    0.42
   0  -1   0    0.84    0.46
   0   1   0    0.08    0.34
   0   1   0    0.40    0.74
   0   1   0    0.48    0.36
   0  -1  -1  389.48    4.90
   0  -1  -1  402.83    4.98
   0  -1   1  394.04    4.88
   0   1  -1  390.61    4.88
   0   1   1  378.03    4.86
   0   1   1  512.79    7.06
   0   1   1  392.37    4.98
   0  -1  -3  225.18    5.44
   0  -1  -3   93.61    3.41
   0  -1  -3  225.28    5.44
   0  -1   3  216.25    4.23
   0  -1   3  225.82    4.33
   0   1  -3  219.36    4.25
   0   1  -3  230.94    4.37
   0   1   3  218.84    5.34
   0   1   3  213.00    4.31
   0   1   3  230.46    5.48
   0  -1  -4  859.58   11.74
   0  -1  -4  874.44    9.11
   0  -1  -4  860.46   11.76
   0  -1   4  891.08   10.25
   0   1  -4  871.76    9.93
   0   1  -4  883.88   10.01
   0   1   4  877.51   11.80
   0   1   4  905.17    8.99
   0   1   4  862.12   11.70
   0  -1  -5  132.42    5.40
   0  -1  -5  131.47    3.95
   0  -1  -5  133.76    5.42
   0  -1   5  123.55    4.49
   0  -1   5  136.39    4.68
   0   1  -5  127.66    4.58
   0   1  -5  131.15    4.64
   0   1   5  124.91    5.14
   0   1   5  144.34    3.91
   0   1   5  136.45    5.46
   0  -1  -6 2320.61   23.00
   0  -1   6 2231.24   20.03
   0  -1   6 2275.06   20.09
   0   1  -6 2204.95   19.83
   0   1   6 2231.20   22.37
   0  -1  -7  351.82    9.73
   0  -1  -7  383.14    7.08
   0  -1  -7  382.88   10.19
   0  -1   7  351.86    8.83
   0  -1   7  347.53    8.69
   0  -1   7  388.00    9.27
   0  -1   7  367.37    8.93
   0   1  -7  343.01    8.69
   0   1  -7  369.80    9.01
   0   1   7  361.71    9.93
   0   1   7  349.39    9.69
   0   1   7  419.50    6.56
   0   1   7  365.47    9.99
   0   1   7  377.30   10.01
   0  -1  -8  340.46   10.29
   0  -1  -8  347.51    6.96
   0  -1  -8  346.26   10.37
   0  -1   8  322.40    9.13
   0  -1   8  349.75    9.41
   0  -1   8  335.13    9.31
   0  -1   8  352.36    9.45
   0   1   8  339.30   10.27
   0   1   8  343.27   10.21
   0   1   8  406.00    6.52
   0   1   8  347.10   10.35
   0   1   8  357.86   10.43
   0  -1  -9  166.65    7.75
   0  -1  -9  172.75    5.30
   0  -1  -9  172.77    7.87
   0  -1   9  150.20    6.88
   0  -1   9  167.97    7.14
   0  -1   9  165.77    7.24
   0  -1   9  176.86    7.36
   0   1   9  166.79    7.75
   0   1   9  161.81    7.56
   0   1   9  207.73    4.80
   0   1   9  172.85    7.97
   0   1   9  160.63    7.63
   0  -1 -10  693.35   10.49
   0  -1  10  612.70   14.13
   0  -1  10  646.17   14.33
   0  -1  10  644.45   14.49
   0  -1  10  669.59   14.55
   0   1  10  637.10   15.43
   0   1  10  631.18   15.23
   0   1  10  809.23    8.89
   0   1  10  643.28   15.51
   0   1  10  644.12   15.33
   0  -1 -11  447.48    8.85
   0  -1  11  387.42   12.00
   0  -1  11  395.67   12.16
   0  -1  11  436.08   12.66
   0  -1  11  442.50   12.78
   0   1 -11  548.15    7.50
   0   1  11  424.00   13.40
   0   1  11  397.25   12.82
   0   1  11  524.95    7.00
   0   1  11  422.65   13.36
   0   1  11  420.57   13.14
   0  -1 -12  182.68    6.30
   0  -1  12  173.77    8.81
   0  -1  12  181.28    8.83
   0  -1  12  191.75    9.13
   0  -1  12  188.08    9.05
   0   1 -12  241.32    5.46
   0   1  12  170.98    9.43
   0   1  12  176.92    9.37
   0   1  12  187.58    9.71
   0   1  12  181.26    9.45
   0  -1 -13  470.65    9.81
   0  -1  13  425.50   13.83
   0  -1  13  469.75   16.65
   0  -1  13  498.72   14.93
   0  -1  13  512.65   17.32
   0   1 -13  562.96    8.55
   0   1  13  465.94   15.37
   0   1  13  430.78   14.57
   0   1  13  518.95   16.13
   0   1  13  440.59   14.65
   0  -1 -14  975.54   14.29
   0  -1  14  904.16   20.69
   0  -1  14  839.93   19.66
   0  -1  14  928.82   20.95
   0  -1  14  966.89   21.07
   0   1 -14 1154.83   12.52
   0   1  14  882.51   21.57
   0   1  14  867.98   20.97
   0   1  14  931.01   22.13
   0   1  14  905.11   21.41
   0  -1 -15 1030.70   15.09
   0  -1  15  962.59   22.13
   0  -1  15  949.11   21.65
   0  -1  15  995.54   22.49
   0  -1  15 1055.72   22.78
   0   1 -15 1267.40   13.62
   0   1  15 1002.97   23.78
   0   1  15  972.41   22.94
   0   1  15 1003.85   23.82
   0   1  15  975.80   23.04
   0  -1 -16   18.48    3.29
   0  -1  16   15.65    4.56
   0  -1  16   20.47    4.90
   0  -1  16   14.77    4.56
   0  -1  16   25.58    5.40
   0   1 -16   21.89    2.95
   0   1  16   15.71    4.53
   0   1  16   19.42    4.94
   0   1  16   19.91    5.04
   0   1  16   16.21    4.96
   0  -1 -17  593.10   12.22
   0  -1  17  546.48   18.06
   0  -1  17  537.45   17.56
   0  -1  17  577.61   18.50
   0  -1  17  589.32   18.32
   0   1 -17  701.55   11.26
   0   1  17  588.58   19.93
   0   1  17  564.46   18.88
   0   1  17  575.22   19.66
   0   1  17  560.29   18.74
   0  -1 -18  165.27    6.94
   0  -1  18  153.51   10.07
   0  -1  18  180.07   10.80
   0   1 -18  196.03    6.46
   0   1  18  171.43   11.46
   0   1  18  157.78   10.57
   0   1  18  158.80   11.08
   0   1  18  171.41   10.80
   0  -1 -19   84.46    5.46
   0  -1  19   80.20    8.29
   0  -1  19   76.25    7.77
   0  -1  19   84.86    8.35
   0  -1  19   91.70    8.49
   0   1 -19  100.67    5.06
   0   1  19   79.30    8.69
   0   1  19   73.70    8.11
   0   1  19   84.38    8.69
   0   1  19   88.41    8.57
   0  -1 -20   15.81    3.39
   0  -1  20   15.37    5.06
   0  -1  20    6.56    3.75
   0  -1  20   18.26    5.18
   0  -1  20   18.50    5.16
   0   1 -20   16.80    3.03
   0   1  20   15.81    5.70
   0   1  20   12.02    4.76
   0   1  20    9.87    4.82
   0   1  20   12.60    4.45
   0  -1 -21    4.31    2.47
   0  -1  21   -0.54    3.77
   0  -1  21    6.16    3.77
   0  -1  21    1.38    3.65
   0  -1  21   -2.49    2.97
   0   1 -21   -0.04    2.17
   0   1  21    0.98    3.63
   0   1  21   -0.94    3.07
   0   1  21    3.55    4.03
   0   1  21    1.81    3.81
   0  -1 -22  165.83    7.81
   0  -1  22  156.88   12.02
   0  -1  22  158.28   11.64
   0  -1  22  195.40   13.24
   0  -1  22  182.22   12.46
   0   1 -22  191.23    7.20
   0   1  22  180.13   13.06
   0   1  22  167.51   12.46
   0   1  22  216.31   14.23
   0   1  22  180.72   12.72
   0  -1 -23   26.37    4.37
   0  -1  23   28.17    6.74
   0  -1  23   30.68    6.94
   0  -1  23   30.08    7.16
   0  -1  23   28.07    6.86
   0   1 -23   30.58    3.97
   0   1  23   32.51    7.91
   0   1  23   38.27    8.03
   0  -1 -24    1.57    2.33
   0  -1  24    5.40    4.92
   0  -1  24    2.19    3.93
   0   1 -24    0.00    3.57
   0   1  24    0.58    4.47
   0   1  24   -3.09    4.05
   0  -1 -25   -1.18    2.09
   0  -1  25    0.56    4.11
   0  -1  25   -0.04    4.62
   0   1 -25   -1.63    2.01
   0   1  25    0.92    4.53
   0   1  25   -2.01    3.67
   0  -1  26   30.66    7.89
   0  -1  26   31.42    8.23
   0   1 -26   31.89    4.33
   0   1  26   26.67    7.30
   0   1  26   25.91    7.77
   0  -1 -27   54.60    5.52
   0  -1  27   73.52   11.54
   0  -1  27   51.49    9.53
   0   1 -27   51.99    5.04
   0   1  27   58.65   11.02
   0   1  27   56.77   10.62
   0  -1 -28  433.47   13.08
   0  -1  28  495.41   23.42
   0  -1  28  533.50   24.14
   0   1 -28  491.30   12.04
   0   1  28  480.46   23.92
   0   1  28  563.76   25.62
   0  -1 -29   20.23    4.29
   0  -1  29   30.06    8.41
   0  -1  29   19.89    7.10
   0   1 -29   19.10    3.69
   0   1  29   37.80   10.98
   0   1  29   25.06    9.55
   0  -1 -30   82.17    6.50
   0   1  30   74.20   12.78
   0   1  30   66.44   11.80
   0  -1 -31    1.97    2.43
   0  -1  31    3.83    5.40
   0  -1  31    2.71    5.90
   0   1  31   -3.73    4.49
   0   1  31   11.20    5.76
   0  -1 -32   23.70    4.49
   0  -1  32   21.71    8.03
   0  -1  32   24.22    8.23
   0   1  32   35.60    9.85
   0   1  32   31.95    9.03
   0  -1 -33   -0.16    2.39
   0  -1  33    1.57    5.28
   0  -1  33    4.31    5.94
   0   1  33    2.05    5.96
   0   1  33    2.31    5.14
   0  -1 -34    2.09    2.63
   0  -1  34    3.33    5.78
   0  -1  34    9.99    6.76
   0   1  34   -1.02    5.28
   0   1  34   -2.05    6.48
   0  -1 -35  118.45    7.67
   0  -1  35  143.05   15.55
   0  -1  35  150.14   15.89
   0   1  35  105.93   15.99
   0   1  35  136.27   15.79
   0  -1  36   33.51   10.19
   0  -1  36   43.32   11.06
   0   1  36   34.77   10.37
   0   1  36   44.13   11.64
   0  -1  37    3.81    5.82
   0  -1  37   -4.53    6.14
   0   1  37    0.06    6.80
   0   1  37   -1.10    8.35
   0   1  38    0.32    5.98
   0   1  38    4.94    8.17
   0  -1  39    9.71    7.91
   0  -1  39   -1.44    7.52
   0   1  39   10.78    7.69
   0   1  39    8.69    9.93
   0  -1  40  126.04   18.70
   0  -1  40  148.19   20.45
   0  -2  -1 1086.86   10.27
   0  -2  -1 1091.96   12.30
   0  -2  -1 1098.72   10.33
   0  -2   1 1077.61    7.28
   0  -2   1 1101.19   11.76
   0  -2   1 1091.94    7.32
   0   2  -1 1103.30    7.34
   0   2   1 1072.16    9.99
   0   2   1 1051.41   12.08
   0   2   1 1089.37   10.07
   0  -2  -2  803.89   10.01
   0  -2  -2  764.94   10.57
   0  -2  -2  827.11   10.15
   0  -2   2  887.59   10.31
   0  -2   2  780.37    6.34
   0   2  -2  847.33   10.25
   0   2  -2  795.50    6.38
   0   2   2  784.05    9.85
   0   2   2  781.00   10.68
   0   2   2  807.76    9.99
   0  -2  -3   49.38    3.15
   0  -2  -3   54.48    3.85
   0  -2  -3   53.98    3.29
   0  -2   3   46.37    2.11
   0  -2   3   55.26    2.97
   0  -2   3   49.72    2.17
   0   2  -3   50.73    2.15
   0   2  -3   51.89    2.89
   0   2  -3   51.19    2.19
   0   2   3   47.06    3.11
   0   2   3   45.97    3.11
   0   2   3   48.94    3.13
   0  -2  -4 2573.97   21.99
   0   2  -4 2669.44   16.17
   0   2   4 2479.24   21.45
   0  -2  -5 2748.43   24.62
   0  -2   5 2683.45   18.60
   0   2  -5 2686.32   18.56
   0   2   5 2664.37   24.10
   0  -2  -6  109.18    5.70
   0  -2  -6  104.24    4.64
   0  -2  -6  114.86    5.82
   0  -2   6   99.33    4.33
   0  -2   6  107.64    4.51
   0   2  -6   99.83    4.29
   0   2  -6  109.56    4.53
   0   2   6  100.21    5.44
   0   2   6  104.16    4.49
   0   2   6  103.36    5.48
   0  -2  -7 1715.72   22.29
   0  -2  -7 1608.97   17.24
   0  -2  -7 1734.42   22.39
   0  -2   7 1705.24   18.20
   0   2  -7 1692.24   18.02
   0   2  -7 1708.86   18.12
   0   2   7 1654.14   21.67
   0   2   7 1764.74   17.22
   0   2   7 1720.78   22.09
   0  -2  -8  462.99   12.50
   0  -2  -8  446.43    9.51
   0  -2  -8  483.43   12.74
   0  -2   8  464.01   10.47
   0  -2   8  470.57   10.55
   0   2  -8  449.22   10.27
   0   2  -8  464.33   10.41
   0   2   8  458.37   12.30
   0   2   8  506.31    9.51
   0   2   8  494.33   12.74
   0  -2  -9  577.48   14.63
   0  -2  -9  552.94   12.58
   0  -2  -9  594.28   14.81
   0  -2   9  556.78   12.26
   0  -2   9  548.33   12.06
   0  -2   9  604.90   12.74
   0  -2   9  586.03   12.42
   0   2  -9  540.90   11.96
   0   2  -9  575.48   12.30
   0   2   9  564.22   14.45
   0   2   9  539.46   13.91
   0   2   9  628.01   10.55
   0   2   9  588.10   14.71
   0   2   9  580.15   14.41
   0  -2 -10   11.00    3.15
   0  -2 -10   15.59    2.87
   0  -2 -10    9.69    3.13
   0  -2  10   16.05    3.25
   0  -2  10   14.77    3.13
   0  -2  10   17.04    3.27
   0  -2  10   15.79    3.27
   0   2 -10   15.97    3.29
   0   2 -10   14.51    3.21
   0   2  10   13.18    3.25
   0   2  10   11.60    3.17
   0   2  10   19.83    2.91
   0   2  10   13.52    3.27
   0   2  10   15.25    3.63
   0  -2 -11   14.77    4.13
   0  -2 -11   10.92    2.67
   0  -2 -11   18.56    4.68
   0  -2  11   12.58    3.37
   0  -2  11   13.71    3.33
   0  -2  11   13.95    3.51
   0  -2  11   12.72    3.21
   0   2  11   15.07    4.19
   0   2  11   11.14    4.01
   0   2  11   18.74    2.93
   0   2  11   12.50    3.93
   0   2  11   19.64    4.70
   0  -2 -12 1156.90   16.70
   0  -2  12 1143.29   20.63
   0  -2  12 1122.40   20.25
   0  -2  12 1180.29   20.99
   0  -2  12 1136.21   20.41
   0   2  12 1072.46   22.53
   0   2  12 1117.93   22.73
   0   2  12 1409.05   15.57
   0   2  12 1169.48   23.52
   0   2  12 1136.23   22.94
   0  -2 -13   28.45    4.05
   0  -2  13   25.99    4.76
   0  -2  13   25.68    4.70
   0  -2  13   24.30    4.58
   0  -2  13   23.38    4.72
   0   2  13   29.44    5.66
   0   2  13   28.61    5.56
   0   2  13   35.28    3.55
   0   2  13   31.48    5.80
   0   2  13   32.37    5.90
   0  -2 -14 1289.63   18.44
   0  -2  14 1326.78   24.28
   0  -2  14 1282.69   23.56
   0  -2  14 1305.37   24.08
   0  -2  14 1335.46   24.02
   0   2  14 1261.66   26.37
   0   2  14 1230.42   25.54
   0   2  14 1632.54   16.03
   0   2  14 1359.20   27.35
   0   2  14 1240.59   25.60
   0  -2 -15   30.28    4.19
   0  -2  15   30.72    5.44
   0  -2  15   33.97    5.58
   0  -2  15   30.00    5.46
   0  -2  15   30.48    5.38
   0   2 -15   37.64    3.19
   0   2  15   33.79    6.46
   0   2  15   35.26    6.10
   0   2  15   50.91    7.69
   0   2  15   39.01    6.20
   0  -2 -16   29.22    4.21
   0  -2  16   20.19    4.86
   0  -2  16   18.90    4.45
   0  -2  16   29.30    5.52
   0  -2  16   23.04    4.94
   0   2 -16   28.23    3.01
   0   2  16   24.14    5.64
   0   2  16   17.92    5.10
   0  -2 -17  107.29    6.40
   0  -2  17  106.91    8.49
   0  -2  17   89.15    7.61
   0  -2  17  108.10    8.63
   0  -2  17  113.82    8.43
   0   2 -17   91.46    5.10
   0   2  17   95.41    9.03
   0   2  17   93.79    8.63
   0   2  17  115.84    9.53
   0   2  17  103.14    8.85
   0  -2 -18  167.05    7.73
   0  -2  18  197.79   11.32
   0  -2  18  174.25   10.45
   0  -2  18  174.98   10.80
   0  -2  18  188.32   10.80
   0   2 -18  225.16    6.72
   0   2  18  170.80   11.68
   0   2  18  176.78   11.48
   0   2  18  169.90   11.60
   0   2  18  174.27   11.20
   0  -2 -19    1.12    2.05
   0  -2  19    3.75    3.61
   0  -2  19    4.80    3.31
   0  -2  19    2.71    3.39
   0  -2  19    3.77    3.31
   0   2 -19    3.21    1.91
   0   2  19    0.90    3.53
   0   2  19   -0.26    2.79
   0   2  19    9.69    4.58
   0   2  19   -0.56    2.67
   0  -2 -20   41.34    5.26
   0  -2  20   49.80    8.13
   0  -2  20   32.79    6.52
   0  -2  20   48.20    8.09
   0  -2  20   40.07    7.06
   0   2 -20   41.72    3.81
   0   2  20   41.20    8.29
   0   2  20   32.03    6.90
   0   2  20   43.62    8.39
   0   2  20   34.17    6.94
   0  -2 -21  431.08   12.66
   0  -2  21  463.71   18.68
   0  -2  21  487.53   19.12
   0   2 -21  566.97   11.36
   0   2  21  434.55   19.56
   0   2  21  417.08   18.70
   0   2  21  477.07   20.27
   0   2  21  479.32   19.68
   0  -2 -22  158.14    8.25
   0  -2  22  155.91   11.72
   0  -2  22  154.67   11.32
   0  -2  22  178.99   12.22
   0  -2  22  154.91   11.24
   0   2 -22  201.63    7.46
   0   2  22  163.12   13.14
   0   2  22  166.87   13.18
   0  -2 -23   69.61    6.18
   0  -2  23   70.99   10.07
   0  -2  23   76.45   10.29
   0  -2  23   72.56    9.99
   0  -2  23   78.44    8.99
   0   2 -23   85.30    5.52
   0   2  23   85.46   10.47
   0   2  23   75.01   10.86
   0  -2 -24   28.59    4.90
   0  -2  24   21.71    6.70
   0  -2  24   21.07    6.00
   0  -2  24   26.21    7.36
   0  -2  24   26.79    6.88
   0   2 -24   33.79    4.35
   0   2  24   16.31    6.08
   0   2  24   34.41    7.89
   0  -2 -25  120.36    7.85
   0  -2  25  136.01   12.14
   0  -2  25  140.30   12.24
   0   2 -25  130.99    6.72
   0   2  25  139.12   13.12
   0   2  25  115.90   11.92
   0  -2 -26    1.26    2.27
   0  -2  26    3.03    4.19
   0  -2  26    0.28    3.91
   0   2 -26    0.16    1.95
   0   2  26   -3.87    3.73
   0   2  26   -1.65    4.47
   0  -2 -27    3.83    2.99
   0  -2  27   -1.22    3.67
   0  -2  27   -1.36    4.19
   0   2 -27    4.11    2.33
   0   2  27    3.69    5.32
   0   2  27   -4.35    4.01
   0  -2 -28   36.76    5.74
   0  -2  28   42.22    9.03
   0  -2  28   47.38    9.67
   0   2 -28   48.10    4.60
   0   2  28   55.02   12.40
   0   2  28   50.13   12.08
   0  -2 -29   25.12    4.84
   0  -2  29   38.29    9.09
   0  -2  29   35.16    9.09
   0   2  29   24.94    8.17
   0   2  29   34.31    8.61
   0  -2 -30  153.53    9.13
   0  -2  30  156.07   14.61
   0  -2  30  168.56   14.91
   0   2 -30  166.51    7.18
   0   2  30  178.11   15.99
   0   2  30  176.34   16.01
   0  -2 -31   98.36    7.59
   0  -2  31   97.24   12.04
   0  -2  31  108.66   12.56
   0   2  31   87.55   14.03
   0   2  31   95.27   14.93
   0  -2 -32    7.85    3.51
   0  -2  32   12.24    6.44
   0  -2  32    1.85    5.64
   0   2  32    2.91    5.64
   0   2  32   19.38    8.73
   0  -2 -33   -2.75    2.23
   0  -2  33   -3.63    4.25
   0  -2  33   -3.49    5.28
   0   2  33    1.24    5.48
   0   2  33    5.04    6.48
   0  -2 -34   15.69    4.23
   0  -2  34   26.69    8.71
   0  -2  34   13.77    8.27
   0   2  34   12.34    7.12
   0   2  34   13.50    7.85
   0  -2 -35   -0.66    2.47
   0  -2  35    0.28    5.74
   0  -2  35    1.18    5.94
   0   2  35   -2.59    5.18
   0   2  35    5.30    7.77
   0  -2 -36  113.13    8.43
   0  -2  36  106.17   15.71
   0  -2  36  145.34   16.05
   0   2  36  104.56   16.33
   0   2  36  115.10   17.02
   0  -2 -37   -0.32    4.15
   0  -2  37    8.91    6.64
   0  -2  37    3.65    7.40
   0   2  37    5.16    8.01
   0   2  37   -1.79    7.26
   0  -2 -38   53.28    6.50
   0  -2  38   50.63   12.48
   0  -2  38   42.00   11.50
   0   2  38   56.51   13.54
   0   2  38   59.46   14.03
   0  -2  39    9.99    7.42
   0  -2  39   13.52    9.69
   0   2  39   21.03    9.87
   0   2  39   23.18   11.66
   0  -2  40   -2.93    5.52
   0  -2  40    5.00    7.50
   0  -3   0    1.91    2.65
   0   3   0    0.92    0.94
   0   3   0    0.96    1.83
   0   3   0    1.55    1.06
   0  -3  -1   85.48    3.55
   0  -3  -1  119.53    6.40
   0  -3  -1   97.68    3.77
   0  -3   1   91.32    2.91
   0  -3   1   90.16    4.62
   0  -3   1   96.36    2.99
   0   3  -1   88.41    2.87
   0   3  -1  150.60    7.46
   0   3  -1   94.27    2.95
   0   3   1   87.73    3.61
   0   3   1   90.70    4.80
   0   3   1   98.73    3.81
   0  -3  -2 1739.98   16.47
   0  -3  -2 1667.46   18.80
   0  -3  -2 1757.54   16.55
   0  -3   2 1649.86   10.78
   0  -3   2 1803.87   18.24
   0  -3   2 1686.92   10.90
   0   3  -2 1705.77   18.06
   0   3  -2 1685.48   10.86
   0   3   2 1636.44   15.89
   0   3   2 1695.45   16.17
   0  -3  -3  798.39   12.28
   0  -3  -3  791.09   13.28
   0  -3  -3  819.18   12.44
   0  -3   3  778.11    7.75
   0  -3   3  829.05   12.24
   0  -3   3  788.74    7.79
   0   3  -3  786.05    7.77
   0   3  -3  810.83   12.40
   0   3  -3  804.29    7.85
   0   3   3  771.26   12.00
   0   3   3  772.47   13.04
   0   3   3  780.57   12.08
   0  -3  -4  961.99   14.55
   0  -3  -4  925.25   14.53
   0  -3  -4 1005.52   14.91
   0  -3   4  978.29    9.81
   0  -3   4 1070.47   13.52
   0  -3   4  963.22    9.73
   0   3  -4  947.24    9.43
   0   3  -4 1001.52   13.56
   0   3  -4  972.39    9.57
   0   3   4  952.20   14.39
   0   3   4  926.48   14.41
   0   3   4  993.24   14.69
   0  -3  -5 2920.23   27.05
   0  -3   5 2780.19   18.16
   0   3  -5 2828.97   18.24
   0   3   5 2937.73   26.91
   0  -3  -6 3893.52   33.21
   0  -3   6 4071.81   24.46
   0   3  -6 4109.88   24.48
   0   3   6 3950.35   33.15
   0  -3  -7   21.65    3.63
   0  -3   7   24.22    2.73
   0  -3   7   27.51    2.95
   0   3  -7   29.84    2.97
   0   3  -7   21.49    2.93
   0   3  -7   34.83    3.11
   0   3   7   23.54    3.83
   0   3   7   24.68    3.51
   0  -3  -8 3353.84   34.39
   0  -3   8 3210.93   25.97
   0   3  -8 3282.69   26.09
   0   3   8 3127.62   38.37
   0   3   8 3219.34   38.93
   0  -3  -9 3914.97   38.95
   0  -3   9 3736.40   30.10
   0   3  -9 3743.33   29.94
   0   3   9 3667.84   37.26
   0  -3 -10  109.66    7.63
   0  -3 -10   94.31    5.84
   0  -3 -10  111.55    7.65
   0  -3  10  100.09    5.94
   0  -3  10  101.33    6.02
   0   3 -10   91.94    5.62
   0   3 -10   96.80    5.72
   0   3  10   93.43    5.52
   0  -3 -11 1643.18   27.69
   0  -3 -11 1680.62   27.95
   0  -3  11 1659.69   22.86
   0  -3  11 1582.20   22.05
   0  -3  11 1667.86   22.90
   0  -3  11 1703.92   22.90
   0   3 -11 1536.69   21.81
   0   3 -11 1652.03   22.61
   0   3  11 1604.63   27.35
   0   3  11 1547.81   26.47
   0   3  11 1776.02   21.01
   0   3  11 1688.25   28.03
   0   3  11 1647.01   27.21
   0  -3 -12  357.54   13.71
   0  -3 -12  353.29   10.74
   0  -3 -12  370.66   13.95
   0  -3  12  358.02   11.44
   0  -3  12  371.95   11.64
   0   3  12  341.29   13.46
   0   3  12  346.08   13.40
   0   3  12  407.81   10.39
   0   3  12  366.31   13.85
   0   3  12  369.36   13.79
   0  -3 -13  872.34   21.93
   0  -3 -13  795.36   16.01
   0  -3 -13  904.70   22.33
   0  -3  13  824.32   17.90
   0  -3  13  799.50   17.44
   0  -3  13  842.44   18.12
   0  -3  13  860.48   18.08
   0   3  13  825.78   21.35
   0   3  13  781.18   20.33
   0   3  13  964.78   15.55
   0   3  13  862.46   21.79
   0   3  13  893.21   21.67
   0  -3 -14 2539.96   28.69
   0  -3  14 2634.23   33.19
   0  -3  14 2687.99   33.51
   0   3  14 2561.93   38.35
   0   3  14 2503.76   37.28
   0   3  14 3080.44   27.19
   0   3  14 2681.93   39.23
   0   3  14 2621.45   38.11
   0  -3 -15   42.58    4.88
   0  -3  15   49.10    5.64
   0  -3  15   43.04    5.32
   0  -3  15   44.47    5.38
   0  -3  15   47.92    5.38
   0   3  15   39.29    7.42
   0   3  15   45.55    6.90
   0   3  15   54.50    4.58
   0   3  15   50.15    8.21
   0   3  15   45.71    6.92
   0  -3 -16  139.82    7.59
   0  -3  16  139.68    8.87
   0  -3  16  142.65    8.87
   0  -3  16  149.43    9.05
   0  -3  16  149.09    9.01
   0   3  16  141.43   10.21
   0   3  16  135.47    9.93
   0   3  16  154.07   10.49
   0   3  16  158.58   10.53
   0  -3 -17  141.89    7.71
   0  -3  17  139.14    9.21
   0  -3  17  134.84    8.85
   0  -3  17  160.55    9.75
   0  -3  17  160.89    9.47
   0   3  17  153.79   11.04
   0   3  17  136.25   10.27
   0   3  17  186.50    6.78
   0   3  17  152.86   11.00
   0   3  17  169.72   10.94
   0  -3 -18  142.95    7.91
   0  -3  18  144.08    9.69
   0  -3  18  147.75    9.65
   0  -3  18  165.12   10.27
   0  -3  18  159.63    9.91
   0   3  18  155.57   11.48
   0   3  18  139.28   12.10
   0   3  18  190.49    6.48
   0   3  18  160.27   11.52
   0   3  18  145.48   12.26
   0  -3 -19   83.78    6.54
   0  -3  19   92.10    9.75
   0  -3  19   85.22    7.73
   0  -3  19  104.91   10.27
   0  -3  19  113.70    8.75
   0   3 -19  106.09    5.68
   0   3  19  100.33   10.03
   0   3  19   82.03    8.57
   0   3  19  100.59    9.97
   0   3  19   87.17    8.49
   0  -3 -20  281.69   11.16
   0  -3  20  296.64   14.41
   0  -3  20  274.20   13.56
   0  -3  20  312.31   14.67
   0  -3  20  298.40   14.03
   0   3 -20  368.84    9.37
   0   3  20  292.42   16.17
   0   3  20  262.73   14.77
   0   3  20  293.05   16.11
   0   3  20  272.80   14.81
   0  -3 -21 1105.95   21.57
   0  -3  21 1206.40   29.06
   0  -3  21 1080.48   26.97
   0  -3  21 1192.55   28.84
   0  -3  21 1170.60   27.97
   0   3 -21 1437.92   18.22
   0   3  21 1177.56   32.11
   0   3  21 1072.00   30.34
   0   3  21 1235.58   32.77
   0   3  21 1130.63   31.12
   0  -3 -22  276.79   11.44
   0  -3  22  299.03   15.51
   0  -3  22  265.88   14.35
   0  -3  22  300.21   15.39
   0  -3  22  311.43   15.39
   0   3 -22  367.45    9.71
   0   3  22  313.25   17.66
   0   3  22  341.25   18.12
   0  -3 -23  271.46   11.42
   0  -3  23  294.53   15.87
   0  -3  23  257.33   14.49
   0  -3  23  308.34   16.13
   0  -3  23  301.47   15.41
   0   3 -23  426.59   13.18
   0   3  23  288.35   17.46
   0   3  23  341.27   18.78
   0  -3 -24  238.41   10.96
   0  -3  24  258.89   15.33
   0  -3  24  246.13   14.59
   0  -3  24  279.02   15.73
   0  -3  24  265.54   14.91
   0   3 -24  314.52    9.25
   0   3  24  256.95   16.98
   0   3  24  271.52   17.08
   0  -3 -25  289.92   12.16
   0  -3  25  317.99   17.32
   0  -3  25  354.97   17.96
   0   3 -25  419.30   10.74
   0   3  25  312.93   18.60
   0   3  25  351.30   19.56
   0  -3 -26   48.58    6.62
   0  -3  26   46.53    8.91
   0  -3  26   41.44    8.81
   0   3 -26   62.06    5.30
   0   3  26   46.33    9.65
   0   3  26   68.10   11.86
   0  -3 -27   84.52    7.44
   0  -3  27   91.50   10.64
   0  -3  27  110.58   11.12
   0   3 -27  112.03    6.44
   0   3  27   92.32   13.60
   0   3  27   97.70   13.95
   0  -3 -28  212.18   11.00
   0  -3  28  227.19   15.87
   0  -3  28  240.89   16.21
   0   3  28  223.26   17.48
   0   3  28  244.57   18.26
   0  -3 -29  133.84    9.37
   0  -3  29  154.09   13.99
   0  -3  29  180.42   14.83
   0   3  29  159.83   15.59
   0   3  29  157.92   15.37
   0  -3 -30   11.38    4.01
   0  -3  30   12.94    6.08
   0  -3  30   -0.08    5.32
   0   3  30    4.45    6.02
   0   3  30   10.92    7.18
   0  -3 -31    1.53    2.89
   0  -3  31    8.23    6.60
   0  -3  31   13.89    8.13
   0   3  31    8.75    6.56
   0   3  31   16.68    7.46
   0  -3 -32   44.01    6.74
   0  -3  32   52.17   10.86
   0  -3  32   61.84   10.98
   0   3  32   52.95   11.72
   0   3  32   42.36   10.31
   0  -3 -33   15.25    4.45
   0  -3  33   17.36    7.40
   0  -3  33   10.27    6.44
   0   3  33   11.44    6.76
   0   3  33   19.28    8.31
   0  -3 -34    8.81    3.83
   0  -3  34    6.30    5.82
   0  -3  34    7.87    5.52
   0   3  34    0.16    5.48
   0   3  34    2.53    7.14
   0  -3 -35   66.26    7.48
   0  -3  35   80.55   13.81
   0  -3  35   83.05   13.67
   0   3  35   90.84   15.75
   0   3  35   75.07   14.07
   0  -3 -36  105.69    8.89
   0  -3  36  101.09   15.33
   0  -3  36  117.49   16.53
   0   3  36  107.33   18.80
   0   3  36  138.40   20.95
   0  -3 -37    9.95    4.53
   0  -3  37   12.80    7.32
   0  -3  37    5.08    7.59
   0   3  37    7.40    6.88
   0   3  37   12.22    9.01
   0  -3 -38   41.04    6.80
   0  -3  38   48.38   11.46
   0  -3  38   45.67   11.48
   0   3  38   42.10   12.08
   0   3  38   38.45   12.66
   0  -3 -39    7.67    4.13
   0  -3  39   16.55    8.27
   0  -3  39   11.94    9.51
   0  -3 -40    7.52    4.21
   0  -3  40    5.40    6.86
   0  -3  40    3.81    7.63
   0  -3  41    0.06    6.62
   0  -3  41   11.56    9.39
   0  -4   0  811.36   10.45
   0  -4   0  815.79   14.79
   0  -4   0  827.63   10.55
   0   4   0  801.44   10.33
   0   4   0  794.92   14.73
   0   4   0  795.50   10.29
   0  -4  -1  140.52    4.98
   0  -4  -1  132.16    6.40
   0  -4  -1  144.52    5.06
   0  -4   1  131.79    4.09
   0  -4   1  139.04    6.38
   0  -4   1  135.75    4.15
   0   4  -1  131.98    4.03
   0   4  -1  126.78    6.18
   0   4  -1  140.12    4.11
   0   4   1  137.55    4.90
   0   4   1  133.18    6.42
   0   4   1  141.77    4.98
   0  -4  -2 1847.49   18.64
   0  -4  -2 1785.15   22.29
   0  -4  -2 1864.43   18.72
   0  -4   2 1709.44   15.05
   0  -4   2 1921.20   21.89
   0  -4   2 1741.83   15.25
   0   4  -2 1871.71   13.38
   0   4  -2 1856.36   21.95
   0   4  -2 1862.56   13.34
   0   4   2 1790.85   18.24
   0   4   2 1814.12   22.53
   0   4   2 1838.02   18.46
   0  -4  -3   14.13    2.57
   0  -4  -3   20.23    4.07
   0  -4  -3   16.51    2.73
   0  -4   3   13.34    1.61
   0  -4   3   17.90    2.99
   0  -4   3   14.81    1.77
   0   4  -3   13.56    1.65
   0   4  -3   16.25    3.05
   0   4  -3   15.77    1.75
   0   4   3   13.87    2.47
   0   4   3   23.78    4.53
   0   4   3   15.37    2.65
   0  -4  -4 2628.85   25.62
   0  -4  -4 2579.51   27.47
   0  -4  -4 2736.04   26.15
   0   4  -4 2741.96   16.41
   0   4   4 2595.84   25.24
   0   4   4 2681.22   25.64
   0  -4  -5 9999.00   53.01
   0   4   5 9512.54   51.21
   0  -4  -6   88.33    5.84
   0  -4  -6   83.58    5.72
   0  -4  -6   92.75    5.98
   0  -4   6   83.11    3.79
   0  -4   6   86.97    3.87
   0   4  -6   83.86    3.73
   0   4  -6   85.84    5.18
   0   4  -6   91.02    3.87
   0   4   6   88.97    5.76
   0   4   6   83.82    5.60
   0   4   6   89.11    5.82
   0  -4  -7 1265.29   21.13
   0  -4  -7 1245.45   20.01
   0  -4  -7 1295.97   21.39
   0  -4   7 1259.88   14.55
   0  -4   7 1251.37   14.51
   0   4  -7 1261.98   14.49
   0   4  -7 1351.28   18.18
   0   4  -7 1287.51   14.63
   0   4   7 1235.03   19.46
   0  -4  -8   52.15    5.40
   0  -4  -8   64.73    5.82
   0  -4   8   53.34    3.87
   0  -4   8   53.88    3.91
   0   4  -8   57.13    3.85
   0   4  -8   56.75    4.47
   0   4  -8   62.49    3.97
   0   4   8   56.35    5.22
   0   4   8   54.70    5.00
   0   4   8   47.58    4.88
   0  -4  -9  258.95   10.98
   0  -4  -9  306.75   11.86
   0  -4   9  269.33    8.17
   0  -4   9  295.59    8.55
   0   4  -9  265.80    8.11
   0   4  -9  281.79    8.73
   0   4  -9  290.24    8.45
   0   4   9  268.83    9.63
   0  -4 -10  116.93    8.17
   0  -4 -10   78.42    5.84
   0  -4 -10  127.82    8.41
   0  -4  10  132.34    6.42
   0  -4  10  124.75    6.28
   0   4 -10  128.38    6.26
   0   4 -10  128.02    6.36
   0   4 -10  125.61    6.20
   0   4  10  113.15    7.97
   0   4  10  118.89    6.90
   0   4  10  122.42    8.09
   0  -4 -11 1491.86   27.27
   0  -4 -11 1424.24   22.69
   0  -4 -11 1552.32   27.77
   0  -4  11 1498.32   21.03
   0  -4  11 1485.72   20.99
   0   4 -11 1462.60   20.61
   0   4 -11 1614.18   19.81
   0   4 -11 1520.11   21.05
   0   4  11 1447.49   26.45
   0   4  11 1492.74   21.87
   0   4  11 1483.01   26.77
   0  -4 -12  252.15   12.02
   0  -4 -12  257.57   10.31
   0  -4 -12  250.83   11.86
   0  -4  12  262.49    9.73
   0  -4  12  256.23    9.45
   0  -4  12  261.20    9.75
   0  -4  12  274.65    9.71
   0   4 -12  250.15    9.37
   0   4 -12  278.00    8.71
   0   4 -12  250.63    9.35
   0   4  12  235.40   11.60
   0   4  12  246.13   11.62
   0   4  12  259.28    9.59
   0   4  12  248.56   11.88
   0   4  12  246.21   11.64
   0  -4 -13 1439.43   28.73
   0  -4 -13 1388.86   27.01
   0  -4 -13 1506.75   29.38
   0  -4  13 1420.43   22.76
   0  -4  13 1425.76   22.55
   0  -4  13 1433.75   22.86
   0  -4  13 1443.10   22.67
   0   4  13 1349.53   27.83
   0   4  13 1368.57   27.53
   0   4  13 1502.56   21.97
   0   4  13 1463.01   28.96
   0   4  13 1422.73   27.89
   0  -4 -14  674.87   20.43
   0  -4 -14  657.93   16.33
   0  -4 -14  707.96   20.87
   0  -4  14  698.87   16.88
   0  -4  14  655.56   16.17
   0  -4  14  727.90   17.18
   0  -4  14  694.41   16.59
   0   4  14  683.80   20.55
   0   4  14  646.69   19.62
   0   4  14  795.62   16.11
   0   4  14  670.57   20.31
   0   4  14  673.90   19.95
   0  -4 -15  397.13   13.04
   0  -4  15  417.32   13.77
   0  -4  15  420.55   13.60
   0  -4  15  452.39   14.29
   0  -4  15  433.91   13.81
   0   4  15  415.61   16.82
   0   4  15  384.59   15.77
   0   4  15  470.59   12.48
   0   4  15  443.66   17.36
   0   4  15  416.81   16.33
   0  -4 -16  662.65   16.82
   0  -4  16  681.35   18.10
   0  -4  16  667.56   17.64
   0  -4  16  753.47   18.96
   0  -4  16  724.41   18.36
   0   4  16  676.55   21.77
   0   4  16  661.90   21.11
   0   4  16  806.22   15.95
   0   4  16  750.96   22.90
   0   4  16  709.18   21.69
   0  -4 -17  451.13   14.25
   0  -4  17  439.55   15.17
   0  -4  17  436.84   14.99
   0  -4  17  478.12   15.81
   0  -4  17  449.40   15.07
   0   4  17  491.96   19.28
   0   4  17  523.03   13.38
   0   4  17  487.05   19.18
   0  -4 -18  158.62    9.03
   0  -4  18  182.96   10.59
   0  -4  18  172.81   10.11
   0  -4  18  188.92   10.64
   0  -4  18  191.01   10.51
   0   4  18  170.92   12.36
   0   4  18  159.57   11.54
   0   4  18  220.57    8.49
   0   4  18  188.20   12.60
   0   4  18  160.07   11.40
   0  -4 -19   17.36    4.19
   0  -4  19   15.17    4.51
   0  -4  19   20.53    4.92
   0  -4  19   22.43    5.18
   0  -4  19   18.28    4.68
   0   4  19   17.02    5.62
   0   4  19   15.81    5.24
   0   4  19   22.88    4.98
   0   4  19   16.49    5.94
   0   4  19   10.23    4.39
   0  -4 -20   48.38    6.54
   0  -4  20   51.93    7.85
   0  -4  20   48.16    7.20
   0  -4  20   49.18    7.59
   0  -4  20   56.06    7.71
   0   4  20   35.48    7.30
   0   4  20   40.79    7.77
   0   4  20   58.69    4.90
   0   4  20   42.52    7.75
   0   4  20   43.82    8.03
   0  -4 -21  249.92   11.60
   0  -4  21  245.39   13.52
   0  -4  21  244.97   13.04
   0  -4  21  292.32   14.47
   0  -4  21  253.88   13.24
   0   4 -21  339.20    9.95
   0   4  21  250.12   15.61
   0   4  21  318.51    9.03
   0   4  21  275.17   16.19
   0  -4 -22  876.41   21.13
   0  -4  22  944.46   26.07
   0  -4  22  898.32   37.64
   0  -4  22  967.23   26.41
   0  -4  22  900.55   31.99
   0   4 -22 1235.70   18.40
   0   4  22  944.64   30.00
   0   4  22 1127.98   15.09
   0   4  22  930.11   29.84
   0  -4 -23    2.17    3.03
   0  -4  23    4.29    4.53
   0  -4  23    6.46    4.09
   0  -4  23    7.83    4.53
   0  -4  23    3.39    3.89
   0   4 -23    6.08    2.99
   0   4  23    6.68    4.96
   0   4  23    4.70    4.76
   0  -4 -24   50.11    7.22
   0  -4  24   61.26    9.47
   0  -4  24   49.94    8.27
   0  -4  24   67.04    9.97
   0  -4  24   71.17    9.83
   0   4 -24   62.27    5.16
   0   4  24   45.37    9.19
   0   4  24   60.66   10.37
   0  -4 -25   59.58    6.88
   0  -4  25   72.88    9.01
   0  -4  25   59.42    9.33
   0  -4  25   72.34    8.79
   0  -4  25   63.75    9.29
   0   4 -25   77.82    5.66
   0   4  25   65.32   11.44
   0   4  25   64.37   11.06
   0  -4 -26   78.30    7.63
   0  -4  26   87.33   10.19
   0  -4  26  104.50   10.64
   0   4 -26  112.77    6.42
   0   4  26   99.09   13.89
   0   4  26   99.23   11.82
   0  -4 -27  120.36    9.13
   0  -4  27  144.20   12.58
   0  -4  27  161.01   13.10
   0   4 -27  163.34    7.52
   0   4  27  119.88   23.46
   0   4  27  151.04   26.11
   0  -4 -28   15.61    4.62
   0  -4  28    8.45    5.30
   0  -4  28    8.67    5.66
   0   4 -28   15.21    3.59
   0   4  28   13.91    7.50
   0   4  28   15.69    7.67
   0  -4 -29   61.16    7.30
   0  -4  29   69.29   10.94
   0  -4  29   89.39   12.74
   0   4 -29   71.66    5.62
   0   4  29   68.33   12.90
   0   4  29  109.86   15.93
   0  -4 -30    2.23    3.55
   0  -4  30   -2.57    3.57
   0  -4  30    0.14    4.23
   0   4 -30    1.69    2.41
   0   4  30   -0.06    5.18
   0   4  30    2.97    6.00
   0  -4 -31   68.71    7.75
   0  -4  31   91.60   15.59
   0  -4  31   90.18   15.29
   0   4  31   78.82   13.42
   0   4  31   75.95   13.48
   0  -4 -32   -0.44    2.71
   0  -4  32   -3.11    4.31
   0  -4  32   -1.06    4.98
   0   4  32   -0.10    5.14
   0   4  32    2.83    6.36
   0  -4 -33    4.64    3.67
   0  -4  33   10.49    6.26
   0  -4  33    0.66    5.76
   0   4  33   11.70    6.92
   0   4  33   12.06    7.69
   0  -4 -34   16.29    5.04
   0  -4  34   17.96    7.30
   0  -4  34   24.50    7.71
   0   4  34   13.69    7.81
   0   4  34   38.79   10.92
   0  -4 -35    0.26    3.15
   0  -4  35   -0.76    5.14
   0  -4  35   -7.77    6.06
   0   4  35    3.21    6.20
   0   4  35   -3.43    6.52
   0  -4 -36    3.25    3.63
   0  -4  36   -1.71    4.60
   0  -4  36    3.07    5.86
   0   4  36    6.16    7.38
   0   4  36    6.62    7.83
   0  -4 -37   57.79    8.39
   0  -4  37   76.33   13.26
   0  -4  37   51.13   11.20
   0   4  37   78.44   15.85
   0   4  37   94.73   17.50
   0  -4 -38    2.55    5.04
   0  -4  38   -2.73    4.66
   0  -4  38    4.17    7.16
   0   4  38   -4.07    5.56
   0   4  38   -0.90    7.50
   0  -4 -39    1.81    3.83
   0  -4 -40   16.55    5.38
   0  -4  40   11.18    7.54
   0  -4  40   17.80   10.13
   0  -4 -41    1.79    3.55
   0  -4  41   -1.48    5.60
   0  -4  41  -11.42    7.34
   0  -5   0    4.49    1.63
   0  -5   0    5.06    2.11
   0  -5   0    8.63    1.89
   0   5   0    3.45    1.50
   0   5   0    3.95    2.19
   0   5   0    3.35    1.53
   0  -5  -1  300.17    7.79
   0  -5  -1  444.10   15.65
   0  -5  -1  310.28    7.91
   0  -5   1  296.62    6.66
   0  -5   1  324.17   10.53
   0  -5   1  301.88    6.72
   0   5  -1  302.92    6.70
   0   5  -1  311.33   10.51
   0   5  -1  315.54    6.84
   0   5   1  297.50    7.71
   0   5   1  309.02   10.62
   0   5   1  309.76    7.83
   0  -5  -2   23.58    3.19
   0  -5  -2   25.02    4.15
   0  -5  -2   27.21    3.11
   0  -5   2   20.97    2.19
   0  -5   2   28.31    4.29
   0  -5   2   23.24    2.27
   0   5  -2   24.74    2.33
   0   5  -2   21.81    3.93
   0   5  -2   26.27    2.33
   0   5   2   21.73    3.13
   0   5   2   27.37    4.68
   0   5   2   24.26    3.25
   0  -5  -3   53.82    4.29
   0  -5  -3   55.70    5.28
   0  -5  -3   60.46    4.41
   0  -5   3   53.26    2.83
   0  -5   3   53.82    5.56
   0  -5   3   57.73    2.97
   0   5  -3   53.36    2.85
   0   5  -3   60.06    5.22
   0   5  -3   55.66    2.89
   0   5   3   49.44    4.09
   0   5   3   51.75    5.18
   0   5   3   54.62    4.23
   0  -5  -4   22.21    3.61
   0  -5  -4   20.69    4.23
   0  -5  -4   20.27    3.49
   0  -5   4   20.29    2.07
   0  -5   4   23.64    3.83
   0  -5   4   20.57    2.17
   0   5  -4   19.26    2.07
   0   5  -4   17.40    3.31
   0   5  -4   20.43    2.15
   0   5   4   24.02    3.69
   0   5   4   18.46    3.83
   0   5   4   17.24    3.33
   0  -5  -5  192.21    8.17
   0  -5  -5  235.70   11.28
   0  -5  -5  194.18    8.33
   0  -5   5  188.40    5.02
   0  -5   5  212.40    8.39
   0  -5   5  202.97    5.20
   0   5  -5  193.86    5.06
   0   5  -5  190.31    8.29
   0   5  -5  196.43    5.08
   0   5   5  192.27    8.07
   0   5   5  178.01    8.59
   0   5   5  186.27    7.95
   0  -5  -6 1459.13   22.63
   0  -5  -6 1368.47   22.86
   0  -5  -6 1483.37   22.82
   0  -5   6 1422.65   14.05
   0  -5   6 1638.75   26.69
   0  -5   6 1417.96   14.01
   0   5  -6 1439.59   14.05
   0   5  -6 1485.16   21.73
   0   5  -6 1478.90   14.21
   0   5   6 1436.28   23.52
   0  -5  -7 4173.79   39.87
   0  -5   7 3999.87   25.26
   0   5  -7 4113.89   25.44
   0   5   7 3925.77   38.25
   0   5   7 4009.08   38.65
   0  -5  -8  204.59    9.85
   0  -5  -8  182.02    9.21
   0  -5  -8  200.14    9.77
   0  -5   8  199.00    6.44
   0  -5   8  196.49    6.42
   0   5  -8  201.99    6.42
   0   5  -8  198.19    8.49
   0   5  -8  209.19    6.54
   0   5   8  199.02    9.25
   0  -5  -9   34.49    5.70
   0  -5  -9   34.03    5.06
   0  -5  -9   43.92    6.22
   0  -5   9   33.87    3.55
   0  -5   9   39.95    3.69
   0   5  -9   37.95    3.59
   0   5  -9   39.81    4.70
   0   5  -9   39.41    3.69
   0   5   9   30.72    5.28
   0   5   9   38.61    5.36
   0   5   9   43.56    6.04
   0  -5 -10  358.66   13.71
   0  -5 -10  377.61   19.70
   0  -5 -10  376.74   14.03
   0  -5  10  365.97    9.73
   0  -5  10  365.71    9.75
   0   5 -10  350.09    9.49
   0   5 -10  371.87   11.10
   0   5 -10  369.18    9.69
   0   5  10  359.51   13.48
   0   5  10  344.12   11.96
   0   5  10  370.84   13.71
   0  -5 -11   87.95    7.83
   0  -5 -11  121.00    8.95
   0  -5  11  101.78    5.92
   0  -5  11  107.96    6.02
   0   5 -11   97.20    5.68
   0   5 -11  108.56    6.60
   0   5 -11   94.69    5.58
   0   5  11   87.03    7.50
   0   5  11   91.68    6.84
   0   5  11  101.90    8.05
   0  -5 -12 1702.52   31.00
   0  -5 -12 1687.63   30.86
   0  -5  12 1677.71   22.78
   0  -5  12 1712.53   23.04
   0   5 -12 1631.78   22.29
   0   5 -12 1884.42   24.14
   0   5 -12 1676.89   22.55
   0   5  12 1706.59   31.00
   0   5  12 1647.47   30.02
   0   5  12 1732.39   26.07
   0   5  12 1715.54   31.06
   0   5  12 1673.30   30.26
   0  -5 -13   35.86    6.64
   0  -5 -13   40.11    5.88
   0  -5 -13   37.88    6.74
   0  -5  13   47.18    4.94
   0  -5  13   46.97    4.90
   0   5 -13   45.19    5.60
   0   5  13   40.98    7.06
   0   5  13   43.20    6.80
   0   5  13   43.58    5.66
   0   5  13   39.39    7.08
   0   5  13   44.13    7.04
   0  -5 -14  268.89   13.50
   0  -5 -14  250.02   11.30
   0  -5 -14  286.14   13.91
   0  -5  14  270.73   10.55
   0  -5  14  261.46   10.17
   0  -5  14  278.06   10.62
   0  -5  14  299.33   10.90
   0   5 -14  321.76   10.39
   0   5  14  266.46   13.46
   0   5  14  281.55   13.62
   0   5  14  293.77   11.20
   0   5  14  278.08   13.75
   0   5  14  292.30   13.93
   0  -5 -15  994.20   26.23
   0  -5 -15 1010.19   22.37
   0  -5 -15 1067.02   27.07
   0  -5  15 1075.11   21.13
   0  -5  15 1055.42   20.93
   0   5 -15 1123.97   18.88
   0   5  15  981.78   26.01
   0   5  15  981.80   25.52
   0   5  15 1147.97   21.29
   0   5  15 1060.46   26.97
   0   5  15 1023.09   25.99
   0  -5 -16   60.02    6.56
   0  -5  16   68.45    6.30
   0  -5  16   70.35    6.32
   0  -5  16   67.76    6.18
   0  -5  16   68.63    6.32
   0   5 -16   72.10    5.78
   0   5  16   67.10    8.19
   0   5  16   68.63   10.23
   0   5  16   78.80    6.40
   0   5  16   71.32    8.37
   0   5  16   82.61    9.43
   0  -5 -17   87.77    7.46
   0  -5  17   88.71    7.28
   0  -5  17   82.03    6.98
   0  -5  17   89.27    7.30
   0  -5  17   97.14    7.36
   0   5 -17   88.83    6.20
   0   5  17   79.38    8.85
   0   5  17   75.91    8.59
   0   5  17   96.78    6.86
   0   5  17   79.36    8.81
   0   5  17   76.51    8.17
   0  -5 -18  122.46    8.81
   0  -5  18  123.51    8.75
   0  -5  18  120.98    8.51
   0  -5  18  140.30    9.19
   0  -5  18  132.20    8.77
   0   5 -18  142.03    7.46
   0   5  18  131.94   11.04
   0   5  18  122.34   10.33
   0   5  18  146.76    8.19
   0   5  18  133.48   10.80
   0   5  18  140.12   10.82
   0  -5 -19   60.46    7.63
   0  -5  19   53.70    6.62
   0  -5  19   60.66    6.72
   0  -5  19   78.78    7.28
   0  -5  19   61.52    6.64
   0   5 -19   62.29    5.64
   0   5  19   48.04    8.39
   0   5  19   72.36   10.45
   0   5  19   70.41    6.12
   0   5  19   60.08    9.13
   0   5  19   63.77    9.67
   0  -5 -20  318.53   13.67
   0  -5  20  318.19   14.57
   0  -5  20  298.75   13.62
   0  -5  20  344.74   15.03
   0  -5  20  361.07   14.79
   0   5 -20  341.23   11.06
   0   5  20  306.59   17.04
   0   5  20  365.93   18.38
   0  -5 -21   -0.08    2.89
   0  -5  21    3.55    3.63
   0  -5  21    4.19    3.31
   0  -5  21    5.78    3.33
   0  -5  21   -0.68    2.99
   0   5 -21    0.96    2.69
   0   5  21    7.18    5.12
   0   5  21    6.44    3.13
   0   5  21    5.70    4.78
   0  -5 -22  262.22   12.88
   0  -5  22  280.16   14.35
   0  -5  22  236.22   13.08
   0  -5  22  298.52   14.51
   0  -5  22  280.47   13.93
   0   5 -22  314.24   10.72
   0   5  22  253.09   16.59
   0   5  22  329.59   10.64
   0   5  22  279.54   17.52
   0  -5 -23   23.88    5.64
   0  -5  23   25.36    6.32
   0  -5  23   25.50    6.30
   0  -5  23   27.77    6.52
   0  -5  23   24.30    5.88
   0   5 -23   23.90    4.39
   0   5  23   21.71    6.86
   0   5  23   26.13    4.07
   0   5  23   17.88    7.22
   0  -5 -24   28.90    5.90
   0  -5  24   18.96    5.94
   0  -5  24   24.30    5.88
   0  -5  24   19.04    6.08
   0  -5  24   20.43    5.84
   0   5 -24   29.60    4.53
   0   5 -24   24.12    4.19
   0   5  24   20.91    6.82
   0   5  24   32.69    4.07
   0   5  24   30.02    7.97
   0  -5 -25  167.07   10.82
   0  -5  25  182.24   12.76
   0  -5  25  173.29   12.40
   0  -5  25  192.13   12.80
   0  -5  25  184.23   12.92
   0   5 -25  218.44    8.93
   0   5 -25  205.74    8.93
   0   5  25  176.36   14.89
   0   5  25  204.88   15.75
   0  -5 -26   25.85    5.62
   0  -5  26   34.45    7.56
   0  -5  26   35.96    7.95
   0   5 -26   42.32    4.94
   0   5 -26   32.91    4.74
   0   5  26   23.88   11.48
   0   5  26   29.34   11.82
   0  -5 -27   96.28    8.85
   0  -5  27  116.48   11.36
   0  -5  27  122.32   11.40
   0   5 -27  129.99    7.30
   0   5 -27  111.29    7.00
   0   5  27   95.33   13.91
   0   5  27  135.49   13.89
   0  -5 -28   67.56    7.93
   0  -5  28   71.44   11.10
   0  -5  28   75.45   11.46
   0   5 -28   89.76    6.28
   0   5 -28   78.02    6.06
   0   5  28   73.22   12.82
   0   5  28   72.18   12.84
   0  -5 -29    6.52    3.91
   0  -5  29    6.04    5.22
   0  -5  29    1.44    4.41
   0   5 -29    2.67    2.57
   0   5 -29    0.72    2.37
   0   5  29    6.70    6.24
   0   5  29   -5.50    4.70
   0  -5 -30    9.39    4.37
   0  -5  30    9.99    5.58
   0  -5  30   16.80    6.70
   0   5 -30   14.85    3.41
   0   5  30   12.56    7.18
   0   5  30   16.90    7.95
   0  -5  31    0.96    4.21
   0  -5  31    2.35    5.16
   0   5 -31   -1.53    2.11
   0   5  31    2.25    5.70
   0   5  31   -5.34    5.42
   0  -5 -32    3.61    3.75
   0  -5  32   -0.68    4.62
   0  -5  32    3.47    5.28
   0   5  32    0.56    5.68
   0   5  32    5.44    6.90
   0  -5 -33   33.95    7.02
   0  -5  33   34.05    8.79
   0  -5  33   46.67   10.11
   0   5  33   35.72   10.43
   0   5  33   30.70   10.57
   0  -5 -34    3.55    3.93
   0  -5  34    0.22    4.58
   0  -5  34   11.48    6.40
   0   5  34    2.61    5.98
   0   5  34    7.91    6.96
   0  -5 -35   32.89    6.90
   0  -5  35   36.72    9.23
   0  -5  35   44.73   10.25
   0  -5 -36   20.63    6.22
   0  -5  36   21.71    7.89
   0  -5  36   12.32    6.74
   0   5  36   14.05    8.67
   0   5  36   25.32    9.51
   0  -5 -37    5.38    4.58
   0  -5  37   10.17    6.54
   0  -5  37    1.20    6.68
   0   5  37    3.67    6.50
   0   5  37   23.06    9.23
   0  -5 -38   44.83    8.17
   0  -5  38   36.92    9.81
   0  -5  38   58.99   11.86
   0  -5 -39   -1.85    3.91
   0  -5  39   -0.44    5.44
   0  -5  39    0.56    7.81
   0  -5  40    0.84    5.44
   0  -5  40   17.32    8.57
   0  -5  41    3.01    6.26
   0  -5  41    0.28    9.05
   0  -6   0  333.40    8.41
   0  -6   0  345.90   12.26
   0  -6   0  341.21    8.55
   0   6   0  327.42    8.29
   0   6   0  324.21   12.06
   0   6   0  333.62    8.33
   0  -6  -1  475.21   10.55
   0  -6  -1  473.80   14.33
   0  -6  -1  504.36   10.88
   0  -6   1  465.54    9.19
   0  -6   1  479.36    9.37
   0   6  -1  481.37    9.29
   0   6  -1  475.77   14.29
   0   6  -1  490.82    9.37
   0   6   1  468.69   10.41
   0   6   1  482.73   14.55
   0   6   1  495.29   10.70
   0  -6  -2 2243.26   23.92
   0  -6  -2 2187.80   30.16
   0  -6  -2 2252.85   23.98
   0  -6   2 2197.41   18.44
   0  -6   2 2274.88   29.58
   0  -6   2 2229.88   18.58
   0   6  -2 2254.36   18.56
   0   6  -2 2200.88   29.84
   0   6  -2 2269.26   18.60
   0   6   2 2233.41   23.66
   0   6   2 2208.40   30.54
   0   6   2 2252.85   23.74
   0  -6  -3  121.66    6.48
   0  -6  -3  123.17    8.21
   0  -6  -3  122.60    6.52
   0  -6   3  116.52    4.41
   0  -6   3  131.41    7.85
   0  -6   3  124.65    4.56
   0   6  -3  118.05    4.43
   0   6  -3  109.88    7.59
   0   6  -3  129.63    4.62
   0   6   3  112.43    6.20
   0   6   3  156.52   10.37
   0   6   3  126.48    6.50
   0  -6  -4  806.70   16.17
   0  -6  -4 1012.20   24.06
   0  -6  -4  821.35   16.33
   0  -6   4  771.97   10.19
   0  -6   4  790.21   10.31
   0   6  -4  812.24   10.41
   0   6  -4  800.88   18.08
   0   6  -4  809.67   10.37
   0   6   4  757.84   15.49
   0   6   4  987.04   23.66
   0   6   4  760.83   15.51
   0  -6  -5  179.77    8.39
   0  -6  -5  253.01   14.03
   0  -6  -5  192.86    8.73
   0  -6   5  175.48    5.16
   0  -6   5  181.68    8.89
   0  -6   5  185.95    5.28
   0   6  -5  177.10    5.14
   0   6  -5  177.26    9.07
   0   6  -5  200.70    5.40
   0   6   5  175.10    9.39
   0  -6  -6  185.47    8.95
   0  -6  -6  162.38    9.39
   0  -6  -6  195.93    9.31
   0  -6   6  175.94    5.36
   0  -6   6  193.44    9.03
   0  -6   6  178.21    5.40
   0   6  -6  182.64    5.38
   0   6  -6  172.59    8.95
   0   6  -6  178.03    5.26
   0   6   6  165.00    8.41
   0   6   6  165.51    9.29
   0   6   6  179.23    8.73
   0  -6  -7 1372.31   24.00
   0  -6  -7 1324.75   24.78
   0  -6  -7 1389.16   24.14
   0  -6   7 1384.43   14.83
   0  -6   7 1350.13   14.63
   0   6  -7 1380.71   14.69
   0   6  -7 1361.79   23.10
   0   6  -7 1399.90   14.79
   0   6   7 1366.37   25.24
   0  -6  -8   91.98    7.52
   0  -6  -8   76.89    7.04
   0  -6  -8   92.16    7.61
   0  -6   8   82.29    4.35
   0  -6   8   79.50    4.29
   0   6  -8   79.46    4.27
   0   6  -8   89.17    6.88
   0   6  -8   88.89    4.35
   0   6   8   77.29    6.66
   0   6   8   89.43    7.30
   0   6   8   99.51    7.28
   0  -6  -9  478.22   15.55
   0  -6  -9  489.59   15.61
   0  -6  -9  495.33   15.95
   0  -6   9  492.77   10.23
   0  -6   9  506.47   10.37
   0   6  -9  477.90    9.99
   0   6  -9  495.86   14.13
   0   6  -9  517.01   10.41
   0   6   9  450.06   14.89
   0   6   9  488.47   15.27
   0   6   9  479.02   15.31
   0  -6 -10 1269.91   25.87
   0  -6 -10 1245.81   24.78
   0  -6 -10 1348.91   26.69
   0  -6  10 1294.43   17.36
   0  -6  10 1299.35   17.36
   0   6 -10 1259.86   17.00
   0   6 -10 1326.37   22.55
   0   6 -10 1315.80   17.38
   0   6  10 1228.05   25.04
   0   6  10 1298.10   24.52
   0   6  10 1266.08   25.40
   0  -6 -11 1769.40   31.48
   0  -6 -11 1697.66   29.14
   0  -6 -11 1820.73   31.91
   0  -6  11 1739.48   21.31
   0  -6  11 1760.15   21.43
   0   6 -11 1744.57   21.15
   0   6 -11 1912.79   27.17
   0   6 -11 1784.87   21.43
   0   6  11 1732.76   30.68
   0   6  11 1800.92   28.88
   0   6  11 1763.66   30.92
   0  -6 -12  351.52   14.95
   0  -6 -12  353.51   13.85
   0  -6 -12  401.62   15.75
   0  -6  12  351.70   10.39
   0  -6  12  378.79   10.76
   0   6 -12  338.01   10.13
   0   6 -12  380.49   12.52
   0   6 -12  368.17   10.53
   0   6  12  351.38   14.63
   0   6  12  373.01   13.56
   0   6  12  346.28   14.41
   0  -6 -13  191.99   11.98
   0  -6 -13  215.09   12.56
   0  -6  13  189.71    8.31
   0  -6  13  181.60    7.99
   0  -6  13  201.40    8.59
   0  -6  13  207.62    8.49
   0   6 -13  183.89    8.13
   0   6 -13  201.44    9.29
   0   6 -13  201.34    8.37
   0   6  13  176.52   11.48
   0   6  13  184.03   11.20
   0   6  13  192.74   10.09
   0   6  13  192.84   11.90
   0   6  13  197.49   11.60
   0  -6 -14  644.31   21.03
   0  -6 -14  668.61   21.39
   0  -6  14  649.50   15.41
   0  -6  14  622.63   14.93
   0  -6  14  664.27   15.55
   0  -6  14  647.01   15.19
   0   6 -14  651.79   15.95
   0   6  14  658.49   21.29
   0   6  14  652.19   20.85
   0   6  14  676.27   17.98
   0   6  14  647.05   21.07
   0   6  14  701.49   21.51
   0  -6 -15  203.39   12.86
   0  -6 -15  169.06   10.17
   0  -6 -15  193.62   12.42
   0  -6  15  194.22    9.19
   0  -6  15  180.76    8.77
   0  -6  15  201.42    9.33
   0  -6  15  199.40    9.13
   0   6 -15  199.04    9.25
   0   6  15  189.67   12.40
   0   6  15  179.45   11.90
   0   6  15  194.68   10.11
   0   6  15  204.27   12.62
   0   6  15  222.29   12.78
   0  -6 -16  137.79    9.47
   0  -6  16  153.08    8.67
   0  -6  16  159.51    8.73
   0  -6  16  171.93    9.03
   0  -6  16  160.11    8.75
   0   6 -16  169.92    8.57
   0   6  16  156.01   11.74
   0   6  16  139.70   10.84
   0   6  16  153.10    9.15
   0   6  16  164.68   11.86
   0   6  16  148.35   11.02
   0  -6 -17  159.33   10.27
   0  -6  17  170.00    9.39
   0  -6  17  161.81    9.15
   0  -6  17  182.50    9.71
   0  -6  17  176.98    9.57
   0   6 -17  181.22    8.93
   0   6  17  167.03   12.36
   0   6  17  182.08   12.52
   0   6  17  185.51    9.93
   0   6  17  184.21   12.88
   0   6  17  186.48   12.50
   0  -6 -18   55.50    8.97
   0  -6  18   54.28    6.32
   0  -6  18   50.37    6.08
   0  -6  18   53.05    6.08
   0  -6  18   62.45    6.62
   0   6 -18   63.49    5.96
   0   6  18   56.51    9.37
   0   6  18   59.62    9.37
   0   6  18   61.60    6.48
   0   6  18   61.08    9.59
   0   6  18   54.14    8.95
   0  -6 -19  215.03   11.98
   0  -6  19  215.61   11.32
   0  -6  19  206.12   11.00
   0  -6  19  224.72   11.38
   0  -6  19  246.15   11.74
   0   6 -19  232.77   10.03
   0   6  19  227.91   14.95
   0   6  19  263.75   11.48
   0   6  19  221.17   14.83
   0  -6 -20   63.69    8.55
   0  -6  20   60.72    7.18
   0  -6  20   64.65    6.92
   0  -6  20   67.06    7.28
   0  -6  20   68.35    7.24
   0   6 -20   76.35    6.44
   0   6  20   50.77    8.87
   0   6  20   69.33    6.66
   0   6  20   65.98   10.53
   0  -6 -21  107.98    9.23
   0  -6  21  115.62   10.86
   0  -6  21   99.29    8.55
   0  -6  21  123.45   11.20
   0  -6  21  117.79    9.07
   0   6 -21  125.59    7.77
   0   6  21  115.04   11.58
   0   6  21  119.53   11.68
   0  -6 -22    1.40    3.09
   0  -6  22    1.00    3.11
   0  -6  22    2.73    3.49
   0  -6  22    3.07    3.47
   0  -6  22    1.65    3.39
   0   6 -22    0.72    2.55
   0   6  22    4.01    4.58
   0   6  22    2.29    2.71
   0   6  22    3.51    4.35
   0  -6 -23  442.90   17.46
   0  -6  23  463.11   18.24
   0  -6  23  430.54   20.43
   0  -6  23  495.29   18.62
   0  -6  23  452.81   20.91
   0   6 -23  510.14   14.49
   0   6  23  440.67   22.03
   0   6  23  551.76   15.05
   0   6  23  473.28   22.86
   0  -6 -24  164.92   11.32
   0  -6  24  161.51   11.64
   0  -6  24  169.84   11.68
   0  -6  24  187.52   12.20
   0  -6  24  183.22   12.28
   0   6 -24  179.25    9.03
   0   6  24  170.96   14.89
   0   6  24  195.12    9.03
   0   6  24  167.51   14.73
   0  -6 -25  101.23    9.45
   0  -6  25  109.76   10.23
   0  -6  25   91.80    9.35
   0  -6  25   99.49    9.47
   0  -6  25  106.17    9.97
   0   6 -25  140.44    8.17
   0   6 -25  115.72    7.54
   0   6  25  113.98   13.30
   0   6  25  122.66    7.56
   0   6  25  124.17   13.20
   0  -6 -26  191.51   12.38
   0  -6  26  192.62   13.38
   0  -6  26  183.63   13.00
   0  -6  26  201.50   13.40
   0  -6  26  228.27   13.99
   0   6 -26  264.77   10.59
   0   6 -26  202.77   11.04
   0   6  26  211.90   17.20
   0   6  26  236.48    8.65
   0   6  26  232.33   17.98
   0  -6 -27  117.79   10.17
   0  -6  27  120.68   11.60
   0  -6  27  128.72   11.56
   0   6 -27  141.27    8.21
   0   6 -27  110.97    7.42
   0   6  27  123.39   14.15
   0   6  27  116.08   13.71
   0  -6 -28   31.24    6.94
   0  -6  28   29.60    7.40
   0  -6  28   43.28    8.55
   0   6 -28   50.11    6.20
   0   6 -28   34.65    5.24
   0   6  28   38.63   10.43
   0   6  28   45.61   10.88
   0  -6 -29    6.76    4.17
   0  -6  29    2.81    4.49
   0  -6  29    6.04    5.32
   0   6 -29    5.68    3.21
   0   6 -29    6.96    3.19
   0   6  29    4.66    6.44
   0   6  29   11.88    6.38
   0  -6 -30  304.83   15.89
   0  -6  30  315.88   18.32
   0  -6  30  327.50   18.58
   0   6 -30  409.87   12.50
   0   6 -30  347.29   11.80
   0   6  30  348.61   23.20
   0   6  30  397.99   24.26
   0  -6 -31   56.55    9.11
   0  -6  31   60.54   10.55
   0  -6  31   95.17   11.32
   0   6 -31   90.06    6.72
   0   6 -31   86.02    6.44
   0   6  31   90.00   15.25
   0   6  31   86.32   14.19
   0   6 -32   43.62    5.46
   0   6  32   34.39   10.19
   0   6  32   26.77    9.33
   0  -6 -33   45.13    8.25
   0  -6  33   42.30    9.51
   0  -6  33   53.05    9.91
   0   6  33   52.43   12.36
   0   6  33   47.62   11.90
   0  -6 -34   87.39    9.91
   0  -6  34  100.29   12.26
   0  -6  34  107.78   12.50
   0   6  34   93.99   16.05
   0   6  34   92.53   14.93
   0  -6 -35   19.40    6.58
   0  -6  35   13.87    6.46
   0  -6  35    8.91    6.38
   0   6  35   20.31    9.23
   0   6  35   27.29    9.89
   0  -6 -36   16.94    6.00
   0  -6  36   14.79    6.96
   0  -6  36   18.76    7.50
   0   6  36    5.06    7.06
   0   6  36   14.95    9.43
   0  -6 -37   28.98    7.48
   0  -6  37   24.42    8.67
   0  -6  37   13.89    8.03
   0   6  37    9.09    9.07
   0   6  37   23.78   12.84
   0  -6 -38    4.68    5.16
   0  -6  38    0.30    5.10
   0  -6  38    0.46    7.12
   0  -6  39    0.54    5.64
   0  -6  39    2.87    7.56
   0  -6  40    1.16    6.06
   0  -6  40  -10.80    7.54
   0  -6  41    5.82    6.94
   0  -6  41   -7.97    8.23
   0  -7   0    6.60    2.33
   0  -7   0    5.52    3.11
   0  -7   0    5.16    2.31
   0   7   0    3.47    2.11
   0   7   0    5.46    2.99
   0   7   0    5.96    2.25
   0  -7  -1    3.91    2.29
   0  -7  -1    3.07    3.47
   0  -7  -1    4.49    2.29
   0  -7   1    3.25    1.97
   0  -7   1    5.16    3.41
   0  -7   1    4.62    2.21
   0   7  -1    1.50    1.87
   0   7  -1    5.98    3.47
   0   7  -1    3.99    2.07
   0   7   1    1.79    2.05
   0   7   1   -0.10    5.00
   0   7   1    2.57    1.95
   0  -7  -2 1514.29   20.97
   0  -7  -2 1512.79   27.33
   0  -7  -2 1583.38   21.45
   0  -7   2 1470.63   16.49
   0  -7   2 1553.44   30.82
   0  -7   2 1476.11   16.51
   0   7  -2 1526.07   16.68
   0   7  -2 1441.09   26.37
   0   7  -2 1512.19   16.59
   0   7   2 1454.74   20.35
   0   7   2 1514.98   27.55
   0   7   2 1522.66   20.75
   0  -7  -3 1860.70   24.40
   0  -7  -3 1817.35   30.06
   0  -7  -3 1902.41   24.66
   0  -7   3 1801.96   17.30
   0  -7   3 1879.10   29.00
   0  -7   3 1807.22   17.32
   0   7  -3 1875.02   17.52
   0   7  -3 1805.09   29.34
   0   7  -3 1873.04   17.48
   0   7   3 1771.64   23.56
   0   7   3 1801.82   30.10
   0   7   3 1851.97   24.06
   0  -7  -4   37.10    5.08
   0  -7  -4   50.27    7.65
   0  -7  -4   32.03    4.90
   0  -7   4   31.66    2.93
   0  -7   4   37.56    5.80
   0  -7   4   32.67    2.93
   0   7  -4   36.32    3.07
   0   7  -4   35.66    6.08
   0   7  -4   35.86    3.07
   0   7   4   37.78    5.74
   0   7   4   48.98    8.51
   0   7   4   36.90    5.60
   0  -7  -5  132.14    7.73
   0  -7  -5  141.43    9.33
   0  -7  -5  151.60    8.17
   0  -7   5  141.23    4.94
   0  -7   5  158.62    9.09
   0  -7   5  149.23    5.04
   0   7  -5  157.80    5.14
   0   7  -5  150.36    9.23
   0   7  -5  153.33    5.10
   0   7   5  141.87    7.93
   0   7   5  152.00    9.67
   0   7   5  143.85    7.97
   0  -7  -6   86.45    6.94
   0  -7  -6   89.07    7.97
   0  -7  -6   91.54    6.96
   0  -7   6   90.28    4.11
   0  -7   6  102.82    7.65
   0  -7   6   83.70    4.09
   0   7  -6   89.96    4.05
   0   7  -6   84.00    7.30
   0   7  -6   87.47    4.05
   0   7   6   90.10    7.81
   0  -7  -7  216.92   10.37
   0  -7  -7  229.64   11.64
   0  -7  -7  239.25   10.84
   0  -7   7  222.19    6.24
   0  -7   7  246.85   10.70
   0  -7   7  226.07    6.30
   0   7  -7  223.06    6.14
   0   7  -7  214.75   10.57
   0   7  -7  237.38    6.32
   0   7   7  211.32   10.09
   0   7   7  225.46   11.48
   0   7   7  229.44   10.39
   0  -7  -8  968.13   21.81
   0  -7  -8  950.64   22.88
   0  -7  -8  962.72   21.75
   0  -7   8  961.15   12.98
   0  -7   8  968.43   13.02
   0   7  -8  961.93   12.88
   0   7  -8  963.30   21.21
   0   7  -8  976.88   12.94
   0   7   8  918.69   20.93
   0   7   8  961.03   22.59
   0   7   8  978.11   21.55
   0  -7  -9  406.42   14.85
   0  -7  -9  394.64   15.15
   0  -7  -9  466.08   15.91
   0  -7   9  410.79    9.11
   0  -7   9  419.34    9.23
   0   7  -9  420.27    9.13
   0   7  -9  427.25   14.39
   0   7  -9  455.42    9.51
   0   7   9  410.11   14.71
   0   7   9  434.51   14.97
   0  -7 -10  396.71   15.23
   0  -7 -10  382.82   15.05
   0  -7 -10  407.85   15.45
   0  -7  10  416.51    9.73
   0  -7  10  411.24    9.65
   0   7 -10  387.66    9.31
   0   7 -10  394.74   13.99
   0   7 -10  400.82    9.45
   0   7  10  373.37   14.55
   0   7  10  377.57   14.55
   0   7  10  391.19   14.77
   0  -7 -11  131.73    9.65
   0  -7 -11  119.49    9.07
   0  -7 -11  161.25   10.49
   0  -7  11  124.87    6.00
   0  -7  11  132.36    6.20
   0   7 -11  123.49    5.94
   0   7 -11  127.66    8.41
   0   7 -11  134.64    6.16
   0   7  11  113.82    8.81
   0   7  11  124.55    8.93
   0   7  11  134.76    9.41
   0  -7 -12  730.23   22.19
   0  -7 -12  706.87   20.57
   0  -7 -12  694.73   21.67
   0  -7  12  685.34   13.87
   0  -7  12  679.96   13.83
   0   7 -12  665.13   13.54
   0   7 -12  718.15   18.30
   0   7 -12  702.84   13.97
   0   7  12  666.02   20.29
   0   7  12  687.39   19.50
   0   7  12  674.34   20.47
   0  -7 -13  847.80   24.08
   0  -7 -13  807.44   22.13
   0  -7 -13  869.51   24.34
   0  -7  13  827.89   15.99
   0  -7  13  841.70   16.05
   0   7 -13  801.44   15.61
   0   7 -13  839.95   19.73
   0   7 -13  845.49   16.05
   0   7  13  833.71   23.92
   0   7  13  778.71   22.63
   0   7  13  869.99   21.91
   0   7  13  865.19   24.26
   0   7  13  847.44   23.50
   0  -7 -14  856.89   24.94
   0  -7 -14  774.21   21.91
   0  -7 -14  884.20   25.28
   0  -7  14  852.35   17.06
   0  -7  14  906.63   17.56
   0   7 -14  879.44   20.17
   0   7  14  888.25   25.36
   0   7  14  772.13   23.10
   0   7  14  855.20   21.77
   0   7  14  883.67   25.14
   0   7  14  856.75   24.24
   0  -7 -15   19.79    5.84
   0  -7 -15   23.32    6.30
   0  -7  15   21.57    4.15
   0  -7  15   20.61    4.03
   0  -7  15   25.36    4.53
   0  -7  15   23.16    4.01
   0   7 -15   24.38    4.88
   0   7  15   21.99    6.14
   0   7  15   27.83    6.70
   0   7  15   21.97    5.08
   0   7  15   30.02    7.06
   0   7  15   30.68    6.94
   0  -7 -16 3343.65   51.21
   0  -7 -16 3314.59   51.07
   0  -7  16 3264.67   36.16
   0  -7  16 3367.11   36.66
   0   7 -16 3335.20   38.81
   0   7  16 3232.84   50.37
   0   7  16 3023.13   47.78
   0   7  16 3356.91   42.56
   0   7  16 3290.97   50.85
   0   7  16 3150.21   48.76
   0  -7 -17   61.66    7.02
   0  -7  17  275.07   11.50
   0  -7  17  248.12   10.78
   0  -7  17  297.00   11.76
   0  -7  17  283.45   11.40
   0   7 -17  255.92   11.38
   0   7  17  267.68   15.45
   0   7  17  234.11   14.37
   0   7  17  284.34   12.96
   0   7  17  289.82   15.89
   0   7  17  250.83   14.81
   0  -7 -18   29.22    6.24
   0  -7  18   31.06    5.60
   0  -7  18   30.46    5.38
   0  -7  18   36.34    5.90
   0  -7  18   39.23    5.94
   0   7 -18   28.23    5.28
   0   7  18   33.69    7.63
   0   7  18   34.61    6.18
   0   7  18   28.84    7.32
   0  -7 -19    9.87    4.27
   0  -7  19   13.89    4.35
   0  -7  19   12.08    4.03
   0  -7  19   21.61    5.16
   0  -7  19   13.40    4.23
   0   7 -19   11.58    4.03
   0   7  19   12.94    5.80
   0   7  19    9.71    3.95
   0   7  19   17.88    6.42
   0  -7  20   30.28    5.80
   0  -7  20   25.24    5.32
   0  -7  20   32.93    6.20
   0  -7  20   26.79    5.32
   0   7 -20   27.17    5.06
   0   7  20   26.03    7.40
   0   7  20   30.88    5.84
   0   7  20   40.33    8.37
   0  -7 -21  173.71   11.90
   0  -7  21  210.96   11.92
   0  -7  21  171.89   10.51
   0  -7  21  226.35   12.04
   0  -7  21  194.50   10.98
   0   7 -21  197.29   10.17
   0   7  21  204.59   15.45
   0   7  21  215.29   11.16
   0   7  21  184.31   14.79
   0  -7 -22   70.27    9.81
   0  -7  22   66.88    7.75
   0  -7  22   56.23    7.87
   0  -7  22   66.24    7.24
   0  -7  22   66.70    7.56
   0   7 -22   55.60    6.20
   0   7  22   74.02   11.72
   0   7  22   72.40    8.77
   0   7  22   54.00   10.33
   0  -7 -23    5.62    3.87
   0  -7  23    3.19    3.85
   0  -7  23    8.73    4.13
   0  -7  23    5.06    3.95
   0  -7  23    8.01    3.73
   0   7 -23    5.34    3.17
   0   7  23    6.68    5.56
   0   7  23   10.17    3.83
   0   7  23    3.41    5.12
   0  -7 -24   10.74    4.74
   0  -7  24    8.03    4.43
   0  -7  24    5.88    4.37
   0  -7  24   13.40    4.72
   0  -7  24   15.19    6.04
   0   7 -24    7.71    3.43
   0   7  24   12.98    6.46
   0   7  24    8.59    3.63
   0   7  24    7.42    5.32
   0  -7 -25   42.54    7.61
   0  -7  25   50.83    8.53
   0  -7  25   48.68    8.17
   0  -7  25   58.79    9.11
   0  -7  25   62.29    8.81
   0   7  25   43.97    9.73
   0   7  25   49.42    5.98
   0   7  25   53.84   10.37
   0  -7 -26  569.44   21.55
   0  -7  26  598.19   21.93
   0  -7  26  548.45   20.81
   0  -7  26  609.37   22.09
   0  -7  26  604.98   21.67
   0   7 -26  598.29   16.86
   0   7  26  582.02   27.35
   0   7  26  644.00   28.63
   0  -7 -27    1.14    3.47
   0  -7  27    5.88    4.78
   0  -7  27    9.35    4.90
   0   7 -27    6.96    3.73
   0   7 -27   10.13    3.87
   0   7  27   11.62    6.52
   0   7  27    7.02    3.07
   0   7  27    3.73    5.98
   0  -7 -28   -0.80    3.21
   0  -7  28    0.10    3.67
   0  -7  28    9.61    5.48
   0   7 -28    3.33    3.25
   0   7 -28    2.19    3.05
   0   7  28    2.87    5.32
   0   7  28   -1.34    5.66
   0  -7 -29   27.97    6.92
   0  -7  29   24.22    6.92
   0  -7  29   27.35    7.59
   0   7 -29   42.84    6.06
   0   7 -29   27.81    5.24
   0   7  29   29.64    9.91
   0   7  29   33.49    9.87
   0  -7 -30   15.81    5.70
   0  -7  30   14.51    6.06
   0  -7  30   18.10    6.74
   0   7 -30   16.01    4.31
   0   7 -30   10.21    3.91
   0   7  30   15.83    7.54
   0   7  30   20.89    8.89
   0  -7 -31   -0.40    3.49
   0  -7  31    4.78    4.94
   0  -7  31    5.22    5.28
   0   7 -31    5.92    3.35
   0   7 -31   -1.26    2.53
   0   7  31   -0.56    5.80
   0   7  31   -8.99    5.84
   0  -7 -32    0.42    3.37
   0  -7  32   -0.46    4.49
   0  -7  32    1.61    5.50
   0   7 -32    2.93    2.85
   0   7 -32    2.59    2.63
   0   7  32    0.68    5.64
   0   7  32    3.61    6.24
   0  -7  33   17.46    6.66
   0  -7  33   13.10    5.72
   0   7 -33   13.32    5.20
   0   7 -33   12.66    3.59
   0   7  33   12.74    7.79
   0   7  33   15.95    7.63
   0  -7 -34   25.72    7.38
   0  -7  34   12.10    6.38
   0  -7  34   29.02    8.05
   0   7  34   21.47    9.47
   0   7  34   24.54    8.25
   0  -7 -35    3.65    4.37
   0  -7  35    0.34    5.06
   0  -7  35   -5.12    5.22
   0   7  35    0.32    6.38
   0   7  35   -0.40    7.32
   0  -7 -36   17.66    6.42
   0  -7  36   35.82    9.29
   0  -7  36   33.55    9.27
   0   7  36   38.33   11.70
   0   7  36   51.93   13.52
   0  -7  37   25.28    8.35
   0  -7  37   31.12    9.35
   0  -7  38   42.56   10.23
   0  -7  38   50.53   10.80
   0  -7  39   -1.71    5.42
   0  -7  39    6.68    6.82
   0  -7  40   19.64   10.05
   0  -7  40   19.62   11.04
   0  -7  41    3.51    6.48
   0  -7  41    3.61    8.61
   0  -8   0  345.96    9.83
   0  -8   0  352.84   14.37
   0  -8   0  361.23   10.01
   0   8   0  342.71    9.67
   0   8   0  526.46   22.37
   0   8   0  353.00    9.77
   0  -8  -1  987.58   17.08
   0  -8  -1 1034.27   17.44
   0  -8   1  983.64   15.35
   0  -8   1 1021.05   23.50
   0  -8   1 1003.65   15.45
   0   8  -1  987.96   15.25
   0   8  -1  956.96   23.30
   0   8  -1 1016.05   15.41
   0   8   1  978.63   16.84
   0   8   1  959.20   23.50
   0   8   1 1009.87   17.10
   0  -8  -2  694.35   15.13
   0  -8  -2  685.06   19.87
   0  -8  -2  705.53   15.25
   0  -8   2  689.63   12.22
   0  -8   2  698.48   19.40
   0  -8   2  724.53   12.54
   0   8  -2  702.76   12.24
   0   8  -2  660.00   19.42
   0   8  -2  712.87   12.30
   0   8   2  669.19   14.69
   0   8   2 1088.69   31.26
   0   8   2  694.79   14.83
   0  -8  -3  684.98   15.73
   0  -8  -3  702.20   20.29
   0  -8  -3  701.53   15.93
   0  -8   3  656.89   11.34
   0  -8   3  701.73   19.30
   0  -8   3  677.13   11.52
   0   8  -3  661.16   11.32
   0   8  -3  656.65   19.32
   0   8  -3  675.77   11.38
   0   8   3  659.13   17.90
   0   8   3  669.17   19.97
   0   8   3  695.21   18.38
   0  -8  -4  757.10   17.26
   0  -8  -4  776.88   17.46
   0  -8   4  751.40   11.56
   0  -8   4  763.68   19.93
   0  -8   4  774.53   11.74
   0   8  -4  773.11   11.64
   0   8  -4  721.88   20.13
   0   8  -4  755.81   11.48
   0   8   4  721.82   16.63
   0   8   4  732.36   20.89
   0   8   4  762.70   17.02
   0  -8  -5   25.70    4.72
   0  -8  -5   21.25    5.56
   0  -8  -5   14.87    4.07
   0  -8   5   15.99    2.47
   0  -8   5   16.55    4.51
   0  -8   5   19.00    2.71
   0   8  -5   21.37    2.77
   0   8  -5   15.55    4.49
   0   8  -5   18.64    2.63
   0   8   5   18.18    5.06
   0  -8  -6  369.52   13.26
   0  -8  -6  347.21   14.93
   0  -8  -6  400.80   13.77
   0  -8   6  380.74    7.93
   0  -8   6  399.34   14.43
   0  -8   6  377.93    7.91
   0   8  -6  382.76    7.87
   0   8  -6  379.09   14.81
   0   8  -6  391.19    7.91
   0   8   6  363.34   12.94
   0   8   6  378.45   15.35
   0   8   6  395.69   13.34
   0  -8  -7   53.24    6.00
   0  -8  -7   53.86    7.87
   0  -8  -7   52.31    5.94
   0  -8   7   49.90    3.39
   0  -8   7   55.12    6.44
   0  -8   7   51.25    3.51
   0   8  -7   52.49    3.43
   0   8  -7   53.72    6.66
   0   8  -7   58.35    3.53
   0   8   7   46.19    5.54
   0   8   7   63.61    8.73
   0   8   7   53.88    5.66
   0  -8  -8   41.02    6.32
   0  -8  -8   47.24    7.59
   0  -8  -8   46.27    6.82
   0  -8   8   34.90    3.07
   0  -8   8   36.74    3.09
   0   8  -8   39.21    3.17
   0   8  -8   33.83    5.92
   0   8  -8   35.06    3.05
   0   8   8   40.19    6.14
   0   8   8   40.47    7.71
   0   8   8   41.12    6.04
   0  -8  -9  270.43   12.78
   0  -8  -9  259.80   13.32
   0  -8  -9  279.90   13.02
   0  -8   9  250.87    7.04
   0  -8   9  263.99    7.20
   0   8  -9  255.64    7.06
   0   8  -9  258.39   12.30
   0   8  -9  268.30    7.28
   0   8   9  242.04   11.82
   0   8   9  257.69   13.00
   0   8   9  274.59   12.42
   0  -8 -10    3.53    3.43
   0  -8 -10    0.12    2.71
   0  -8 -10    2.07    3.37
   0  -8  10    0.24    1.59
   0  -8  10    0.30    1.61
   0   8 -10    1.26    1.53
   0   8 -10   -1.16    2.35
   0   8 -10    2.21    1.59
   0   8  10    1.10    2.57
   0   8  10    0.34    2.83
   0   8  10    2.15    2.99
   0  -8 -11  131.63   10.17
   0  -8 -11  136.17   10.29
   0  -8 -11  153.77   10.51
   0  -8  11  129.81    5.86
   0  -8  11  138.36    6.06
   0   8 -11  142.71    6.04
   0   8 -11  146.42    9.59
   0   8 -11  143.01    6.04
   0   8  11  131.33    9.55
   0   8  11  139.26   10.03
   0   8  11  157.20   10.21
   0  -8 -12  232.13   13.04
   0  -8 -12  229.78   12.98
   0  -8 -12  248.16   13.32
   0  -8  12  227.47    7.93
   0  -8  12  244.71    8.29
   0   8 -12  223.46    7.77
   0   8 -12  231.34   11.68
   0   8 -12  251.81    8.23
   0   8  12  213.26   12.18
   0   8  12  223.04   12.36
   0   8  12  252.19   13.10
   0  -8 -13   95.13    9.35
   0  -8 -13   94.89    9.07
   0  -8 -13   95.05    9.09
   0  -8  13   92.14    5.68
   0  -8  13  102.42    5.94
   0   8 -13   90.60    5.60
   0   8 -13  103.28    8.33
   0   8 -13   99.79    5.84
   0   8  13   90.74    9.19
   0   8  13   90.60    8.69
   0   8  13  107.09    9.07
   0   8  13  120.38   10.13
   0   8  13   97.36    8.81
   0  -8 -14  257.97   14.53
   0  -8 -14  237.54   13.50
   0  -8 -14  277.15   14.99
   0  -8  14  256.85    9.31
   0  -8  14  242.06    8.99
   0  -8  14  263.39    9.45
   0  -8  14  251.43    9.19
   0   8 -14  261.30   12.34
   0   8  14  256.18   14.63
   0   8  14  234.45   13.52
   0   8  14  250.47   13.12
   0   8  14  268.06   14.69
   0   8  14  286.55   15.07
   0  -8 -15    9.61    4.64
   0  -8 -15    2.35    3.67
   0  -8 -15    9.17    4.80
   0  -8  15    7.32    2.93
   0  -8  15    9.57    3.29
   0  -8  15   10.70    3.15
   0  -8  15   11.82    3.45
   0   8 -15    7.50    3.69
   0   8  15    7.79    4.47
   0   8  15    4.39    4.01
   0   8  15   11.38    4.33
   0   8  15   11.00    4.74
   0   8  15    3.91    4.11
   0  -8 -16  482.27   20.35
   0  -8 -16  461.70   18.60
   0  -8 -16  504.24   20.89
   0  -8  16  465.35   13.48
   0  -8  16  455.72   13.26
   0  -8  16  485.30   13.67
   0  -8  16  486.79   13.62
   0   8 -16  487.75   16.53
   0   8  16  452.75   19.68
   0   8  16  429.76   18.96
   0   8  16  468.81   17.46
   0   8  16  473.86   20.03
   0   8  16  452.45   19.30
   0  -8 -17  199.86   12.86
   0  -8  17  207.28    9.75
   0  -8  17  222.57    9.97
   0   8 -17  216.96   11.50
   0   8  17  225.28   14.89
   0   8  17  199.52   11.88
   0   8  17  192.74   13.79
   0  -8  18    2.47    2.87
   0  -8  18    3.57    2.81
   0  -8  18    2.35    3.01
   0  -8  18    2.63    3.21
   0   8 -18    4.23    3.31
   0   8  18    2.85    4.29
   0   8  18    8.65    4.09
   0   8  18    6.06    5.02
   0  -8  19  303.10   12.48
   0  -8  19  297.18   12.20
   0  -8  19  368.13   13.48
   0  -8  19  299.27   12.18
   0   8 -19  318.29   13.56
   0   8  19  328.80   18.54
   0   8  19  324.19   14.75
   0   8  19  339.98   18.72
   0  -8 -20  350.94   16.96
   0  -8  20  350.90   13.83
   0  -8  20  343.29   13.56
   0  -8  20  351.78   13.79
   0  -8  20  357.66   13.79
   0   8 -20  367.61   14.49
   0   8  20  354.65   19.58
   0   8  20  399.06   16.03
   0   8  20  346.52   19.38
   0  -8 -21   69.11   10.29
   0  -8  21   47.68    7.02
   0  -8  21   48.24    7.06
   0  -8  21   56.29    7.65
   0  -8  21   55.78    6.56
   0   8 -21   54.92    6.74
   0   8  21   57.03   10.09
   0   8  21   57.41    8.03
   0   8  21   65.36   10.35
   0  -8  22    2.01    3.11
   0  -8  22    3.75    3.73
   0   8 -22    0.42    2.79
   0   8  22    2.57    4.15
   0   8  22   -0.48    2.79
   0   8  22    0.48    3.75
   0  -8 -23  263.65   15.41
   0  -8  23  278.58   13.77
   0  -8  23  248.06   12.90
   0  -8  23  300.31   14.19
   0  -8  23  277.13   13.58
   0   8 -23  282.85   13.08
   0   8  23  277.21   18.74
   0   8  23  329.81   14.43
   0   8  23  316.42   19.83
   0  -8 -24  110.69   10.82
   0  -8  24  124.69   10.23
   0  -8  24  102.10    9.11
   0  -8  24  115.48    9.71
   0  -8  24   96.86    8.87
   0   8 -24  119.13    8.99
   0   8  24  103.28   14.37
   0   8  24  120.66    9.21
   0   8  24  110.46   12.84
   0  -8 -25   20.43    6.22
   0  -8  25   20.71    6.00
   0  -8  25   23.70    5.92
   0  -8  25   23.76    5.30
   0  -8  25   20.77    5.82
   0   8 -25   16.84    4.60
   0   8  25   24.16    8.39
   0   8  25   23.70    5.28
   0   8  25   27.73    8.55
   0  -8 -26  102.48   10.90
   0  -8  26  102.86   10.05
   0  -8  26   90.58    9.37
   0  -8  26  110.12   10.15
   0  -8  26  123.85   10.05
   0   8 -26  104.65    8.47
   0   8  26  113.23   16.17
   0   8  26  113.05    8.69
   0   8  26  112.67   13.58
   0  -8 -27    2.93    4.27
   0  -8  27   -0.18    3.71
   0  -8  27    0.76    3.75
   0  -8  27    0.42    3.97
   0  -8  27    5.04    4.72
   0   8 -27   -0.36    2.81
   0   8  27    6.74    6.46
   0   8  27   -1.61    2.59
   0   8  27   -1.85    5.24
   0  -8 -28    8.19    4.58
   0  -8  28    4.64    4.35
   0  -8  28    4.27    3.97
   0   8 -28    2.35    3.37
   0   8 -28    0.92    3.07
   0   8  28    1.22    5.56
   0   8  28    2.39    3.79
   0   8  28    1.32    5.82
   0  -8 -29    2.01    3.77
   0  -8  29    4.19    4.13
   0  -8  29    4.09    4.45
   0   8 -29    1.57    3.01
   0   8 -29    2.29    3.19
   0   8  29   -0.50    5.66
   0   8  29    7.34    6.38
   0  -8 -30   60.54   10.09
   0  -8  30   71.36   10.70
   0  -8  30   88.99    9.99
   0   8 -30   80.95    7.44
   0   8 -30   61.98    6.92
   0   8  30   70.13   13.85
   0   8  30   81.57   14.45
   0  -8 -31    7.44    5.00
   0  -8  31    7.00    5.18
   0  -8  31    9.27    5.06
   0   8 -31    9.23    3.97
   0   8 -31    8.37    3.95
   0   8  31    6.56    6.20
   0   8  31   -0.20    6.38
   0  -8 -32    0.38    3.89
   0  -8  32    1.40    4.64
   0  -8  32    7.87    5.52
   0   8 -32    0.52    2.77
   0   8 -32    2.73    2.99
   0   8  32    0.02    5.78
   0   8  32   10.84    6.22
   0  -8 -33    2.71    4.23
   0   8 -33    2.93    4.47
   0   8 -33    0.30    2.65
   0   8  33    6.00    8.67
   0   8  33    3.23    8.51
   0  -8  34    3.87    4.96
   0  -8  34    3.75    5.36
   0   8 -34    0.14    4.09
   0   8  34    2.67    6.40
   0   8  34    8.35    9.07
   0  -8  35    8.55    6.00
   0  -8  35    4.76    6.34
   0   8  35    8.89    7.85
   0   8  35   22.01    8.53
   0  -8  36    5.56    5.76
   0  -8  36    4.96    5.74
   0  -8  37    2.91    5.56
   0  -8  37   -4.86    6.32
   0  -8  38   -1.77    4.64
   0  -8  38    4.72    7.00
   0  -8  39    4.31    6.12
   0  -8  39    2.49    7.54
   0  -9   0    2.49    2.07
   0  -9   0    1.63    2.77
   0  -9   0    1.20    2.15
   0   9   0    1.73    1.97
   0   9   0    1.65    2.67
   0   9   0    0.52    1.79
   0  -9  -1  976.74   17.84
   0  -9  -1  969.44   24.74
   0  -9  -1 1006.22   18.14
   0  -9   1  951.38   15.99
   0  -9   1 1005.32   24.78
   0  -9   1 1001.40   16.39
   0   9  -1  947.83   15.81
   0   9  -1 1521.90   39.15
   0   9  -1  999.88   16.21
   0   9   1  967.59   17.58
   0   9   1  961.23   25.16
   0   9   1  996.33   17.78
   0  -9  -2  465.54   13.04
   0  -9  -2  437.94   17.06
   0  -9  -2  480.77   13.32
   0  -9   2  431.04   10.37
   0  -9   2  471.78   17.12
   0  -9   2  465.44   10.72
   0   9  -2  430.34   10.25
   0   9  -2  453.26   17.36
   0   9  -2  457.43   10.55
   0   9   2  432.65   12.66
   0   9   2  446.71   17.46
   0   9   2  462.37   13.04
   0  -9  -3  101.96    6.86
   0  -9  -3  103.54    9.31
   0  -9  -3  106.81    6.88
   0  -9   3   91.12    4.94
   0  -9   3  100.51    8.65
   0  -9   3  100.71    5.22
   0   9  -3   95.94    5.04
   0   9  -3   98.24    8.81
   0   9  -3   93.79    5.04
   0   9   3   92.71    6.54
   0   9   3  115.96   11.20
   0   9   3   98.99    6.64
   0  -9  -4 1072.72   21.29
   0  -9  -4 1001.76   30.16
   0  -9  -4 1102.60   21.53
   0  -9   4 1050.97   14.37
   0  -9   4 1139.72   25.79
   0  -9   4 1066.98   14.45
   0   9  -4 1085.76   14.51
   0   9  -4 1060.20   25.93
   0   9  -4 1109.26   14.63
   0   9   4 1012.16   26.01
   0  -9  -5  138.34    8.53
   0  -9  -5  189.95   15.03
   0  -9  -5  132.72    8.17
   0  -9   5  125.29    5.06
   0  -9   5  148.09   10.11
   0  -9   5  132.94    5.22
   0   9  -5  132.84    5.22
   0   9  -5  126.32    9.81
   0   9  -5  137.25    5.30
   0   9   5  125.47    8.03
   0   9   5  123.13    9.95
   0   9   5  125.55    8.03
   0  -9  -6  261.24   11.72
   0  -9  -6  241.62   13.36
   0  -9  -6  272.60   11.90
   0  -9   6  238.69    6.54
   0  -9   6  261.96   12.68
   0  -9   6  248.18    6.70
   0   9  -6  258.39    6.76
   0   9  -6  248.22   13.12
   0   9  -6  251.25    6.70
   0   9   6  239.47   10.98
   0   9   6  239.39   13.26
   0   9   6  255.66   11.22
   0  -9  -7    0.84    2.55
   0  -9  -7    3.31    4.05
   0  -9  -7    4.33    2.99
   0  -9   7    0.20    1.48
   0  -9   7   -0.02    2.79
   0  -9   7   -0.46    1.36
   0   9  -7    1.81    1.59
   0   9  -7   -1.53    2.37
   0   9  -7   -0.66    1.38
   0   9   7    4.82    2.99
   0   9   7    2.19    3.45
   0   9   7    1.93    2.47
   0  -9  -8    6.18    3.53
   0  -9  -8    6.22    3.87
   0  -9  -8    1.18    2.85
   0  -9   8    5.66    1.83
   0  -9   8    8.61    1.99
   0   9  -8    4.49    1.67
   0   9  -8    9.85    3.95
   0   9  -8    6.08    1.89
   0   9   8    0.84    2.67
   0   9   8    3.13    3.33
   0   9   8    7.30    3.49
   0  -9  -9   82.93    7.85
   0  -9  -9   65.15    8.15
   0  -9  -9   78.00    7.85
   0  -9   9   76.05    4.09
   0  -9   9   75.51    4.05
   0   9  -9   72.22    3.97
   0   9  -9   81.57    8.19
   0   9  -9   76.57    4.07
   0   9   9   71.66    7.28
   0   9   9   64.17    7.83
   0   9   9   88.25    7.87
   0  -9 -10   95.58    8.93
   0  -9 -10  100.59    9.49
   0  -9 -10  102.96    9.13
   0  -9  10   91.50    4.60
   0  -9  10   92.61    4.62
   0   9 -10   96.98    4.68
   0   9 -10  100.39    8.91
   0   9 -10  104.75    4.78
   0   9  10   85.08    8.07
   0   9  10   90.00    8.97
   0   9  10  106.43    8.53
   0  -9 -11  199.78   12.38
   0  -9 -11  196.21   12.74
   0  -9 -11  220.73   12.94
   0  -9  11  204.74    6.88
   0  -9  11  206.12    6.90
   0   9 -11  190.79    6.60
   0   9 -11  218.54   12.28
   0   9 -11  209.97    6.94
   0   9  11  189.95   11.62
   0   9  11  217.56   12.92
   0   9  11  211.64   11.90
   0  -9 -12   53.08    8.35
   0  -9 -12   50.95    8.23
   0  -9 -12   63.59    9.07
   0  -9  12   51.19    4.25
   0  -9  12   53.80    4.31
   0   9 -12   47.20    4.11
   0   9 -12   53.38    7.77
   0   9 -12   62.00    4.51
   0   9  12   64.93    9.15
   0   9  12   55.60    8.15
   0   9  12   54.06    8.63
   0   9  12   68.53    7.65
   0  -9 -13  139.66   11.22
   0  -9 -13  130.65   10.94
   0  -9 -13  130.51   10.74
   0  -9  13  132.84    6.34
   0  -9  13  132.16    6.28
   0  -9  13  137.63    6.42
   0  -9  13  138.94    6.40
   0   9 -13  129.91    6.24
   0   9 -13  132.28   10.01
   0   9 -13  136.29    6.30
   0   9  13  132.70   10.96
   0   9  13  116.08   10.01
   0   9  13  139.58   10.78
   0   9  13  138.52   10.88
   0   9  13  139.58   10.57
   0  -9 -14  793.28   25.24
   0  -9 -14  695.90   23.42
   0  -9 -14  805.50   25.48
   0  -9  14  713.01   14.43
   0  -9  14  700.39   14.25
   0  -9  14  734.78   14.55
   0  -9  14  753.95   14.71
   0   9 -14  731.81   21.51
   0   9  14  763.94   24.88
   0   9  14  698.87   23.38
   0   9  14  741.89   23.12
   0   9  14  734.36   24.34
   0   9  14  729.49   23.64
   0  -9 -15 1484.70   35.20
   0  -9 -15 1339.38   32.47
   0  -9 -15 1526.54   35.62
   0  -9  15 1412.02   21.11
   0  -9  15 1405.36   21.19
   0  -9  15 1444.52   21.31
   0  -9  15 1444.18   21.43
   0   9 -15 1422.53   29.60
   0   9  15 1450.32   34.77
   0   9  15 1336.33   32.69
   0   9  15 1491.40   32.45
   0   9  15 1460.70   34.88
   0   9  15 1387.24   33.15
   0  -9 -16  339.74   17.08
   0  -9  16  333.46   11.10
   0  -9  16  329.03   10.98
   0  -9  16  348.29   11.20
   0  -9  16  353.45   11.40
   0   9 -16  336.27   14.91
   0   9  16  355.71   18.26
   0   9  16  355.85   16.37
   0   9  16  355.37   18.12
   0  -9 -17   26.45    6.66
   0  -9  17   26.99    4.47
   0  -9  17   24.72    4.49
   0  -9  17   27.27    4.58
   0  -9  17   28.01    4.60
   0   9 -17   26.37    6.06
   0   9  17   26.87    7.36
   0   9  17   25.64    6.12
   0   9  17   20.71    6.96
   0  -9 -18   66.06    9.57
   0  -9  18   61.44    5.90
   0  -9  18   56.75    6.24
   0  -9  18   64.57    5.88
   0  -9  18   61.18    7.20
   0   9 -18   74.75    8.09
   0   9  18   64.93   10.80
   0   9  18   69.15    8.37
   0   9  18   83.19   12.20
   0  -9 -19   62.77    9.43
   0  -9  19   59.64    6.20
   0  -9  19   51.69    5.82
   0  -9  19   63.71    6.32
   0  -9  19   71.07    6.40
   0   9 -19   77.27    8.11
   0   9  19   54.92   10.25
   0   9  19   64.91    8.09
   0   9  19   88.45   13.04
   0  -9  20  271.60   11.90
   0  -9  20  267.66   11.74
   0  -9  20  299.29   12.44
   0  -9  20  318.89   12.70
   0   9 -20  290.30   14.01
   0   9  20  263.37   17.58
   0   9  20  309.72   15.31
   0   9  20  306.23   18.30
   0  -9  21  174.98   10.17
   0  -9  21  167.21    9.83
   0  -9  21  186.78   10.39
   0  -9  21  187.00   10.59
   0   9 -21  181.56   11.44
   0   9  21  189.53   15.49
   0   9  21  180.29   12.02
   0   9  21  181.84   15.33
   0  -9 -22   52.11    8.89
   0  -9  22   63.77    7.14
   0  -9  22   58.87    6.80
   0  -9  22   73.84    7.18
   0  -9  22   61.98    6.80
   0   9  22   51.91   10.66
   0   9  22   64.15   11.40
   0  -9 -23   19.97    6.60
   0  -9  23   24.68    5.50
   0  -9  23   30.44    5.66
   0   9 -23   25.93    5.80
   0   9  23   31.78    8.65
   0   9  23   40.11    7.38
   0   9  23   26.53    7.50
   0  -9  24   12.34    4.80
   0  -9  24   11.96    4.47
   0  -9  24   23.56    5.40
   0  -9  24   27.55    5.82
   0   9 -24   13.04    4.62
   0   9  24   11.02    6.66
   0   9  24   19.34    5.44
   0   9  24   15.91    6.68
   0  -9 -25    7.75    4.80
   0  -9  25   10.82    4.66
   0  -9  25    9.79    4.11
   0   9 -25   21.49    5.32
   0   9  25    5.06    6.04
   0   9  25   15.11    5.26
   0   9  25    3.21    5.26
   0  -9 -26   65.36   10.27
   0  -9  26   67.88    9.25
   0  -9  26   55.88    8.27
   0  -9  26   67.26    8.15
   0  -9  26   76.29    8.31
   0   9 -26   69.63    7.93
   0   9  26   57.07   12.16
   0   9  26   66.40    8.63
   0   9  26   80.22   14.01
   0  -9 -27   45.03    9.15
   0  -9  27   41.34    7.67
   0  -9  27   33.91    7.04
   0  -9  27   47.04    8.25
   0  -9  27   66.10    9.11
   0   9 -27   47.20    7.30
   0   9  27   51.41   11.88
   0   9  27   57.23    9.45
   0   9  27   72.10   13.34
   0  -9 -28   38.67    8.89
   0  -9  28   48.48    8.23
   0  -9  28   51.73   12.94
   0  -9  28   51.79    8.29
   0  -9  28   37.24   11.64
   0   9 -28   47.64    7.26
   0   9  28   44.79   11.20
   0   9  28   49.70    7.34
   0   9  28   49.62   11.52
   0  -9 -29  175.00   14.47
   0  -9  29  181.70   13.00
   0  -9  29  187.54   13.12
   0   9 -29  186.62   11.30
   0   9  29  209.27   19.12
   0   9  29  202.19   18.12
   0  -9 -30   69.47   11.38
   0  -9  30   62.35    9.65
   0  -9  30   56.45    9.35
   0   9 -30   88.85    8.49
   0   9 -30   61.74    7.32
   0   9  30   52.27   12.20
   0   9  30   81.25   13.99
   0  -9 -31   21.05    6.86
   0  -9  31   81.55   10.01
   0  -9  31   74.93   10.13
   0   9 -31  112.51    8.95
   0   9 -31   79.36    7.83
   0   9  31   78.56   14.57
   0   9  31   86.38   14.83
   0  -9 -32   -0.20    2.63
   0  -9  32   -1.08    4.05
   0  -9  32    1.97    5.34
   0   9 -32    5.78    3.69
   0   9 -32    2.81    3.27
   0  -9  33   -0.04    4.17
   0  -9  33    0.72    5.54
   0   9 -33   -2.95    2.87
   0   9  33    5.36    6.52
   0   9  33    6.14    7.83
   0  -9  34   44.25    9.01
   0  -9  34   50.09    9.43
   0   9 -34   74.43    7.44
   0   9 -34   58.43    6.78
   0   9  34   70.65   14.97
   0   9  34   75.53   15.79
   0  -9  35   19.26    6.92
   0  -9  35   33.93    7.65
   0   9 -35   40.75    6.24
   0   9 -35   31.97    5.50
   0  -9  36   17.04    7.12
   0  -9  36   21.39    7.71
   0  -9  37   -1.40    4.86
   0  -9  37   -5.12    6.36
   0 -10   0   60.96    5.12
   0 -10   0   64.49    7.97
   0 -10   0   63.77    5.30
   0  10   0   56.59    4.96
   0  10   0   55.04    7.87
   0  10   0   64.67    5.20
   0 -10  -1   48.90    5.04
   0 -10  -1   61.52    8.79
   0 -10  -1   52.01    5.14
   0 -10   1   46.63    4.43
   0 -10   1   43.99    7.67
   0 -10   1   53.01    4.62
   0  10  -1   47.74    4.45
   0  10  -1   46.07    7.79
   0  10  -1   53.92    4.66
   0  10   1   46.73    4.80
   0  10   1   69.69   12.10
   0  10   1   49.14    5.02
   0 -10  -2  428.59   13.08
   0 -10  -2  447.24   18.24
   0 -10  -2  463.61   13.54
   0 -10   2  430.38   10.88
   0 -10   2  460.02   17.92
   0 -10   2  457.89   11.18
   0  10  -2  438.63   10.88
   0  10  -2  441.26   18.18
   0  10  -2  459.50   11.04
   0  10   2  426.63   12.92
   0  10   2  436.70   18.30
   0  10   2  447.82   13.22
   0 -10  -3  328.42   12.08
   0 -10  -3  334.00   16.05
   0 -10  -3  344.70   12.32
   0 -10   3  316.20    8.89
   0 -10   3  333.66   15.29
   0 -10   3  366.07    9.53
   0  10  -3  346.54    9.21
   0  10  -3  331.37   16.13
   0  10  -3  351.64    9.25
   0  10   3  334.14   16.21
   0 -10  -4   77.23    6.68
   0 -10  -4   76.17   10.78
   0 -10  -4   68.31    6.28
   0 -10   4   59.58    4.13
   0 -10   4   58.51    8.27
   0 -10   4   67.60    4.35
   0  10  -4   66.46    4.29
   0  10  -4   56.00    8.13
   0  10  -4   69.51    4.29
   0  10   4   65.03    6.18
   0  10   4   76.27   10.45
   0  10   4   68.83    6.34
   0 -10  -5    4.68    3.07
   0 -10  -5   -3.49    2.41
   0 -10  -5    0.32    2.71
   0 -10   5   -0.98    1.59
   0 -10   5    4.39    3.83
   0 -10   5    3.81    2.03
   0  10  -5    1.38    1.71
   0  10  -5    0.20    2.53
   0  10  -5    2.05    1.75
   0  10   5    0.34    2.53
   0  10   5    2.27    3.57
   0  10   5    6.74    3.19
   0 -10  -6  285.12   12.66
   0 -10  -6  275.51   17.22
   0 -10  -6  297.60   12.94
   0 -10   6  281.59    7.26
   0 -10   6  297.20   14.75
   0 -10   6  297.02    7.34
   0  10  -6  290.50    7.30
   0  10  -6  275.95   14.63
   0  10  -6  300.89    7.40
   0  10   6  278.12   12.32
   0  10   6  281.85   15.13
   0  10   6  311.45   12.88
   0 -10  -7   26.13    5.38
   0 -10  -7   21.17    5.80
   0 -10  -7   28.71    5.40
   0 -10   7   23.56    2.75
   0 -10   7   21.73    5.50
   0 -10   7   23.16    2.97
   0  10  -7   22.21    2.77
   0  10  -7   28.09    6.02
   0  10  -7   24.94    2.97
   0  10   7   22.39    5.10
   0  10   7   14.17    4.49
   0  10   7   33.95    5.94
   0 -10  -8  649.00   19.81
   0 -10  -8  604.55   21.95
   0 -10  -8  700.23   20.55
   0 -10   8  629.34   10.05
   0 -10   8  649.56   10.15
   0  10  -8  649.68   10.07
   0  10  -8  640.29   21.51
   0  10  -8  670.49   10.23
   0  10   8  615.57   18.98
   0  10   8  635.32   22.31
   0  10   8  632.61   19.14
   0 -10  -9   27.29    6.24
   0 -10  -9   25.56    6.06
   0 -10  -9   21.29    5.72
   0 -10   9   24.26    2.75
   0 -10   9   24.04    2.75
   0  10  -9   24.86    2.69
   0  10  -9   22.23    5.80
   0  10  -9   26.21    2.85
   0  10   9   26.35    5.84
   0  10   9   22.35    5.32
   0  10   9   43.86    6.82
   0 -10 -10    6.54    3.93
   0 -10 -10    4.96    4.21
   0 -10 -10    1.85    3.39
   0 -10  10    1.24    1.55
   0 -10  10    7.18    1.87
   0  10 -10    1.65    1.59
   0  10 -10    5.80    3.91
   0  10 -10    7.10    2.01
   0  10  10    4.39    3.59
   0  10  10    3.61    3.79
   0  10  10    5.32    3.17
   0 -10 -11   10.01    4.70
   0 -10 -11    6.86    4.49
   0 -10 -11    9.93    4.41
   0 -10  11    6.60    2.01
   0 -10  11    8.61    2.05
   0  10 -11    4.29    1.93
   0  10 -11    8.35    4.37
   0  10 -11    7.93    2.23
   0  10  11    6.58    4.09
   0  10  11   12.04    5.44
   0  10  11    4.66    3.87
   0 -10 -12  132.62   10.90
   0 -10 -12  108.06   10.62
   0 -10 -12  134.24   11.00
   0 -10  12  128.58    5.52
   0 -10  12  128.42    5.58
   0  10 -12  124.11    5.38
   0  10 -12  128.32   10.59
   0  10 -12  131.37    5.40
   0  10  12  143.87   11.40
   0  10  12  117.35   10.03
   0  10  12  127.96   10.98
   0  10  12  141.41   11.18
   0  10  12  139.06   10.19
   0 -10 -13  212.76   13.62
   0 -10 -13  214.79   14.21
   0 -10 -13  224.18   13.99
   0 -10  13  210.27    7.24
   0 -10  13  220.43    7.32
   0 -10  13  219.30    7.38
   0 -10  13  235.30    7.48
   0  10 -13  198.92   12.62
   0  10  13  237.16   14.51
   0  10  13  185.27   12.50
   0  10  13  226.93   14.05
   0  10  13  231.10   14.01
   0  10  13  217.14   13.14
   0 -10 -14   37.04    7.77
   0 -10 -14   29.86    7.61
   0 -10 -14   39.63    7.91
   0 -10  14   26.35    3.69
   0 -10  14   32.91    3.75
   0 -10  14   31.00    4.13
   0 -10  14   31.74    4.09
   0  10 -14   24.78    5.98
   0  10  14   33.27    7.30
   0  10  14   33.13    7.20
   0  10  14   32.21    7.10
   0  10  14   32.49    7.83
   0  10  14   27.07    6.28
   0 -10 -15  141.51   12.18
   0 -10 -15  119.31   11.38
   0 -10 -15  123.61   11.36
   0 -10  15  131.81    6.58
   0 -10  15  130.13    6.54
   0 -10  15  138.18    6.82
   0 -10  15  138.56    6.66
   0  10 -15  120.50   10.31
   0  10  15  117.13   11.08
   0  10  15  125.94   10.96
   0  10  15  145.00   11.98
   0 -10 -16  151.26   12.60
   0 -10  16  160.61    7.52
   0 -10  16  160.07    7.48
   0 -10  16  157.72    7.50
   0 -10  16  158.26    7.48
   0  10 -16  160.99   11.64
   0  10  16  160.23   13.10
   0  10  16  179.71   12.68
   0  10  16  179.11   13.42
   0 -10 -17   16.80    6.16
   0 -10  17   19.40    3.79
   0 -10  17   17.64    4.17
   0 -10  17   23.04    4.11
   0 -10  17   15.29    4.60
   0  10 -17   21.93    5.96
   0  10  17   21.83    7.22
   0  10  17   13.99    5.16
   0  10  17   21.23    6.94
   0 -10 -18   82.03   10.15
   0 -10  18   74.75    6.12
   0 -10  18   61.62    5.62
   0 -10  18   69.41    5.88
   0 -10  18   73.74    6.18
   0  10 -18   57.87    8.61
   0  10  18   79.84   12.20
   0  10  18   75.63   10.64
   0  10  18   73.40   11.68
   0 -10 -19  106.81   11.30
   0 -10  19  120.02    7.69
   0 -10  19  107.88   11.10
   0 -10  19  128.64    7.71
   0 -10  19  121.78   11.58
   0  10 -19  104.48    9.81
   0  10  19  120.94   12.68
   0  10  19  125.31   11.08
   0  10  19  131.11   12.68
   0 -10 -20   15.47    6.18
   0 -10  20   18.08    4.41
   0 -10  20   13.52    3.93
   0 -10  20   23.42    4.78
   0 -10  20   24.36    4.60
   0  10  20   19.02    7.14
   0  10  20   17.18    5.58
   0  10  20   22.90    7.14
   0 -10 -21   61.42   10.64
   0 -10  21   60.12    6.48
   0 -10  21   62.35    6.46
   0 -10  21   65.28    6.50
   0 -10  21   69.15    6.94
   0  10 -21   72.00    9.47
   0  10  21   68.45   11.62
   0  10  21   80.20    9.25
   0  10  21   83.66   13.12
   0 -10 -22  149.97   14.63
   0 -10  22  127.16    8.87
   0 -10  22  120.80    8.61
   0 -10  22  135.23    8.97
   0 -10  22  136.15    8.99
   0  10 -22  132.68   10.80
   0  10  22  128.34   14.07
   0  10  22  144.58   11.72
   0  10  22  148.25   14.81
   0 -10  23  122.66    8.99
   0 -10  23  125.31    8.95
   0 -10  23  147.29    9.59
   0 -10  23  149.79    9.59
   0  10 -23  130.37   10.68
   0  10  23  141.83   14.93
   0  10  23  155.95   15.15
   0  10  23  150.82   15.03
   0 -10 -24   18.42    5.84
   0 -10  24   60.26    7.20
   0 -10  24   71.19    7.56
   0  10 -24   78.92    8.69
   0  10  24   87.59   14.11
   0  10  24   77.62   13.22
   0 -10 -25   89.35   12.84
   0 -10  25   86.67    8.39
   0 -10  25   73.52    7.87
   0 -10  25   99.33    8.61
   0 -10  25   88.91    8.35
   0  10 -25   91.34    9.25
   0  10  25   77.34   13.24
   0  10  25   95.56    9.75
   0  10  25  108.76   15.77
   0 -10  26   12.30    4.92
   0 -10  26   16.65    4.84
   0  10 -26   11.30    4.70
   0  10  26    6.10    6.18
   0  10  26    7.36    4.33
   0  10  26   12.64    6.56
   0 -10 -27   67.26   11.48
   0 -10  27   65.92    8.05
   0 -10  27   69.11    9.13
   0 -10  27   87.15    8.85
   0 -10  27   74.16    9.25
   0  10 -27   77.21    8.49
   0  10  27   81.21   13.91
   0  10  27   81.31    8.97
   0  10  27   68.79   12.02
   0 -10 -28   -2.53    3.55
   0 -10  28    2.99    3.77
   0 -10  28    2.03    3.89
   0 -10  28    4.70    4.01
   0 -10  28   -0.04    4.84
   0  10 -28    6.84    4.25
   0  10  28    2.93    5.66
   0  10  28    1.59    3.65
   0  10  28   -3.41    5.22
   0 -10 -29   -1.24    2.59
   0 -10  29    9.19    4.68
   0 -10  29    2.15    4.70
   0  10 -29    1.89    3.49
   0  10  29    2.31    6.36
   0  10  29    2.33    6.40
   0 -10 -30   -0.38    2.51
   0 -10  30   95.84    9.97
   0 -10  30  121.14   11.16
   0  10 -30   94.37    9.07
   0  10  30  113.76   17.12
   0  10  30  116.02   17.74
   0 -10 -31   -0.74    2.85
   0 -10  31   34.39    7.48
   0 -10  31   48.92    8.87
   0  10 -31   57.27    8.45
   0  10 -31   45.99   10.80
   0 -10  32   44.39    7.85
   0  10 -32   48.32    7.69
   0  10 -32   39.41    6.92
   0  10  32   50.23   12.40
   0  10  32   51.83   12.60
   0 -10  33    0.34    4.09
   0 -10  33    2.33    5.74
   0  10 -33   -1.20    3.33
   0  10  33    4.53    6.98
   0  10  33   -1.26    7.28
   0 -10  34   49.00   10.41
   0 -10  34   66.66   11.78
   0  10 -34   84.52    8.39
   0  10 -34   68.18    7.56
   0 -10  35   38.07    9.01
   0 -10  35   44.69    9.15
   0  10 -35   57.69    7.79
   0  10 -36    4.58    3.71
   0 -11   0    2.37    2.51
   0 -11   0    3.51    3.55
   0 -11   0    4.66    2.83
   0  11   0    1.67    2.59
   0  11   0   -0.12    3.25
   0  11   0   -2.19    2.23
   0 -11  -1   17.98    3.97
   0 -11  -1   20.65    5.48
   0 -11  -1   25.30    4.56
   0 -11   1   24.82    4.23
   0 -11   1   18.06    5.18
   0 -11   1   22.35    3.93
   0  11  -1   21.55    3.81
   0  11  -1   23.56    7.99
   0  11  -1   24.54    4.01
   0  11   1   27.57    4.64
   0  11   1   19.06    6.26
   0  11   1   26.29    4.66
   0 -11  -2    8.51    3.35
   0 -11  -2   16.45    5.96
   0 -11  -2    7.36    3.23
   0 -11   2    8.97    2.81
   0 -11   2    4.86    3.85
   0 -11   2    5.78    2.41
   0  11  -2    7.83    2.77
   0  11  -2   11.20    5.20
   0  11  -2    7.00    2.69
   0  11   2    3.19    3.83
   0 -11  -3  354.95   13.02
   0 -11  -3  341.57   17.16
   0 -11  -3  379.73   13.44
   0 -11   3  348.03    9.75
   0 -11   3  351.24   24.26
   0 -11   3  348.71    9.77
   0  11  -3  346.14    9.61
   0  11  -3  354.99   17.58
   0  11  -3  352.20    9.63
   0  11   3  327.68   12.38
   0  11   3  323.75   17.06
   0  11   3  344.07   12.52
   0 -11  -4   54.28    6.30
   0 -11  -4   56.53    9.81
   0 -11  -4   58.23    6.34
   0 -11   4   50.59    4.25
   0 -11   4   69.81    9.69
   0 -11   4   67.86    4.43
   0  11  -4   51.21    4.27
   0  11  -4   53.84    8.25
   0  11  -4   55.72    4.45
   0  11   4   54.02    6.28
   0  11   4   66.40   10.01
   0  11   4   61.76    6.48
   0 -11  -5  802.39   20.59
   0 -11  -5  790.35   25.76
   0 -11  -5  853.64   21.17
   0 -11   5  783.20   12.70
   0 -11   5  814.49   24.46
   0 -11   5  848.28   13.18
   0  11  -5  816.83   12.86
   0  11  -5  777.26   25.18
   0  11  -5  823.90   12.92
   0  11   5  771.48   19.95
   0  11   5  772.79   25.70
   0  11   5  787.04   20.15
   0 -11  -6   76.75    7.59
   0 -11  -6   75.65   11.14
   0 -11  -6   60.22    6.86
   0 -11   6   65.38    3.97
   0 -11   6   73.96    8.89
   0 -11   6   70.73    4.09
   0  11  -6   69.63    4.03
   0  11  -6   78.00   11.26
   0  11  -6   70.17    4.13
   0  11   6   61.26    6.82
   0  11   6   46.15    7.63
   0  11   6   89.82    7.73
   0 -11  -7    1.61    3.15
   0 -11  -7    1.04    3.69
   0 -11  -7    0.72    3.37
   0 -11   7    0.32    1.46
   0 -11   7    6.74    4.58
   0 -11   7    0.22    1.59
   0  11  -7    2.53    1.61
   0  11  -7   -2.59    2.85
   0  11  -7    2.19    1.59
   0  11   7    2.89    3.29
   0  11   7    2.47    3.81
   0  11   7    0.74    2.91
   0 -11  -8   -0.58    3.09
   0 -11  -8    3.03    3.93
   0 -11  -8    1.20    3.51
   0 -11   8    1.06    1.46
   0 -11   8    0.92    1.69
   0  11  -8    0.22    1.40
   0  11  -8    1.12    3.77
   0  11  -8    0.78    1.42
   0  11   8    0.90    3.23
   0  11   8   -0.34    3.55
   0  11   8    5.60    3.49
   0 -11  -9  132.44   10.39
   0 -11  -9  120.48   12.92
   0 -11  -9  139.34   10.66
   0 -11   9  125.86    4.43
   0  11  -9  123.09   11.02
   0  11   9  114.74    9.59
   0  11   9  130.73   11.60
   0  11   9  116.52    9.43
   0 -11 -10  210.67   13.02
   0 -11 -10  200.42   16.25
   0 -11 -10  246.37   13.99
   0  11 -10  218.26   13.97
   0  11  10  202.61   12.66
   0  11  10  193.06   13.71
   0  11  10  221.71   13.08
   0 -11 -11   51.15    8.35
   0 -11 -11   43.34    8.51
   0 -11 -11   46.33    8.11
   0  11 -11   55.26    9.37
   0  11  11   42.74    7.40
   0  11  11   45.89    7.83
   0  11  11   46.29    8.87
   0  11  11   57.49    8.71
   0  11  11   57.11    8.59
   0 -11 -12  128.24   11.16
   0 -11 -12  119.82   11.76
   0 -11 -12  146.30   11.84
   0 -11  12  123.83    4.74
   0  11 -12  136.67   11.46
   0  11  12  124.23   10.90
   0  11  12  107.61   10.11
   0  11  12  118.09   11.30
   0  11  12  112.59   10.13
   0  11  12  123.41   10.45
   0 -11 -13   12.52    5.40
   0 -11 -13    3.45    4.76
   0 -11 -13   16.51    5.72
   0 -11  13    3.65    1.83
   0 -11  13    3.13    1.81
   0 -11  13    3.81    1.67
   0 -11  13    5.64    1.95
   0  11 -13    3.91    4.66
   0  11  13    5.04    4.23
   0  11  13    5.50    4.41
   0  11  13    3.89    4.17
   0  11  13    7.85    4.68
   0  11  13    4.76    4.35
   0 -11 -14   12.54    5.50
   0 -11 -14    3.67    4.27
   0 -11 -14   14.43    5.36
   0 -11  14    7.04    2.13
   0 -11  14   12.52    2.45
   0 -11  14   10.53    2.41
   0 -11  14   12.46    2.59
   0  11 -14    3.85    3.75
   0  11  14    8.37    5.02
   0  11  14    7.56    4.80
   0  11  14    2.45    3.81
   0 -11 -15  444.02   21.13
   0 -11  15  438.91   10.15
   0 -11  15  438.43   10.09
   0 -11  15  473.20   10.43
   0 -11  15  484.36   10.59
   0  11 -15  441.94   19.06
   0  11  15  479.80   21.33
   0  11  15  462.34   21.49
   0  11  15  491.22   21.33
   0 -11 -16    3.85    4.37
   0 -11  16    7.63    2.59
   0 -11  16    5.08    2.39
   0 -11  16    6.46    2.43
   0 -11  16   10.43    2.91
   0  11 -16    7.32    4.62
   0  11  16    8.71    5.28
   0  11  16    6.66    4.43
   0  11  16    3.13    5.00
   0 -11 -17   34.94    7.65
   0 -11  17   25.79    3.95
   0 -11  17   25.81    3.91
   0 -11  17   24.14    3.73
   0 -11  17   33.13    4.41
   0  11 -17   24.30    6.64
   0  11  17   24.26    7.30
   0  11  17   25.62    6.80
   0  11  17   36.42    8.29
   0 -11 -18   10.76    5.44
   0 -11  18   15.93    3.61
   0 -11  18   12.56    3.49
   0  11 -18    8.77    6.30
   0  11  18    6.86    5.96
   0  11  18   22.13    6.90
   0  11  18   21.11    7.14
   0 -11 -19    6.88    4.82
   0 -11  19    8.69    3.15
   0 -11  19    6.94    2.91
   0 -11  19    7.99    2.97
   0 -11  19    6.00    3.11
   0  11 -19   10.68    5.42
   0  11  19   12.08    6.22
   0  11  19    5.72    4.41
   0  11  19    5.90    5.58
   0 -11 -20  134.32   13.28
   0 -11  20  136.27    7.93
   0 -11  20  167.93    8.51
   0  11 -20  157.48   12.30
   0  11  20  157.90   14.75
   0  11  20  185.89   13.77
   0  11  20  161.07   14.59
   0 -11 -21   72.40   11.00
   0 -11  21   78.80    6.74
   0 -11  21   72.42    6.50
   0 -11  21   91.62    6.98
   0 -11  21   84.36    6.80
   0  11 -21   84.04    9.65
   0  11  21   78.94   12.66
   0  11  21   93.29   10.49
   0  11  21   82.37   12.64
   0 -11 -22   -1.85    3.97
   0 -11  22    6.00    3.23
   0 -11  22    1.38    2.85
   0 -11  22   -2.11    2.57
   0 -11  22    6.54    3.25
   0  11 -22    4.86    4.27
   0  11  22   -4.15    4.25
   0  11  22    2.73    3.99
   0  11  22    9.19    5.32
   0 -11 -23  129.29   13.26
   0 -11  23  120.14    8.41
   0 -11  23  104.16    7.99
   0 -11  23  132.22    8.67
   0 -11  23  123.07    8.03
   0  11 -23  122.81   10.92
   0  11  23  131.17   14.61
   0  11  23  128.66   11.76
   0  11  23  135.27   14.49
   0 -11 -24    2.09    4.74
   0 -11  24    5.60    3.49
   0 -11  24    2.77    3.25
   0 -11  24    8.41    3.29
   0 -11  24    0.36    3.17
   0  11 -24    7.24    4.37
   0  11  24    3.95    6.16
   0  11  24    7.75    4.96
   0  11  24   -3.31    5.18
   0 -11  25   40.41    6.60
   0 -11  25   50.19    7.18
   0  11 -25   46.23    8.07
   0  11  25   36.86    9.71
   0  11  25   53.62    9.15
   0  11  25   61.44   11.34
   0 -11 -26    0.16    3.21
   0 -11  26    0.20    3.27
   0 -11  26   -0.96    2.99
   0 -11  26    2.57    3.17
   0 -11  26   -4.76    3.97
   0  11 -26   -3.73    2.87
   0  11  26    0.08    4.88
   0  11  26    1.71    4.07
   0  11  26    1.79    5.44
   0 -11 -27   17.94    6.52
   0 -11  27   61.16    7.59
   0 -11  27   49.78    7.06
   0  11 -27   49.00    8.51
   0  11  27   53.88   12.06
   0  11  27   53.56   12.00
   0  11  27   74.45   13.71
   0 -11  28    0.68    3.53
   0 -11  28    1.50    3.71
   0  11 -28    0.38    3.27
   0  11  28   -1.55    5.22
   0  11  28    4.84    6.04
   0 -11 -29   -0.74    3.13
   0 -11  29  168.96   11.74
   0 -11  29  181.02   11.60
   0  11 -29  191.57   12.88
   0  11  29  152.04   17.24
   0  11  29  164.60   17.52
   0 -11  30   29.70    6.74
   0 -11  30   19.56    6.18
   0  11 -30   24.90    6.78
   0 -11  31   -2.15    3.47
   0 -11  31    0.62    4.70
   0  11 -31   -0.48    3.27
   0  11  31    0.62    6.34
   0  11  31    0.62    7.52
   0 -11  32   24.72    6.68
   0 -11  32   31.06    6.60
   0  11 -32   44.25    7.73
   0  11 -32   25.30    6.18
   0  11  32   53.52   13.56
   0  11  32   37.44   13.16
   0 -11  33   11.46    7.85
   0 -11  33    7.42    7.40
   0  11 -33    9.39    4.86
   0  11 -34   31.10    6.94
   0  11 -35   33.53    6.66
   0  11 -36    8.65    4.49
   0  11 -37    8.13    4.41
   0 -12   0  414.29   12.78
   0 -12   0  473.42   30.22
   0 -12   0  422.91   12.80
   0  12   0  393.22   12.34
   0  12   0  446.77   20.75
   0  12   0  428.19   12.76
   0 -12  -1  344.34   12.32
   0 -12  -1  321.32   17.40
   0 -12  -1  373.01   12.60
   0 -12   1  333.32   11.04
   0 -12   1  343.29   17.78
   0 -12   1  372.43   11.54
   0  12  -1  344.32   18.30
   0 -12  -2   30.34    5.22
   0 -12  -2   27.41    7.10
   0 -12  -2   28.82    5.26
   0 -12   2   24.78    3.93
   0 -12   2   17.32    5.80
   0 -12   2   25.89    4.13
   0  12  -2   26.29    4.03
   0  12  -2   37.08    8.29
   0  12  -2   30.06    4.23
   0  12   2   27.73    5.04
   0  12   2   34.77    8.47
   0  12   2   32.89    5.48
   0 -12  -3   21.43    4.98
   0 -12  -3   37.24    8.63
   0 -12  -3   37.00    5.94
   0 -12   3   23.28    3.71
   0 -12   3   25.70    6.90
   0 -12   3   29.32    4.23
   0  12  -3   29.38    4.07
   0  12  -3   23.88    7.14
   0  12  -3   31.85    4.27
   0  12   3   23.88    4.98
   0  12   3   26.53    7.04
   0  12   3   25.22    5.22
   0 -12  -4  290.44   12.76
   0 -12  -4  283.76   16.76
   0 -12  -4  299.51   12.90
   0 -12   4  281.27    8.55
   0 -12   4  303.60   16.53
   0 -12   4  302.84    8.81
   0  12  -4  274.12    8.39
   0  12  -4  273.22   16.49
   0  12  -4  293.47    8.55
   0  12   4  269.49   12.16
   0  12   4  287.77   17.12
   0  12   4  282.73   12.56
   0 -12  -5  470.17   16.49
   0 -12  -5  447.30   20.73
   0 -12  -5  480.40   16.63
   0 -12   5  444.87    9.85
   0 -12   5  487.05   24.92
   0 -12   5  467.64   10.07
   0  12  -5  464.25    9.89
   0  12  -5  474.18   21.05
   0  12  -5  483.13   10.09
   0  12   5  440.53   15.73
   0  12   5  458.77   21.13
   0  12   5  459.05   15.91
   0 -12  -6   84.80    8.21
   0 -12  -6   86.91   10.51
   0 -12  -6   77.11    7.71
   0 -12   6   82.65    4.35
   0 -12   6   90.96    4.49
   0  12  -6   79.36    4.21
   0  12  -6   79.78    9.95
   0  12  -6   89.41    4.39
   0  12   6   75.79    7.67
   0  12   6   88.71   10.55
   0  12   6   86.73    7.79
   0 -12  -7   73.40    7.99
   0 -12  -7   81.25   11.68
   0 -12  -7   79.74    8.15
   0 -12   7   76.05    3.75
   0  12  -7   68.71    9.77
   0  12   7   73.66    7.87
   0  12   7  105.99   14.49
   0  12   7   79.12    7.83
   0 -12  -8  136.05   10.51
   0 -12  -8  105.03   11.48
   0 -12  -8  126.56   10.19
   0  12  -8  117.33   11.60
   0  12   8  119.25    9.63
   0  12   8  113.55   11.62
   0  12   8  132.42    9.93
   0 -12  -9    0.82    3.49
   0 -12  -9   -1.24    3.67
   0 -12  -9    0.88    3.91
   0  12  -9   -0.06    4.17
   0  12   9    0.56    3.11
   0  12   9   -1.97    3.33
   0  12   9    1.89    4.33
   0  12   9    0.08    3.33
   0  12   9    1.85    3.77
   0 -12 -10   53.05    8.37
   0 -12 -10   58.55   10.86
   0 -12 -10   56.13    8.27
   0  12 -10   46.61    9.11
   0  12  10   54.56    8.59
   0  12  10   39.97    7.16
   0  12  10   53.08   10.57
   0  12  10   57.47    8.87
   0  12  10   58.13    8.13
   0 -12 -11   16.57    5.62
   0 -12 -11    6.04    4.68
   0 -12 -11   14.05    5.30
   0  12 -11   10.74    5.28
   0  12  11    7.26    4.60
   0  12  11   16.29    5.42
   0  12  11   13.34    5.72
   0  12  11   16.13    5.58
   0  12  11   11.94    4.68
   0 -12 -12   98.28   10.27
   0 -12 -12   89.50   10.94
   0 -12 -12   94.33    9.79
   0  12 -12   97.78   10.62
   0  12  12  105.19   10.37
   0  12  12   86.59    9.39
   0  12  12   97.80   11.00
   0  12  12  106.95    9.95
   0  12  12   95.58    9.61
   0 -12 -13  169.24   19.30
   0  12 -13  164.36   13.02
   0  12  13  153.81   12.62
   0  12  13  140.99   12.70
   0  12  13  175.54   13.22
   0 -12 -14   -3.01    3.47
   0  12 -14    0.50    3.55
   0  12  14    2.33    4.47
   0  12  14    1.16    3.79
   0  12  14    0.88    3.59
   0 -12 -15   16.51    6.40
   0  12 -15   24.58    6.78
   0  12  15   24.58    7.44
   0  12  15   25.52    7.46
   0  12  15   19.64    6.34
   0 -12 -16   10.25    7.65
   0  12 -16    9.55    6.42
   0  12  16    6.66    5.44
   0  12  16   17.56    6.54
   0 -12 -17  202.83   15.87
   0 -12  17  197.93    6.64
   0 -12  17  189.24    6.50
   0 -12  17  215.45    6.84
   0  12 -17  211.56   14.51
   0  12  17  214.65   15.89
   0  12  17  213.10   15.13
   0  12  17  221.63   15.87
   0 -12 -18   85.04   12.74
   0 -12  18   69.83    4.76
   0 -12  18   64.79    4.64
   0 -12  18   78.60    4.96
   0 -12  18   77.27    4.84
   0  12 -18   81.35   10.07
   0  12  18   80.04   12.40
   0  12  18   75.25   10.80
   0  12  18   90.68   13.04
   0 -12 -19   17.62    6.96
   0 -12  19   14.53    3.21
   0 -12  19   20.03    3.57
   0 -12  19   25.36    3.77
   0 -12  19   21.31    3.49
   0  12 -19   17.24    6.22
   0  12  19   23.02    7.89
   0  12  19   15.21    5.82
   0  12  19   24.78    8.01
   0 -12 -20  189.85   15.95
   0 -12  20  197.15    8.15
   0 -12  20  195.26    8.15
   0  12 -20  202.01   14.33
   0  12  20  205.16   16.61
   0  12  20  191.27   14.59
   0  12  20  220.25   16.92
   0 -12 -21  111.05   13.06
   0 -12  21  101.90    6.56
   0 -12  21  107.31    6.92
   0 -12  21  118.13    6.80
   0 -12  21  116.24    7.89
   0  12 -21  112.71   11.34
   0  12  21  104.36   14.91
   0  12  21  118.99   11.94
   0  12  21  109.76   12.80
   0 -12 -22  219.56   17.20
   0 -12  22  211.84    9.33
   0 -12  22  217.88    9.25
   0  12 -22  224.38   14.99
   0  12  22  238.89   18.48
   0  12  22  227.79   19.93
   0  12  22  232.67   18.32
   0 -12 -23  247.56   18.18
   0 -12  23  247.74   10.47
   0 -12  23  226.75   10.41
   0 -12  23  267.10   10.51
   0 -12  23  264.71   11.04
   0  12 -23  263.51   15.97
   0  12  23  272.86   20.03
   0  12  23  302.60   17.74
   0  12  23  306.15   20.69
   0 -12 -24   27.25    8.71
   0 -12  24   28.86    5.06
   0 -12  24   27.09    4.98
   0 -12  24   32.67    5.28
   0 -12  24   28.25    5.10
   0  12 -24   29.42    7.26
   0  12  24   25.00    9.25
   0  12  24   20.17    7.61
   0 -12 -25   33.19    8.65
   0 -12  25   58.69    6.42
   0 -12  25   54.54    6.58
   0 -12  25   76.21    7.04
   0 -12  25   60.48    7.08
   0  12 -25   86.40   10.15
   0  12  25   71.34   13.40
   0  12  25   84.58   13.14
   0 -12 -26    0.64    3.11
   0 -12  26   26.93    5.28
   0 -12  26   26.37    5.18
   0  12 -26   25.22    6.76
   0  12  26   32.97    9.83
   0  12  26   31.99    9.27
   0  12 -27    0.30    3.71
   0  12  27    0.10    5.34
   0  12  27   -6.28    5.20
   0 -12  28    3.63    3.51
   0 -12  28   13.38    4.86
   0  12  28    5.48    6.22
   0  12  28    4.60    7.89
   0 -12  29   20.07    5.46
   0 -12  29   16.70    4.90
   0  12 -29   17.92    5.90
   0  12  29   19.12   14.39
   0  12  29   30.32   15.73
   0 -12  30   10.47    5.78
   0 -12  30    1.75    5.62
   0  12 -30    2.09    4.37
   0  12  30    0.10    5.80
   0  12  30   -2.93    7.06
   0  12 -31    3.05    4.05
   0  12  31    4.11    6.84
   0  12  31   11.72    9.69
   0 -13   0   13.95    3.67
   0  13   0    9.71    3.89
   0  13   0   15.05    3.93
   0 -13  -1   17.46    4.23
   0 -13  -1   11.04    5.78
   0 -13  -1   14.77    4.19
   0 -13   1   11.94    3.47
   0 -13   1   13.48    5.66
   0 -13   1   13.06    3.55
   0  13  -1   17.78    3.89
   0  13  -1    8.03    4.94
   0  13  -1   14.89    3.33
   0  13   1   15.85    4.01
   0  13   1    8.81    5.28
   0  13   1   17.48    4.25
   0 -13  -2    1.65    2.83
   0 -13  -2    4.11    4.47
   0 -13  -2    4.21    3.15
   0 -13   2    1.61    2.37
   0 -13   2    3.87    2.83
   0  13  -2   -2.01    2.01
   0  13  -2    1.30    3.95
   0  13  -2    4.86    2.99
   0  13   2    1.50    2.85
   0  13   2    4.49    8.35
   0  13   2   -0.12    2.91
   0 -13  -3   19.85    4.96
   0 -13  -3   26.73    7.20
   0 -13  -3   23.30    4.98
   0 -13   3   13.85    3.27
   0 -13   3   15.21    3.45
   0  13  -3   13.69    3.21
   0  13  -3   20.01    7.16
   0  13  -3   19.70    3.73
   0  13   3   20.25    4.72
   0  13   3   17.02    4.76
   0 -13  -4  602.55   18.44
   0 -13  -4  544.17   25.36
   0 -13  -4  618.36   18.48
   0 -13   4  572.35   12.00
   0 -13   4  597.01   12.20
   0  13  -4  564.66   11.84
   0  13  -4  551.58   23.84
   0  13  -4  581.14   11.94
   0  13   4  568.21   17.68
   0  13   4  721.38   31.40
   0  13   4  584.87   17.92
   0 -13  -5    6.64    4.09
   0 -13  -5    1.55    3.57
   0 -13  -5    6.42    3.61
   0 -13   5    4.80    2.13
   0 -13   5    7.75    2.35
   0  13  -5    3.03    1.97
   0  13  -5    0.62    4.11
   0  13  -5    3.97    2.05
   0  13   5    1.48    3.11
   0  13   5    1.79    7.67
   0  13   5    2.21    3.37
   0 -13  -6  343.33   15.09
   0 -13  -6  311.17   18.48
   0 -13  -6  362.64   15.37
   0  13  -6  332.86    7.32
   0  13  -6  338.06   18.94
   0  13   6  316.70   14.27
   0  13   6  331.49   19.06
   0  13   6  336.91   14.55
   0 -13  -7   58.79    8.43
   0 -13  -7   60.16   10.55
   0 -13  -7   64.33    7.59
   0  13  -7   46.63    9.35
   0  13   7   50.23    7.75
   0  13   7   64.65    8.63
   0  13   7   58.15    9.99
   0  13   7   56.67    7.08
   0  13   7   62.37    7.46
   0 -13  -8  291.58   14.85
   0 -13  -8  287.81   18.16
   0 -13  -8  320.22   15.41
   0  13  -8  297.30   17.88
   0  13   8  301.19   15.09
   0  13   8  284.00   17.10
   0  13   8  308.70   18.60
   0  13   8  299.39   15.03
   0  13   8  292.08   17.10
   0 -13  -9   20.19    5.92
   0 -13  -9   16.47    6.02
   0 -13  -9   33.89    6.54
   0  13  -9   17.50    6.02
   0  13   9   30.98    6.66
   0  13   9   24.20    6.30
   0  13   9   20.41    7.42
   0  13   9   34.15    6.54
   0  13   9   27.39    6.32
   0 -13 -10   86.10    9.51
   0 -13 -10  104.97   14.07
   0 -13 -10  108.52    9.89
   0  13 -10   77.66   11.00
   0  13  10   88.09    9.57
   0  13  10   85.34    9.21
   0  13  10   91.86   11.24
   0  13  10  100.87    9.97
   0  13  10   78.86    8.85
   0 -13 -11    0.48    4.13
   0  13 -11   -2.93    3.45
   0  13  11   -0.34    3.27
   0  13  11   -0.74    3.41
   0  13  11   -1.08    3.81
   0  13  11    3.67    3.99
   0  13  11    2.97    4.68
   0 -13 -12    5.60    5.00
   0  13 -12    3.97    4.31
   0  13  12    3.77    4.35
   0  13  12   -1.65    3.81
   0  13  12   -0.82    3.87
   0 -13 -13   22.80    6.74
   0  13 -13   29.06    8.11
   0  13  13   28.17    7.30
   0  13  13   31.04    8.05
   0  13  13   47.08    8.93
   0 -13 -14   77.40   12.56
   0  13  14   55.24    9.67
   0  13  14   57.95    9.53
   0  13  14   79.24   11.46
   0 -13 -15    9.65    5.86
   0  13 -15   14.27    6.00
   0  13  15   11.46    5.98
   0  13  15   10.53    5.86
   0  13  15   14.59    6.88
   0  13 -16   46.27    9.63
   0  13  16   41.72    9.25
   0  13  16   26.13    7.36
   0  13  16   39.77    8.79
   0 -13 -17   14.25    6.14
   0  13 -17   21.15    7.24
   0  13  17   14.21    6.52
   0  13  17    9.23    6.20
   0 -13 -18   32.07    9.03
   0  13 -18   26.17    7.52
   0  13  18   21.35    8.57
   0  13  18   22.63    6.92
   0  13  18   23.14    8.05
   0  13 -19  175.50   14.13
   0  13  19  184.71   16.09
   0  13  19  195.20   15.33
   0  13  19  222.73   17.10
   0 -13 -20   14.17    7.32
   0  13 -20   14.87    6.18
   0  13  20    6.60    6.24
   0  13  20   16.74    6.30
   0  13  20   21.39    7.46
   0 -13 -21    2.95    4.27
   0  13 -21    5.56    5.28
   0  13  21   -0.02    5.26
   0  13  21    4.19    4.51
   0  13  21   -1.48    5.02
   0 -13 -22   22.92    7.63
   0 -13  22   26.99    3.55
   0  13 -22   35.10    7.99
   0  13  22   35.96    9.95
   0  13  22   29.12    7.73
   0  13  22   37.74    9.67
   0 -13 -23   -0.60    4.49
   0 -13  23    2.23    2.21
   0 -13  23   -0.56    3.07
   0 -13  23    3.23    2.75
   0 -13  23   -3.43    4.15
   0  13 -23   -0.14    3.51
   0  13  23    3.71    5.88
   0  13  23    5.26    4.70
   0  13  23   -0.22    5.24
   0 -13 -24    1.83    3.71
   0 -13  24    1.67    2.29
   0 -13  24    4.09    2.73
   0  13 -24    8.41    5.08
   0  13  24    3.65    5.86
   0  13  24    2.63    6.72
   0 -13  25    1.59    2.45
   0 -13  25   -0.06    2.85
   0  13 -25    1.93    4.17
   0  13  25   -0.32    4.90
   0  13  25    3.67    6.76
   0 -13  26   27.15    4.64
   0 -13  26   27.91    4.31
   0  13 -26   28.07   10.74
   0  13  26   31.99   10.15
   0  13  26   37.08   10.86
   0  13 -27   30.94    7.77
   0  13  27   31.00   10.21
   0  13  27   39.59   11.32
   0  13 -28   -0.56    3.75
   0  13  28    0.64    6.30
   0  13  28    4.01    8.71
   0  13 -29   91.84   10.88
   0  13  29   98.00   16.88
   0  13  29   71.66   14.31
   0  13  30   53.54   13.20
   0  13  30   58.79   14.57
   0 -14   0  286.71   11.32
   0 -14   0  307.23   11.56
   0  14   0  271.25   18.20
   0 -14  -1  294.99   12.00
   0 -14  -1  310.52   12.02
   0 -14   1  285.56   10.66
   0 -14   1  315.48   10.98
   0  14  -1  285.34   10.64
   0  14  -1  299.25   19.00
   0  14  -1  296.70   10.66
   0  14   1  287.11   11.70
   0  14   1  271.54   18.16
   0  14   1  293.67   11.88
   0 -14  -2    4.86    3.23
   0 -14  -2   -3.75    3.53
   0 -14  -2    8.59    3.01
   0 -14   2    2.79    2.49
   0 -14   2    6.48    2.45
   0  14  -2    4.27    4.86
   0  14   2    2.25    3.03
   0  14   2    1.85    2.99
   0  14   2   14.07    6.46
   0  14   2    6.00    3.41
   0  14   2    5.82    3.65
   0 -14  -3   17.86    4.86
   0 -14  -3   13.75    6.66
   0 -14  -3   14.63    4.07
   0 -14   3   12.94    3.05
   0 -14   3   15.65    3.03
   0  14  -3   13.99    3.09
   0  14  -3   13.40    6.42
   0  14  -3   19.14    3.59
   0  14   3   12.12    4.23
   0  14   3   12.96    4.21
   0  14   3   16.33    6.38
   0  14   3   14.57    4.11
   0  14   3   18.32    4.33
   0 -14  -4   36.92    6.40
   0 -14  -4   55.00   13.22
   0 -14  -4   39.87    6.28
   0  14  -4   29.06    3.53
   0  14  -4   44.49    9.97
   0  14  -4   33.19    3.83
   0  14   4   27.85    5.80
   0  14   4   37.24    6.26
   0  14   4   24.96    6.64
   0  14   4   37.48    6.52
   0  14   4   34.01    6.12
   0 -14  -5   76.53    8.03
   0 -14  -5   77.50   12.02
   0 -14  -5   92.99    8.55
   0  14  -5   79.58   11.90
   0  14  -5   80.69    4.25
   0  14   5   68.08    7.63
   0  14   5   68.37    7.56
   0  14   5   92.79   17.36
   0  14   5   82.55    8.15
   0  14   5   86.77    7.95
   0 -14  -6   37.95    6.94
   0 -14  -6   47.98    9.67
   0 -14  -6   46.35    7.38
   0  14  -6   50.55   10.82
   0  14   6   44.01    7.38
   0  14   6   43.72    7.40
   0  14   6   37.22    9.83
   0  14   6   41.70    7.24
   0  14   6   40.77    6.86
   0 -14  -7   84.34    8.93
   0 -14  -7   59.32   14.77
   0 -14  -7   95.19    9.47
   0  14  -7   87.73   12.96
   0  14   7   83.80    8.87
   0  14   7   90.66   15.79
   0  14   7   71.56   10.31
   0  14   7   86.12    8.77
   0 -14  -8   37.99    9.25
   0  14  -8   22.86    7.30
   0  14   8   23.96    6.22
   0  14   8   27.03    6.38
   0  14   8   27.99    8.91
   0  14   8   32.21    7.00
   0  14   8   36.32    6.94
   0 -14  -9   38.29    8.63
   0  14  -9   45.91    9.61
   0  14   9   41.76    7.83
   0  14   9   49.78    8.25
   0  14   9   22.23    7.54
   0  14   9   45.63    8.05
   0  14   9   45.33    7.71
   0 -14 -10   11.00    6.02
   0  14 -10    2.39    4.86
   0  14  10   10.15    5.12
   0  14  10    5.16    4.19
   0  14  10    3.55    4.90
   0  14  10    5.46    4.56
   0  14  10    8.35    4.86
   0 -14 -11  187.00   16.13
   0  14 -11  185.47   15.29
   0  14  11  218.22   14.53
   0  14  11  196.01   16.11
   0  14  11  215.35   14.31
   0 -14 -12   -0.62    4.09
   0  14 -12   -3.29    4.33
   0  14  12   -2.29    3.67
   0  14  12    2.23    4.58
   0  14  12   -2.13    4.53
   0 -14 -13   44.19   10.23
   0  14 -13   53.48   10.53
   0  14  13   44.17    9.37
   0  14  13   47.98   10.82
   0  14  13   51.03    9.39
   0 -14 -14   66.58   12.88
   0  14 -14   52.71   10.03
   0  14  14   65.40   10.86
   0  14  14   56.59   11.70
   0  14  14   74.99   11.42
   0 -14 -15   71.11   11.12
   0  14 -15   70.99   11.78
   0  14  15   90.46   11.10
   0  14  15   81.13   12.60
   0  14  15   85.84   10.70
   0 -14 -16   -2.97    4.45
   0  14 -16    0.92    4.74
   0  14  16    0.40    4.66
   0  14  16    5.58    4.96
   0  14  16    2.33    5.52
   0 -14 -17    3.91    4.80
   0  14 -17   10.37    5.78
   0  14  17    5.62    5.10
   0 -14 -18   57.37   10.68
   0  14 -18   73.74   11.96
   0  14  18   84.74   13.20
   0  14  18   75.01   17.98
   0  14  18   96.94   13.87
   0 -14 -19   55.34   10.84
   0  14 -19   68.51   11.54
   0  14  19   85.26   13.48
   0  14  19   68.83   12.06
   0  14  19   93.93   14.27
   0 -14 -20    5.62    6.74
   0  14 -20    5.48    5.20
   0  14  20    9.57    6.32
   0  14  20   13.81    5.94
   0  14  20   10.43    7.30
   0 -14 -21    2.55    4.78
   0  14 -21    8.35    5.38
   0  14  21    3.77    5.44
   0  14  21    1.08    4.21
   0  14  21   -4.33    5.24
   0 -14 -22    0.38    5.64
   0  14 -22   22.25    7.24
   0  14  22   25.16    8.35
   0  14  22   22.96    8.53
   0  14 -23   10.13    5.74
   0  14  23   18.60    7.97
   0  14  23   14.41    7.77
   0  14 -24   73.20   17.28
   0  14  24   74.95   13.93
   0  14  24   88.01   14.67
   0  14 -25   15.03    6.34
   0  14  25   22.78    9.35
   0  14  25   10.25    7.59
   0  14 -26   20.47    6.82
   0  14  26    6.22    7.08
   0  14  26   26.45   10.21
   0  14 -27    7.04    5.18
   0  14  27   -0.06    5.76
   0  14  27   10.01    8.13
   0  14  28   -4.90    5.28
   0  14  29    7.08    7.52
   0  14  29   15.13    9.53
   0  15   0    4.45    3.11
   0  15   0   -0.46    2.45
   0  15   0    2.65    4.70
   0  15   0    3.27    2.99
   0  15   0   -0.26    3.11
   0  15  -1  180.98    8.75
   0  15  -1  178.21    8.75
   0  15  -1  188.68   16.25
   0  15  -1  193.34    8.91
   0  15  -1  183.67    9.35
   0  15   1  184.55    9.75
   0  15   1  174.82    9.67
   0  15   1  176.82   15.91
   0  15   1  178.11    9.71
   0  15   1  177.99    9.77
   0  15  -2  461.10   12.44
   0  15  -2  455.12   23.98
   0  15  -2  459.40   12.34
   0  15   2  434.45   15.21
   0  15   2  448.98   15.29
   0  15   2  432.79   23.50
   0  15   2  486.73   15.79
   0  15   2  461.68   15.49
   0  15  -3   33.33    4.09
   0  15  -3   33.81    4.31
   0  15  -3   21.19    7.65
   0  15  -3   32.71    3.99
   0  15  -3   37.20    4.68
   0  15   3   31.10    6.06
   0  15   3   36.00    6.14
   0  15   3   41.92   10.94
   0  15   3   42.26    6.74
   0  15   3   27.59    5.24
   0  15  -4  202.29    6.80
   0  15  -4  190.61    6.66
   0  15  -4  188.44   16.29
   0  15  -4  205.96    6.80
   0  15  -4  206.52    6.94
   0  15   4  201.18   12.80
   0  15   4  192.25   11.26
   0  15   4  190.99   16.45
   0  15   4  225.84   13.22
   0  15   4  218.50   12.04
   0  15  -5   19.73    8.39
   0  15   5   15.87    5.12
   0  15   5   13.04    4.96
   0  15   5   15.51    7.65
   0  15   5   15.43    5.16
   0  15   5   20.65    5.28
   0 -15  -6    7.40    5.88
   0  15  -6   17.10    6.88
   0  15   6   18.22    5.44
   0  15   6   14.87    5.98
   0  15   6   19.70    8.03
   0  15   6   16.84    5.36
   0  15   6   21.13    6.72
   0 -15  -7    7.59    5.90
   0  15  -7   -3.45    4.03
   0  15   7    4.84    4.01
   0  15   7    1.55    3.63
   0  15   7    3.89    5.14
   0  15   7    3.49    4.29
   0  15   7   -1.53    4.01
   0 -15  -8  140.82   14.85
   0  15  -8  122.81   13.79
   0  15   8  131.03   11.14
   0  15   8  135.95   11.18
   0  15   8  147.41   14.85
   0  15   8  164.32   11.92
   0  15   8  142.15   11.58
   0 -15  -9   53.66   10.27
   0  15  -9   53.90   12.72
   0  15   9   59.56    9.11
   0  15   9   51.35    8.71
   0  15   9   45.85    9.71
   0  15   9   74.63   10.33
   0  15   9   58.43    9.01
   0 -15 -10   53.22   10.66
   0  15 -10   57.99   12.14
   0  15  10   46.37    8.67
   0  15  10   65.64   13.06
   0  15  10   52.87    9.23
   0 -15 -11    2.19    8.63
   0  15 -11    2.17    4.47
   0  15  11    0.92    4.60
   0  15  11   -1.85    3.79
   0  15  11   -3.01    3.99
   0 -15 -12    2.33    5.74
   0  15 -12    1.30    4.86
   0  15  12    7.95    5.22
   0  15  12   -1.12    4.72
   0  15  12    9.81    5.82
   0 -15 -13    8.75    6.86
   0  15 -13   10.96    6.58
   0  15  13   21.89    6.98
   0  15  13    8.85    6.66
   0  15  13   14.41    6.56
   0 -15 -14  153.93   15.89
   0  15 -14  152.96   14.73
   0  15  14  160.73   14.07
   0  15  14  140.22   14.81
   0  15  14  163.58   14.03
   0 -15 -15   16.96    7.32
   0  15 -15   39.35    9.13
   0  15  15   33.23    8.35
   0  15  15   40.39   10.59
   0  15  15   23.58    7.97
   0 -15 -16    3.67    5.80
   0  15 -16   10.78    6.08
   0  15  16   25.00    9.25
   0  15  16   21.35    8.09
   0  15  16   21.35    8.29
   0 -15 -17   34.94   10.49
   0  15 -17   30.42    8.39
   0  15  17   28.45    8.13
   0  15  17   20.69    7.91
   0  15  17   32.65    8.73
   0 -15 -18    5.40    6.08
   0  15 -18    8.59    5.98
   0  15  18   11.12    6.38
   0  15  18    1.14    4.49
   0  15  18    5.48    5.76
   0 -15 -19    2.43    5.38
   0  15 -19    4.66    5.02
   0  15  19    9.13    6.46
   0  15  19   11.10   11.26
   0  15  19    1.85    5.62
   0  15 -20   23.72    8.01
   0  15  20   14.19    7.48
   0  15  20   12.88    7.54
   0  15  20   25.06    8.45
   0  15 -21   22.71    7.28
   0  15  21   33.99    9.47
   0  15  21   34.96    8.57
   0  15  22    6.48    5.96
   0  15  22    3.53    6.56
   0  15 -23   23.82    7.67
   0  15  23   26.59    8.97
   0  15  23   34.59   10.09
   0  15 -24    9.41    5.96
   0  15  24    0.60    6.22
   0  15  24   23.58    9.99
   0  15 -25   -2.43    3.99
   0  15  25    9.85   10.96
   0  15  25   -1.61   10.64
   0  15 -26    1.61    7.48
   0  15  26    6.10    7.16
   0  15  26   13.02    9.39
   0  15  27   20.35    9.27
   0  15  27   15.65    9.27
   0  15  28   32.41   11.36
   0  15  28   39.43   11.48
   0  16   0   16.39    4.11
   0  16   0   16.86    4.15
   0  16   0    7.59    5.42
   0  16   0   21.19    4.27
   0  16   0   18.14    4.25
   0  16  -1   39.33    5.26
   0  16  -1   42.12    5.52
   0  16  -1   43.08   11.62
   0  16  -1   42.48    5.06
   0  16  -1   40.31    5.26
   0  16   1   33.77    5.54
   0  16   1   35.96    5.72
   0  16   1   41.96   10.78
   0  16   1   43.99    5.34
   0  16   1   40.89    6.24
   0  16  -2    7.77    2.83
   0  16  -2    9.95    5.58
   0  16  -2    7.67    2.95
   0  16   2    5.90    3.53
   0  16   2   13.46    4.37
   0  16   2   16.33    7.97
   0  16   2   10.57    3.61
   0  16   2   18.58    5.02
   0  16  -3    6.14    2.33
   0  16  -3    5.32    2.35
   0  16  -3    4.13    6.10
   0  16  -3    5.64    2.53
   0  16  -3    1.97    2.49
   0  16   3    6.48    3.73
   0  16   3    3.13    5.00
   0  16   3    6.54    4.47
   0  16  -4   19.68    8.19
   0  16   4   13.85    4.76
   0  16   4   15.89    4.80
   0  16   4   11.90    5.92
   0  16   4   11.64    5.14
   0  16  -5   13.20    6.76
   0  16   5   16.11    5.10
   0  16   5   20.01    5.42
   0  16   5    8.67    5.80
   0  16   5   36.10    6.32
   0  16   5   19.89    6.10
   0  16  -6    3.17    4.94
   0  16   6    2.73    3.43
   0  16   6    5.40    4.17
   0  16   6   -0.04    4.35
   0  16   6   -1.26    3.39
   0  16   6    3.91    4.35
   0  16  -7    3.45    6.20
   0  16   7    2.53    3.85
   0  16   7    3.05    4.13
   0  16   7    5.92    5.92
   0  16   7    8.69    4.88
   0  16   7    8.29    5.18
   0  16  -8  112.39   13.91
   0  16   8  109.86   10.53
   0  16   8  103.26   10.25
   0  16   8  127.04   18.10
   0  16   8  120.80   10.72
   0  16   8  104.44   10.88
   0  16  -9    3.93    5.68
   0  16   9    3.93    4.43
   0  16   9    0.86    5.64
   0  16   9    5.14    4.53
   0 -16 -10   68.02   17.74
   0  16 -10   71.92   13.50
   0  16  10   64.83   10.11
   0  16  10   81.57   13.58
   0  16  10   91.26   10.09
   0 -16 -11   23.34    8.73
   0  16 -11   28.09    8.31
   0  16  11   29.46    7.71
   0  16  11   29.40    9.67
   0  16  11   29.72    7.12
   0 -16 -12   81.43   13.38
   0  16 -12   70.83   13.24
   0  16  12   74.22   11.30
   0  16  12   90.04   14.21
   0  16  12   91.86   11.10
   0 -16 -13    0.26    5.28
   0  16 -13    2.75    5.30
   0  16  13   -0.98    4.05
   0  16  13    0.74    4.62
   0  16  13    4.25    4.84
   0 -16 -14   57.45   13.38
   0  16 -14   69.53   12.84
   0  16  14   68.75   11.50
   0  16  14   40.05   10.86
   0  16  14   81.59   12.14
   0 -16 -15    1.77    5.76
   0  16 -15    8.55    6.06
   0  16  15    8.33    6.04
   0  16  15    7.06    6.46
   0  16  15    2.49    5.76
   0  16 -16   25.12    8.25
   0  16  16   27.43    8.25
   0  16  16   43.88   11.32
   0  16  16   37.10    9.63
   0  16 -17    6.96    5.66
   0  16  17    5.92    5.40
   0  16  17    7.04    6.48
   0  16  17    1.93    6.18
   0  16 -18   74.20   13.22
   0  16  18   69.99   12.56
   0  16  18   97.80   16.82
   0  16  18  106.19   13.20
   0  16 -19    0.64    4.62
   0  16  19    2.99    5.90
   0  16  19    2.87    6.38
   0  16 -20   26.73   11.18
   0  16  20   44.97   10.78
   0  16  20   40.69    9.85
   0  16 -21   52.63   10.92
   0  16  21   53.56   11.74
   0  16  21   53.70   11.46
   0  16 -22    0.12    4.43
   0  16  22    4.90    6.44
   0  16  22    2.41    6.82
   0  16 -23    7.42    5.74
   0  16  23    8.51    7.42
   0  16  23   27.71    9.35
   0  16  25   65.15   14.11
   0  16  25   77.90   14.45
   0  16  26    1.50    6.18
   0  16  26  -13.93    6.78
   0  17   0   -0.32    2.35
   0  17   0    1.14    3.25
   0  17   0   -3.21    3.83
   0  17   0   -0.40    2.95
   0  17   0    1.97    4.45
   0  17  -1   14.35    3.55
   0  17  -1   15.15    4.64
   0  17  -1    6.20    6.28
   0  17  -1   16.05    3.65
   0  17  -1   19.46    5.42
   0  17   1   19.91    4.76
   0  17   1   14.73    4.17
   0  17   1   29.10    9.93
   0  17   1   13.58    4.56
   0  17   1   17.92    4.96
   0  17  -2    1.85    2.17
   0  17  -2    1.38    2.13
   0  17  -2    5.30    5.84
   0  17  -2    0.06    2.29
   0  17  -2   -0.34    2.77
   0  17   2    5.34    3.29
   0  17   2    0.50    3.01
   0  17   2    3.99    5.54
   0  17   2    4.90    4.07
   0  17   2    1.42    4.35
   0  17  -3   40.89    9.29
   0  17   3   48.36   10.49
   0  17   3   44.79    6.86
   0  17   3   45.75    9.65
   0  17   3   69.63   11.38
   0  17   3   55.54    8.13
   0  17   4   33.59    6.32
   0  17   4   25.42    5.82
   0  17   4   12.50    6.98
   0  17   4   36.20    6.58
   0  17   4   33.81    6.70
   0  17  -5    0.16    4.90
   0  17   5   -0.38    3.31
   0  17   5    0.26    5.54
   0  17   5    1.22    5.18
   0  17   5   -0.40    4.27
   0  17  -6   -2.17    4.56
   0  17   6   -2.91    3.01
   0  17   6    0.68    3.77
   0  17   6   -2.37    5.06
   0  17   6    1.57    4.09
   0  17   6   -0.66    5.36
   0  17  -7   69.23   13.26
   0  17   7   70.57    8.75
   0  17   7   72.24    8.93
   0  17   7   89.50   15.65
   0  17   7   67.78    8.35
   0  17   7   81.23   10.66
   0  17  -8  136.13   15.63
   0  17   8  150.18   12.04
   0  17   8  124.71   15.45
   0  17   8  126.36   11.22
   0  17  -9   84.48   13.95
   0  17   9   82.97   11.20
   0  17   9   80.53   13.26
   0  17   9   90.64   10.49
   0  17 -10    1.16    5.74
   0  17  10    4.03    4.68
   0  17  10    0.18    4.90
   0  17  10    4.92    5.78
   0  17 -11    4.33    5.44
   0  17  11   19.89    6.86
   0  17  11    8.27    8.51
   0  17  11   10.84    6.16
   0  17 -12   12.58    7.69
   0  17  12   20.03    6.76
   0  17  12   13.56    6.86
   0  17  12   12.74    6.02
   0  17 -13   -0.02    4.45
   0  17  13    1.83    4.43
   0  17  13   -0.20    4.76
   0  17  13    2.21    5.32
   0  17 -14    5.28    5.60
   0  17  14   -3.89    4.21
   0  17  14   -0.24    4.43
   0  17  14   -3.83    5.32
   0  17 -15   30.60    9.47
   0  17  15   28.21    8.25
   0  17  15   22.53    8.37
   0  17  15   21.37    7.40
   0  17 -16   28.96    9.09
   0  17  16   20.99    7.85
   0  17  16   16.49   11.92
   0  17  16   30.26    8.23
   0  17 -17   59.26   13.44
   0  17  17   45.49   10.55
   0  17  17   85.90   13.54
   0  17 -18   13.65    7.22
   0  17  18    9.75    6.38
   0  17  18    5.42    6.68
   0  17 -19   11.50    6.72
   0  17  19   14.75    7.71
   0  17  19   20.19    9.23
   0  17 -20    7.14    6.58
   0  17  20    6.76    6.46
   0  17  20   17.18    8.09
   0  17 -21   27.51    8.71
   0  17  21   20.67    8.63
   0  17  21   33.29   10.05
   0  17  22   24.00    9.37
   0  17  22   31.89   10.68
   0  17  23   -0.44    6.18
   0  17  23  -17.34    6.24
   0  17  24   -1.53    6.48
   0  17  24   -5.12    7.79
   0  17  25   33.75   10.86
   0  17  25   47.84   12.86
   0  18   0    0.04    2.47
   0  18   0    2.83    6.10
   0  18   0    1.38    3.43
   0  18  -1    3.99    2.51
   0  18  -1    4.33    3.21
   0  18   1    3.83    3.07
   0  18   1    5.64    4.80
   0  18   1    1.73    5.40
   0  18   1    1.16    3.71
   0  18   1    7.00    6.22
   0  18  -2   11.42    8.09
   0  18   2    6.22    3.47
   0  18   2    0.80    4.68
   0  18   2    2.25    5.34
   0  18   2    6.68    4.01
   0  18   2   11.50    8.95
   0  18  -3   43.02   12.14
   0  18   3   44.43    7.73
   0  18   3   34.61    9.83
   0  18   3   57.45    8.93
   0  18  -4    9.19    7.30
   0  18   4    9.01    4.33
   0  18   4   11.08    7.81
   0  18   4   10.29    4.72
   0  18  -5   -3.67    4.62
   0  18   5   -0.16    3.43
   0  18   5    5.44    6.64
   0  18   5    4.90    4.17
   0  18  -6   16.98    8.85
   0  18   6   14.23    5.44
   0  18   6   16.03    8.35
   0  18   6    1.97    4.64
   0  18  -7  241.56   20.39
   0  18   7  247.20   14.57
   0  18   7  256.04   21.37
   0  18   7  267.02   15.11
   0  18  -8    7.32    6.56
   0  18   8   -2.87    3.45
   0  18   8   -0.90    4.37
   0  18   8    0.42    5.36
   0  18  -9   25.08    8.51
   0  18   9   36.58    8.17
   0  18   9   24.98    8.59
   0  18   9   26.03    7.26
   0  18 -10   11.14    7.65
   0  18  10   13.06    5.86
   0  18  10   15.11    7.83
   0  18  10    7.34    6.14
   0  18 -11  104.20   15.15
   0  18  11  112.57   11.92
   0  18  11  108.38   17.52
   0  18  11  121.76   12.68
   0  18 -12    0.74    5.52
   0  18  12    1.57    4.94
   0  18  12    2.03    5.64
   0  18  12   -3.61    5.36
   0  18 -13   36.24   10.53
   0  18  13   38.75    9.41
   0  18  13   58.67   10.74
   0  18 -14    2.33    5.80
   0  18  14   -0.02    4.41
   0  18  14   -1.08    5.72
   0  18 -15   -0.02    6.02
   0  18  15    3.57    5.62
   0  18  15    2.49    6.06
   0  18 -16   60.82   12.14
   0  18  16   48.90   10.37
   0  18  16   55.82   11.38
   0  18 -17   20.19    8.09
   0  18  17   24.12    8.23
   0  18  17   36.52    9.43
   0  18 -18   18.86    8.01
   0  18  18   11.92    7.32
   0  18  18   38.47    9.87
   0  18 -19    9.11    9.17
   0  18  19   13.04    7.77
   0  18  19   13.79    8.67
   0  18  20    9.87    7.40
   0  18  20    8.53    8.07
   0  18  22   13.97    8.21
   0  18  22    4.96    9.33
   0  18  23   -2.29    6.26
   0  18  23    1.67    8.23
   0  19   0   -0.08    5.80
   0  19  -1   83.11   15.17
   0  19   1    0.16    1.73
   0  19   1   73.66   13.42
   0  19   1    2.53    4.11
   0  19  -2   57.05   11.16
   0  19   2   21.47    4.49
   0  19   2    8.11    4.56
   0  19  -3   70.57   13.12
   0  19   3   78.68   14.17
   0  19  -4    6.10    6.42
   0  19   4    6.52    4.11
   0  19   4    7.26    6.92
   0  19   4   -2.95    4.72
   0  19  -5   35.92   10.51
   0  19   5   42.28    7.36
   0  19   5   37.74   10.37
   0  19   5   56.85    8.97
   0  19  -6   10.17    7.20
   0  19   6   29.04    6.66
   0  19   6   18.04    8.51
   0  19   6   17.88    6.58
   0  19  -7   34.65   10.49
   0  19   7   67.32    9.85
   0  19   7   50.93   13.18
   0  19   7   81.83   10.55
   0  19  -8    2.65    6.68
   0  19   8    7.42    5.06
   0  19   8    3.21    7.56
   0  19   8   -0.20    5.84
   0  19  -9   29.36    9.69
   0  19   9   39.95    8.49
   0  19   9   36.34   11.82
   0  19   9   40.45    9.43
   0  19 -10   31.80   10.94
   0  19  10   39.95    8.63
   0  19  10   32.27   11.60
   0  19  10   34.67    8.67
   0  19 -11   26.75    9.27
   0  19  11   12.00    6.92
   0  19  11   18.38   10.76
   0  19  11   13.62    7.69
   0  19 -12   -3.71    7.54
   0  19  12   -0.06    4.56
   0  19  12    1.14    6.42
   0  19 -13   10.57    7.77
   0  19  13   14.29    6.82
   0  19  13    6.08    7.69
   0  19 -14   -1.73    5.00
   0  19  14    4.35    5.34
   0  19  14   -0.86    6.52
   0  19 -15   29.34    9.69
   0  19  15   24.98    8.47
   0  19  15   36.34    9.91
   0  19 -16   29.92   10.86
   0  19  16   46.29   10.66
   0  19  16   49.34   10.92
   0  19  17    2.11    5.84
   0  19  17  -20.41    7.46
   0  19  18    7.91    7.14
   0  19  18   -2.65    7.95
   0  19  19   10.31    7.56
   0  19  19   11.02   10.21
   0  19  20   23.86    9.59
   0  19  20   33.23   11.04
   0  19  21    1.50    6.88
   0  19  21   -2.01    9.71
   0  19  22    3.23    7.36
   0  19  22    9.85   10.57
   0  20   0   33.03   11.30
   0  20  -1   23.34   10.13
   0  20   1   17.14    7.91
   0  20  -2   -5.92    4.76
   0  20   2    1.04    6.06
   0  20  -3   16.45    8.83
   0  20   3   11.38    8.55
   0  20  -4   25.04    9.83
   0  20   4   33.75   11.38
   0  20  -5   20.31   10.21
   0  20   5   14.67   13.67
   0  20  -6   12.06    8.41
   0  20   6   19.89   10.70
   0  20  -7    0.42    5.94
   0  20   7    8.21    6.88
   0  20   7   12.52    8.63
   0  20   7   -8.63   10.19
   0  20  -8   21.09   10.25
   0  20   8   34.05    7.65
   0  20   8   30.10   10.15
   0  20   8   41.28   10.59
   0  20  -9    9.21    7.36
   0  20   9    1.02    4.58
   0  20   9    7.91    8.19
   0  20 -10   -5.42    4.76
   0  20  10    1.61    4.68
   0  20  10   -4.76    7.38
   0  20 -11    2.23    6.88
   0  20  11    1.69    5.00
   0  20 -12   88.83   17.42
   0  20  12   87.07   14.69
   0  20  12  103.88   16.61
   0  20 -13    1.46    6.82
   0  20  13   -0.66    5.36
   0  20  13    6.50    8.57
   0  20  14   13.62    7.32
   0  20  14   15.07    8.99
   0  20  15   10.35    6.96
   0  20  15   10.72    9.45
   0  20  16   96.40   14.57
   0  20  16  101.86   15.29
   0  20  17    4.31    6.48
   0  20  17   -0.18    9.77
   0  20  19   -3.87    5.94
   0  20  19    7.97    9.89
   0  21   0    0.40    6.22
   0  21  -1    2.03    6.62
   0  21   1    0.50    6.70
   0  21  -2   49.68   13.38
   0  21   2   71.17   16.21
   0  21  -3   -1.69    6.02
   0  21   3    3.57    6.52
   0  21  -4   -0.98    6.34
   0  21   4    4.07    7.28
   0  21  -5   18.70   16.76
   0  21   5    7.08    7.52
   0  21  -6   28.82   11.26
   0  21  -7    3.03    7.22
   0  21  -8    5.74    7.59
   0  21  -9    7.65    8.17
   0  22   0   11.40    9.53
   0  22  -1    2.05    9.29
   0  22   1   -1.20    7.61
   0  22  -2   77.05   16.53
   0  22  -3    2.17    7.08
   0  22  -4   41.32   12.58
   0  22  -5    1.24    7.54
  -1   0   1  494.37    8.63
  -1   0   1  615.39    8.11
  -1   0   1  487.13    8.59
   1   0  -1  484.36    7.18
   1   0  -1  586.49    7.91
   1   0  -1  467.52    7.06
   1   0   1  492.83    6.98
   1   0   1  617.32    7.32
   1   0   1  483.53    6.92
  -1   0  -2  986.81   10.66
  -1   0   2 1076.53   11.62
   1   0  -2  987.66   11.08
   1   0   2  964.28   10.29
  -1   0  -3  337.65    6.72
  -1   0  -3  421.57    5.52
  -1   0  -3  347.21    6.82
  -1   0   3  342.63    7.24
  -1   0   3  399.26    7.08
  -1   0   3  324.97    7.06
   1   0  -3  321.60    7.02
   1   0  -3  337.85    7.18
   1   0   3  306.09    6.38
   1   0   3  413.38    5.20
   1   0   3  323.41    6.56
  -1   0  -4 1994.98   17.58
  -1   0   4 1953.58   18.56
   1   0  -4 1926.98   18.30
   1   0   4 1957.26   17.32
  -1   0  -5 1652.39   17.42
  -1   0   5 1738.39   18.92
   1   0  -5 1635.96   18.24
   1   0   5 1608.53   17.08
  -1   0  -6 2718.45   24.04
  -1   0   6 2630.03   24.90
   1   0  -6 2697.50   25.06
   1   0   6 2566.79   23.20
  -1   0  -7 2464.75   24.52
  -1   0   7 2573.71   26.25
   1   0  -7 2439.49   25.32
   1   0   7 2397.85   23.98
  -1   0  -8 3832.92   32.49
  -1   0   8 3739.05   33.49
   1   0  -8 3785.53   33.37
   1   0   8 3756.53   31.89
  -1   0  -9  518.29   12.84
  -1   0  -9  528.58   12.98
  -1   0   9  524.65   13.38
  -1   0   9  701.17   10.55
  -1   0   9  536.85   13.60
   1   0  -9  529.81   13.62
   1   0  -9  668.16   11.34
   1   0  -9  525.65   13.52
   1   0   9  503.84   12.52
   1   0   9  537.17   12.94
  -1   0 -10 1928.26   25.81
  -1   0  10 1928.56   26.73
  -1   0  10 2352.06   19.20
  -1   0  10 1945.78   26.85
   1   0 -10 1806.36   25.52
   1   0 -10 2372.91   21.69
   1   0 -10 1894.37   26.15
  -1   0 -11  805.20   17.64
  -1   0 -11  842.10   18.04
  -1   0  11  821.01   18.44
  -1   0  11 1009.17   12.68
  -1   0  11  809.41   18.28
   1   0 -11  814.25   18.12
   1   0 -11 1011.34   14.77
   1   0 -11  813.34   18.10
   1   0  11  811.68   17.48
   1   0  11  822.65   17.60
  -1   0 -12 3913.41   40.19
  -1   0  12 4027.72   42.10
   1   0 -12 3772.74   40.19
   1   0  12 3848.61   46.55
  -1   0 -13 3312.87   38.61
  -1   0  13 3177.20   38.37
  -1   0  13 3353.16   39.95
  -1   0  13 3374.23   39.51
   1   0 -13 3231.78   38.71
   1   0 -13 3268.02   38.93
   1   0  13 3198.33   37.38
   1   0  13 3289.31   37.91
  -1   0 -14  113.53    8.05
  -1   0 -14  116.85    8.33
  -1   0  14  121.56    8.53
  -1   0  14  123.45    8.67
  -1   0  14  128.64    8.77
  -1   0  14  125.31    8.69
   1   0 -14  115.22    8.49
   1   0 -14  135.41    6.66
   1   0 -14  118.79    8.49
   1   0  14  114.36    8.25
   1   0  14  110.67    7.97
   1   0  14  108.14    8.11
   1   0  14  121.14    8.25
  -1   0 -15   93.59    7.85
  -1   0 -15   94.07    7.89
  -1   0  15  104.34    8.47
  -1   0  15   89.56    7.79
  -1   0  15  107.35    8.37
  -1   0  15   92.57    7.95
   1   0 -15   90.46    7.85
   1   0 -15  120.44    6.60
   1   0 -15  106.41    8.25
   1   0  15   88.05    7.44
   1   0  15   95.74    7.77
   1   0  15   89.19    7.79
   1   0  15   78.34    7.04
  -1   0  16  257.57   12.90
  -1   0  16  231.44   11.96
  -1   0  16  272.98   13.24
  -1   0  16  246.51   12.30
   1   0 -16  303.60    9.65
   1   0  16  224.38   11.72
   1   0  16  222.57   11.32
   1   0  16  239.63   12.08
   1   0  16  246.83   12.04
  -1   0  17  504.46   21.39
  -1   0  17  494.15   17.60
  -1   0  17  513.96   21.61
  -1   0  17  489.13   17.54
   1   0 -17  592.88   13.44
   1   0  17  485.16   17.42
   1   0  17  475.09   16.92
   1   0  17  505.21   17.72
   1   0  17  525.95   17.74
  -1   0  18   72.16    8.13
  -1   0  18   61.82    7.30
  -1   0  18   74.33    8.05
  -1   0  18   85.18    8.09
   1   0 -18   94.83    6.20
   1   0  18   73.56    7.91
   1   0  18   63.29    7.12
   1   0  18   74.83    7.95
   1   0  18   74.35    7.61
  -1   0  19  484.98   18.96
  -1   0  19  447.96   18.08
  -1   0  19  472.78   18.72
  -1   0  19  471.17   18.34
   1   0 -19  520.72   13.18
   1   0  19  470.83   18.28
   1   0  19  445.49   17.40
   1   0  19  493.81   18.62
   1   0  19  461.02   17.64
  -1   0  20  403.13   17.72
  -1   0  20  402.45   17.46
  -1   0  20  419.16   18.18
  -1   0  20  391.31   17.14
   1   0 -20  469.93   12.82
   1   0  20  407.83   17.58
   1   0  20  434.45   18.18
  -1   0  21   12.56    5.24
  -1   0  21    6.84    4.05
  -1   0  21    1.57    4.11
  -1   0  21   14.57    5.14
   1   0 -21    5.86    3.13
   1   0  21   10.19    4.86
   1   0  21   12.36    4.86
   1   0  21   12.02    4.43
  -1   0  22   30.92    7.24
  -1   0  22   27.17    6.50
  -1   0  22   45.07    8.89
  -1   0  22   25.08    6.52
   1   0 -22   29.92    5.04
   1   0  22   26.35    6.80
   1   0  22   21.35    5.90
   1   0  22   35.98    7.71
   1   0  22   25.00    6.22
  -1   0  23  216.73   14.87
  -1   0  23  214.63   14.73
   1   0 -23  216.25    9.81
   1   0  23  204.78   14.13
   1   0  23  173.81   12.74
   1   0  23  218.68   14.49
   1   0  23  203.65   13.38
  -1   0  24  324.95   18.10
  -1   0  24  324.77   18.16
   1   0 -24  323.57   11.80
   1   0  24  304.83   17.30
   1   0  24  320.94   17.68
  -1   0  25  380.70   19.89
  -1   0  25  452.67   21.57
   1   0 -25  413.64   13.40
   1   0  25  403.15   20.03
   1   0  25  413.97   20.19
  -1   0  26   45.11    9.33
  -1   0  26   45.75    9.11
   1   0 -26   48.28    5.88
   1   0  26   44.73    8.93
   1   0  26   43.52    9.09
  -1   0  27  107.03   12.08
  -1   0  27  109.36   12.26
   1   0 -27  112.33    8.35
   1   0  27  113.15   12.26
   1   0  27  128.44   12.72
  -1   0  28    3.39    5.22
  -1   0  28    8.97    6.48
   1   0 -28   10.19    3.75
   1   0  28    9.39    5.94
   1   0  28    8.77    6.22
   1   0 -29    3.25    3.19
   1   0  29    2.59    5.06
   1   0  29    4.94    5.54
  -1   0  30   -1.20    4.84
  -1   0  30   -0.72    4.86
   1   0 -30    0.56    3.03
   1   0  30    2.37    4.96
   1   0  30   -1.24    4.80
  -1   0  31    1.97    5.72
  -1   0  31    6.56    6.08
   1   0 -31    0.06    2.69
   1   0  31    2.71    5.46
   1   0  31    2.07    5.32
  -1   0  32    7.16    5.94
  -1   0  32    2.71    4.92
   1   0 -32    0.08    2.79
   1   0  32    3.33    5.72
   1   0  32    6.14    6.12
  -1   0  33   19.77    8.19
  -1   0  33   22.82    8.09
   1   0 -33   12.02    3.89
   1   0  33   27.09    8.73
   1   0  33   27.95    8.71
  -1   0  34   -1.65    5.04
  -1   0  34    1.63    6.38
   1   0 -34   -1.77    2.47
   1   0  34    0.82    5.52
   1   0  34    4.82    6.64
  -1   0  35   16.86    8.07
  -1   0  35   12.26    7.91
   1   0 -35   14.21    4.27
   1   0  35   13.77    7.40
   1   0  35   17.32    7.48
  -1   0  36  129.89   15.77
  -1   0  36  135.55   16.11
   1   0 -36  111.27    8.17
   1   0  36  138.48   15.93
   1   0  36  132.84   15.67
  -1   0  37    1.97    6.42
  -1   0  37   -2.61    6.86
   1   0 -37    4.29    4.19
   1   0  37    2.71    6.02
   1   0  37   -1.38    6.16
  -1   0  38   22.73    9.27
  -1   0  38   25.58    9.63
   1   0 -38   11.28    3.89
   1   0  38   17.52   10.98
   1   0  38    8.61   10.33
  -1   0  39    0.64    6.00
  -1   0  39    1.44    8.27
   1   0  39   10.70    8.25
   1   0  39   -3.85    7.56
   1   0  40    5.20    7.36
   1   0  40    7.97    9.31
  -1   1   0  567.19    6.80
  -1   1   0  572.07    6.82
   1  -1   0  554.43    6.72
   1  -1   0  600.68    8.29
   1  -1   0  562.90    6.76
   1   1   0  541.16    8.07
   1   1   0  548.83    8.13
  -1  -1  -2  327.42    6.98
  -1  -1  -2  338.62    7.08
  -1  -1   2  307.65    6.54
  -1  -1   2  311.25    6.56
  -1   1  -2  305.03    5.00
  -1   1  -2  322.54    5.58
  -1   1  -2  328.08    5.18
  -1   1   2  319.19    6.46
  -1   1   2  356.01    7.08
  -1   1   2  311.97    6.40
   1  -1  -2  293.11    6.18
   1  -1  -2  327.28    6.82
   1  -1  -2  319.13    6.44
   1  -1   2  309.42    5.02
   1  -1   2  303.78    5.30
   1  -1   2  315.66    5.08
   1   1  -2  319.39    6.64
   1   1  -2  326.16    6.70
   1   1   2  308.70    6.70
   1   1   2  340.34    6.30
   1   1   2  316.52    6.80
  -1  -1   3 1920.07   16.98
  -1   1  -3 1905.95   15.97
  -1   1   3 1934.38   17.32
   1  -1  -3 1964.62   17.36
   1  -1   3 1819.02   13.18
   1   1  -3 1769.58   16.21
   1   1   3 2015.29   18.08
  -1  -1  -5 1442.24   17.72
  -1  -1   5 1477.25   17.16
  -1   1  -5 1466.86    9.05
  -1   1  -5 1487.15   14.97
  -1   1   5 1820.60   17.20
  -1   1   5 1513.89   18.20
   1  -1  -5 1426.51   17.50
   1  -1  -5 1436.14   17.56
   1  -1   5 1389.90   14.39
   1  -1   5 1470.71   14.81
   1   1  -5 1495.37   17.16
   1   1   5 1385.61   11.52
   1   1   5 1421.87   17.42
  -1  -1  -6  115.66    5.62
  -1  -1  -6  114.30    3.95
  -1  -1  -6  114.30    5.62
  -1  -1   6   95.31    5.08
  -1  -1   6   92.06    5.02
  -1   1  -6   86.16    4.27
  -1   1  -6   95.09    4.53
  -1   1   6  118.03    5.88
  -1   1   6  142.99    5.34
  -1   1   6  124.03    6.04
   1  -1  -6   90.92    5.26
   1  -1  -6   67.72    3.89
   1  -1  -6   96.68    5.40
   1  -1   6  110.24    4.78
   1  -1   6  119.21    4.86
   1   1  -6  112.75    5.42
   1   1  -6  141.49    5.02
   1   1  -6  119.80    5.54
   1   1   6   88.41    5.10
   1   1   6   89.74    3.15
   1   1   6   88.85    5.14
  -1  -1  -7 1032.43   16.98
  -1  -1  -7  973.67   10.57
  -1  -1  -7 1051.53   17.14
  -1  -1   7 1015.63   16.21
  -1  -1   7 1034.49   16.37
  -1   1  -7 1035.05   14.89
  -1   1  -7 1049.50   15.01
  -1   1   7 1033.49   17.16
  -1   1   7 1268.42   15.01
  -1   1   7 1066.40   17.44
   1  -1  -7 1020.75   16.96
   1  -1  -7 1170.74   15.01
   1  -1  -7 1014.97   16.92
   1  -1   7  959.69   14.25
   1  -1   7 1018.28   14.67
   1   1  -7  998.17   15.95
   1   1  -7 1320.15   14.77
   1   1  -7 1048.54   16.37
   1   1   7  967.89   16.25
   1   1   7 1012.38    9.01
   1   1   7 1010.73   16.59
  -1  -1  -8   41.70    2.85
  -1  -1   8   50.67    4.53
  -1  -1   8   55.26    4.62
  -1   1  -8   58.79    4.37
  -1   1  -8   59.26    4.41
  -1   1   8   68.75    4.19
   1  -1  -8   49.46    4.58
   1  -1  -8   66.20    4.33
   1  -1  -8   51.07    4.88
   1   1  -8   57.87    4.45
   1   1  -8   52.55    4.64
   1   1   8   56.27    2.45
  -1  -1  -9 3042.56   32.19
  -1  -1   9 3091.24   31.42
  -1   1  -9 3185.01   29.78
  -1   1   9 2987.69   32.39
   1  -1  -9 3193.23   39.03
   1  -1   9 2928.18   28.27
   1   1  -9 2962.21   30.46
   1   1   9 2820.64   36.26
  -1  -1 -10  623.54   15.55
  -1  -1 -10  588.60    8.85
  -1  -1 -10  648.04   15.89
  -1  -1  10  604.39   14.83
  -1  -1  10  604.35   14.87
  -1   1 -10  586.68   13.75
  -1   1 -10  613.95   14.05
  -1   1  10  633.41   15.81
  -1   1  10  802.37   12.52
  -1   1  10  670.25   16.25
   1  -1 -10  588.50   15.17
   1  -1 -10  699.51   15.07
   1  -1 -10  590.31   15.21
   1  -1  10  607.44   13.83
   1  -1  10  607.82   13.81
   1   1 -10  641.64   17.80
   1   1 -10  814.37   12.64
   1   1 -10  640.11   17.82
   1   1  10  569.08   14.69
   1   1  10  592.98   15.01
  -1  -1 -11 5991.26   49.44
  -1  -1  11 5652.32   46.69
  -1   1 -11 5774.53   44.71
  -1   1  11 5982.43   50.25
   1   1 -11 5805.07   46.77
   1   1  11 5483.63   47.58
  -1  -1 -12  338.76   12.82
  -1  -1 -12  366.59   13.32
  -1  -1  12  397.21   13.36
  -1  -1  12  439.97   14.05
  -1   1 -12  403.15   12.82
  -1   1 -12  422.13   13.12
  -1   1  12  359.61   13.34
  -1   1  12  339.82   12.82
  -1   1  12  415.79    9.35
  -1   1  12  368.38   13.52
  -1   1  12  380.74   13.44
   1  -1 -12  359.91   13.04
   1  -1 -12  428.21   10.86
   1  -1 -12  391.27   13.52
   1  -1  12  326.52   11.66
   1  -1  12  316.91   11.30
   1  -1  12  348.23   11.96
   1  -1  12  345.42   11.70
   1   1 -12  453.64   10.21
   1   1  12  376.54   13.24
   1   1  12  405.12   13.69
  -1  -1 -13 1097.92   23.26
  -1  -1 -13  973.29   12.32
  -1  -1 -13 1034.89   22.57
  -1  -1  13 1026.83   21.93
  -1  -1  13 1031.08   21.99
  -1   1 -13 1015.97   20.87
  -1   1 -13  997.41   20.65
  -1   1  13 1014.85   22.61
  -1   1  13 1024.04   22.45
  -1   1  13 1284.64   15.87
  -1   1  13 1089.47   23.40
  -1   1  13 1064.21   22.86
   1  -1 -13  972.79   21.93
   1  -1 -13 1142.33   17.62
   1  -1 -13  945.74   21.57
   1  -1  13 1007.94   20.77
   1  -1  13 1017.15   20.87
   1   1 -13  969.18   21.01
   1   1 -13 1309.10   17.26
   1   1 -13 1049.76   21.81
   1   1  13  989.44   21.77
   1   1  13  976.36   21.63
  -1  -1 -14   64.63    6.98
  -1  -1 -14   65.28    3.87
  -1  -1 -14   73.24    7.32
  -1  -1  14   76.97    7.14
  -1  -1  14   75.91    6.76
  -1   1  14   55.18    6.76
  -1   1  14   55.42    6.44
  -1   1  14   85.32    4.60
  -1   1  14   70.07    7.02
  -1   1  14   80.39    7.26
   1  -1 -14   82.83    5.68
   1  -1  14   64.19    6.32
   1  -1  14   54.30    5.78
   1  -1  14   68.87    6.42
   1  -1  14   75.43    6.82
   1   1 -14   62.79    6.46
   1   1 -14   85.90    5.28
   1   1 -14   70.35    6.74
   1   1  14   68.65    6.88
   1   1  14   71.48    7.06
  -1  -1 -15 1520.72   29.08
  -1  -1 -15 1444.48   15.81
  -1  -1 -15 1508.76   28.94
  -1  -1  15 1526.78   28.57
  -1  -1  15 1560.85   28.43
  -1  -1  15 1625.72   29.50
  -1  -1  15 1522.92   28.05
  -1   1  15 1497.64   29.42
  -1   1  15 1492.24   28.88
  -1   1  15 1942.43   19.04
  -1   1  15 1573.69   30.16
  -1   1  15 1547.12   29.36
   1  -1 -15 1679.74   22.27
   1  -1  15 1467.12   26.99
   1  -1  15 1399.42   26.01
   1  -1  15 1526.31   27.53
   1  -1  15 1436.74   26.27
   1   1 -15 1503.04   27.93
   1   1 -15 1872.92   21.59
   1   1 -15 1463.59   27.53
   1   1  15 1415.01   28.03
   1   1  15 1442.58   27.87
   1   1  15 1502.26   28.43
  -1  -1 -16  117.07    9.17
  -1  -1 -16   97.56    4.72
  -1  -1 -16  114.00    9.15
  -1  -1  16   88.09    8.03
  -1  -1  16   93.27    7.95
  -1  -1  16  108.74    8.73
  -1  -1  16  116.20    8.67
  -1   1  16   99.21   10.27
  -1   1  16   97.36    8.21
  -1   1  16  139.24    5.34
  -1   1  16  109.04   10.62
  -1   1  16  118.25    9.03
   1  -1 -16  111.53    6.54
   1  -1  16  121.18    8.65
   1  -1  16  108.34    8.09
   1  -1  16  111.09    8.73
   1  -1  16  124.21    8.51
   1   1 -16  107.72    8.47
   1   1 -16  132.38    6.58
   1   1 -16  106.41    8.19
   1   1  16   95.74    8.23
   1   1  16   87.65    7.71
   1   1  16  101.27    8.37
   1   1  16  101.19    8.09
  -1  -1 -17  187.16   11.78
  -1  -1 -17  181.38    6.28
  -1  -1 -17  203.99   12.16
  -1  -1  17  212.58   12.18
  -1  -1  17  192.64   11.14
  -1  -1  17  219.04   12.22
  -1  -1  17  221.69   11.80
  -1   1  17  187.40   11.72
  -1   1  17  182.42   11.34
  -1   1  17  210.11   12.34
  -1   1  17  193.46   11.68
   1  -1 -17  225.44    8.99
   1  -1  17  180.50   10.68
   1  -1  17  183.65   10.62
   1  -1  17  202.41   11.30
   1  -1  17  198.41   10.86
   1   1 -17  244.13    8.67
   1   1  17  181.78   11.34
   1   1  17  168.03   10.72
   1   1  17  197.15   11.72
   1   1  17  208.53   11.76
  -1  -1 -18  524.59   10.51
  -1  -1  18  543.91   19.06
  -1  -1  18  541.81   18.64
  -1  -1  18  568.50   19.52
  -1  -1  18  594.02   19.50
  -1   1  18  543.37   19.60
  -1   1  18  533.70   19.14
  -1   1  18  614.49   20.79
  -1   1  18  589.95   20.11
   1  -1 -18  628.07   14.75
   1  -1  18  564.78   21.77
   1  -1  18  549.13   18.24
   1  -1  18  562.42   21.83
   1  -1  18  580.49   18.58
   1   1 -18  703.76   14.45
   1   1  18  571.48   19.93
   1   1  18  511.09   18.52
   1   1  18  597.13   20.21
   1   1  18  558.72   19.18
  -1  -1 -19   29.20    3.65
  -1  -1  19   22.53    5.98
  -1  -1  19   16.13    4.98
  -1  -1  19   30.94    6.64
  -1  -1  19   28.35    6.34
  -1   1  19   25.85    6.02
  -1   1  19   20.61    6.36
  -1   1  19   23.40    6.14
  -1   1  19   16.23    5.42
   1  -1 -19   24.56    4.35
   1  -1  19   28.19    6.16
   1  -1  19   23.34    5.40
   1  -1  19   25.68    6.10
   1  -1  19   32.87    6.12
   1   1 -19   39.13    5.14
   1   1  19   26.51    6.22
   1   1  19   24.26    5.72
   1   1  19   17.70    5.76
   1   1  19   20.83    5.06
  -1  -1 -20  439.11   10.17
  -1  -1  20  487.69   19.24
  -1  -1  20  399.42   22.61
  -1  -1  20  503.54   19.58
  -1   1  20  490.12   19.79
  -1   1  20  434.07   18.26
  -1   1  20  522.12   20.53
  -1   1  20  475.23   18.92
   1  -1 -20  508.14   13.95
   1  -1  20  465.74   18.30
   1  -1  20  468.61   17.94
   1  -1  20  496.86   18.82
   1  -1  20  460.76   17.74
   1   1 -20  596.33   14.01
   1   1  20  476.43   19.36
   1   1  20  452.55   18.50
   1   1  20  501.11   19.81
   1   1  20  472.92   18.74
  -1  -1 -21  492.16   11.04
  -1  -1  21  509.30   20.29
  -1  -1  21  493.55   19.48
  -1  -1  21  559.06   21.23
  -1  -1  21  550.60   20.55
  -1   1  21  541.25   21.35
  -1   1  21  479.68   19.66
  -1   1  21  568.47   21.79
  -1   1  21  532.38   20.69
   1  -1 -21  581.24   15.21
   1  -1  21  568.54   20.87
   1  -1  21  505.93   19.46
   1  -1  21  622.97   21.77
   1  -1  21  553.41   20.15
   1   1 -21  660.50   15.13
   1   1  21  498.95   20.39
   1   1  21  469.05   19.36
   1   1  21  535.65   21.11
   1   1  21  543.89   20.73
  -1  -1 -22  150.98    6.60
  -1  -1  22  155.83   12.24
  -1  -1  22  161.73   11.98
  -1  -1  22  155.51   12.12
  -1  -1  22  171.77   12.10
  -1   1  22  146.86   12.06
  -1   1  22  144.24   13.50
  -1   1  22  171.04   12.70
  -1   1  22  165.99   13.93
   1  -1 -22  163.26    8.81
   1  -1  22  154.17   11.84
   1  -1  22  141.49   11.06
   1  -1  22  163.44   11.90
   1  -1  22  144.94   10.96
   1   1 -22  195.54    8.97
   1   1  22  164.38   12.48
   1   1  22  154.61   11.92
   1   1  22  149.47   11.88
   1   1  22  152.84   11.74
  -1  -1 -23   24.02    3.71
  -1  -1  23   10.59    5.24
  -1  -1  23   23.00    7.14
  -1  -1  23   17.04    6.24
  -1  -1  23   14.95    5.72
  -1   1  23   21.55    6.78
  -1   1  23   16.88    6.36
   1  -1 -23   18.70    4.53
   1  -1  23   19.64    6.32
   1  -1  23   19.64    5.66
   1  -1  23   27.41    7.02
   1  -1  23   19.87    6.28
   1   1 -23   25.68    4.70
   1   1  23   15.21    6.36
   1   1  23   16.59    6.02
  -1  -1 -24  151.68    8.57
  -1  -1  24  130.03   12.04
  -1  -1  24  132.50   12.18
  -1   1  24  151.00   13.20
  -1   1  24  171.81   13.81
   1  -1 -24  149.13    8.87
   1  -1  24  165.57   13.00
   1  -1  24  162.50   12.50
   1   1 -24  178.19    8.89
   1   1  24  140.78   12.70
   1   1  24  131.17   12.32
  -1  -1 -25  159.47    7.08
  -1  -1  25  161.45   13.42
  -1  -1  25  197.75   14.75
  -1   1  25  163.44   13.99
  -1   1  25  185.23   14.63
   1  -1 -25  177.99    9.65
   1  -1  25  180.60   13.75
   1  -1  25  181.20   13.62
   1   1 -25  190.47    9.23
   1   1  25  184.69   14.45
   1   1  25  182.46   14.05
  -1  -1 -26  161.87    7.22
  -1  -1  26  169.82   14.03
  -1  -1  26  190.47   14.81
  -1   1  26  149.67   13.36
  -1   1  26  207.18   15.69
   1  -1 -26  173.35    9.65
   1  -1  26  163.72   13.50
   1  -1  26  180.76   13.93
   1   1 -26  175.78    8.95
   1   1  26  160.05   14.07
   1   1  26  185.13   14.73
  -1  -1 -27   40.23    4.39
  -1  -1  27   42.00    9.13
  -1  -1  27   32.01    8.35
  -1   1  27   61.74   11.62
  -1   1  27   36.78    9.05
   1  -1 -27   46.37    6.60
   1  -1  27   43.97    9.17
   1  -1  27   49.12    9.61
   1   1 -27   57.03    7.46
   1   1  27   39.59    9.35
   1   1  27   42.96    9.77
  -1  -1 -28   19.81    3.57
  -1  -1  28   19.04    6.84
  -1  -1  28   28.19    8.23
  -1   1  28   36.00    9.17
  -1   1  28   37.00    9.73
   1  -1 -28   28.27    6.58
   1  -1  28   30.08    8.45
   1  -1  28   44.03    9.37
   1   1 -28   29.44    5.18
   1   1  28   39.15    9.43
   1   1  28   31.14    8.33
  -1  -1 -29   46.25    4.78
  -1  -1  29   55.48   10.76
  -1  -1  29   58.53   10.86
  -1   1  29   58.03   11.06
  -1   1  29   43.52   10.09
   1  -1 -29   53.24    6.44
   1  -1  29   65.40   11.56
   1  -1  29   60.62   11.30
   1   1 -29   59.90    6.38
  -1  -1 -30   91.56    6.06
  -1  -1  30  115.68   13.30
  -1  -1  30   94.31   14.13
  -1   1  30  100.21   14.73
  -1   1  30  108.34   13.14
   1  -1 -30   93.33    7.83
   1   1 -30  112.57    7.95
   1   1  30   87.65   13.32
   1   1  30  109.26   13.00
  -1  -1  31   72.68   12.70
  -1  -1  31   79.82   13.24
  -1   1  31   69.53   12.50
  -1   1  31   82.31   13.50
   1  -1 -31   65.46    6.88
   1  -1  31   81.41   13.02
   1  -1  31   95.01   14.25
   1   1 -31   75.01    6.96
   1   1  31   56.77   11.30
   1   1  31   87.87   13.71
  -1  -1  32   33.27    9.03
  -1  -1  32   35.38    9.55
  -1   1  32   30.34    9.35
  -1   1  32   41.36   10.62
   1  -1 -32   33.25    5.92
   1  -1  32   41.02   10.13
   1  -1  32   54.72   11.68
   1   1 -32   45.97    6.16
   1   1  32   32.73    9.21
   1   1  32   35.36    9.63
  -1  -1  33    2.35    5.34
  -1  -1  33    8.45    6.78
  -1   1  33    1.32    5.38
  -1   1  33   -2.43    5.30
   1  -1 -33    6.34    3.37
   1  -1  33   -4.43    3.95
   1  -1  33   22.80    7.89
   1   1 -33    2.35    2.83
   1   1  33    3.09    5.84
   1   1  33    8.29    5.70
  -1  -1  34   17.16    8.17
  -1  -1  34   11.96    7.26
  -1   1  34   18.56    8.57
  -1   1  34   11.58    7.24
   1  -1 -34   13.48    4.37
   1  -1  34    9.41    6.34
   1  -1  34   13.99    7.10
   1   1 -34   15.03    4.19
   1   1  34   15.53    7.83
   1   1  34   12.84    6.96
  -1  -1  35  149.29   16.57
  -1  -1  35  186.41   17.60
  -1   1  35  155.69   16.90
  -1   1  35  194.12   18.54
   1  -1 -35  138.56    9.41
   1  -1  35  162.72   16.45
   1  -1  35  159.25   16.33
   1   1 -35  150.03    8.73
   1   1  35  166.45   17.14
   1   1  35  169.40   17.38
  -1  -1  36   18.38    8.47
  -1  -1  36   18.32   10.25
  -1   1  36   23.08    9.35
  -1   1  36   15.01    8.73
   1  -1 -36   16.19    4.51
   1  -1  36   19.87    8.47
   1  -1  36   14.77    8.75
   1   1 -36   15.13    4.88
   1   1  36   23.50    9.15
   1   1  36   34.57   10.74
  -1  -1  37    1.06    5.80
  -1  -1  37   -3.69    7.28
   1  -1 -37    9.69    4.19
   1  -1  37   16.47    8.29
   1  -1  37    4.60    8.03
   1   1 -37   10.57    3.49
   1   1  37   17.38    9.75
   1   1  37    7.22    8.21
  -1  -1  38    2.15    7.06
  -1  -1  38   -2.49    6.70
  -1   1  38   -2.55    5.72
  -1   1  38   -0.82    7.59
   1  -1 -38    5.68    3.71
   1  -1  38    2.11   10.29
   1  -1  38    9.79    9.79
   1   1  38   -5.98    4.64
   1   1  38    5.78    7.99
  -1  -1  39   20.41    9.35
  -1  -1  39   43.06   12.24
  -1   1  39   13.50    8.11
  -1   1  39   19.06    9.13
   1  -1 -39   18.32    4.74
   1  -1  39   18.34    8.71
   1  -1  39   17.28    9.17
   1   1  39   18.92    8.97
   1   1  39   20.93   11.20
  -1  -1  40   -4.70    5.58
  -1  -1  40   -4.25    7.48
   1  -1  40   -6.28    5.04
   1  -1  40    7.75    7.97
  -1  -2   0  489.11    8.63
  -1  -2   0  500.37    8.73
  -1   2   0  478.78    6.14
  -1   2   0  471.70    8.87
  -1   2   0  490.72    6.22
   1  -2   0  470.13    6.06
   1  -2   0  469.87    8.79
   1  -2   0  479.52    6.12
   1   2   0  501.15    8.71
   1   2   0  520.20    8.85
  -1  -2  -1  715.12   10.72
  -1  -2  -1  835.32   11.94
  -1  -2  -1  732.32   10.86
  -1  -2   1  735.81   10.39
  -1  -2   1  712.55   10.25
  -1   2  -1  726.68    6.32
  -1   2  -1  711.19   10.47
  -1   2  -1  742.25    6.42
  -1   2   1  746.02   11.40
   1  -2  -1  706.43    8.65
   1  -2  -1 1116.64   17.26
   1  -2  -1  725.67    8.75
   1  -2   1  736.27    6.36
   1  -2   1  707.87   10.31
   1  -2   1  733.38    6.34
   1   2  -1  762.13   10.51
   1   2  -1  771.24   10.57
   1   2   1  739.78   10.90
   1   2   1  784.53   11.54
   1   2   1  747.83   10.96
  -1  -2  -3  786.80   12.60
  -1  -2  -3  882.57   13.34
  -1  -2   3  783.91   11.24
  -1  -2   3  806.38   11.40
  -1   2  -3  770.70    6.96
  -1   2  -3  788.62   10.27
  -1   2  -3  791.19    7.06
  -1   2   3  855.38   12.08
  -1   2   3 1226.28   18.04
  -1   2   3  867.76   12.16
   1  -2  -3  800.84   11.64
   1  -2  -3  810.25   12.56
   1  -2  -3  795.86   11.60
   1  -2   3  802.79    7.10
   1  -2   3  819.12   10.07
   1  -2   3  820.04    7.18
   1   2  -3  876.03   11.82
   1   2  -3  860.76   11.72
   1   2   3  768.33   12.38
   1   2   3  819.46   11.74
   1   2   3  798.57   12.62
  -1  -2  -4  561.47   11.30
  -1  -2  -4  547.35   11.16
  -1  -2   4  588.94   10.33
  -1  -2   4  576.52   10.23
  -1   2  -4  564.06    7.10
  -1   2  -4  564.92    8.41
  -1   2  -4  568.39    7.14
  -1   2   4  547.43   10.62
  -1   2   4  582.46   10.94
  -1   2   4  557.92   10.72
   1  -2  -4  562.44   10.72
   1  -2  -4  552.02   10.70
   1  -2  -4  561.51   10.70
   1  -2   4  523.69    6.84
   1  -2   4  538.82    7.69
   1  -2   4  526.22    6.86
   1   2  -4  555.67    9.95
   1   2  -4  559.43    9.99
   1   2   4  567.67   11.32
   1   2   4  578.79    9.89
   1   2   4  591.75   11.56
  -1  -2  -5  932.52   15.33
  -1  -2  -5  993.42   13.20
  -1  -2  -5 1006.72   15.91
  -1  -2   5 1052.73   14.49
  -1  -2   5 1044.46   14.43
  -1   2  -5 1024.38   11.00
  -1   2  -5 1026.47   10.74
  -1   2  -5 1066.18   11.22
  -1   2   5  991.45   15.31
  -1   2   5 1099.21   15.15
  -1   2   5 1037.64   15.67
   1  -2  -5  986.61   15.13
   1  -2  -5 1039.95   15.31
   1  -2  -5 1002.53   15.23
   1  -2   5  946.70   10.53
   1  -2   5 1053.84    9.59
   1  -2   5  955.85   10.59
   1   2  -5  996.75   13.99
   1   2  -5 1002.29   14.05
   1   2   5 1005.62   15.81
   1   2   5  977.66   12.68
   1   2   5 1071.07   16.31
  -1  -2  -6  533.84   12.30
  -1  -2  -6  574.43   10.23
  -1  -2  -6  606.96   13.10
  -1  -2   6  511.25   10.78
  -1  -2   6  519.09   10.86
  -1   2  -6  511.73    8.83
  -1   2  -6  523.85    7.36
  -1   2  -6  544.03    9.09
  -1   2   6  590.87   12.72
  -1   2   6  684.36   12.24
  -1   2   6  610.13   12.92
   1  -2  -6  524.37   11.90
   1  -2  -6  538.56   12.06
   1  -2   6  557.78    9.17
   1  -2   6  659.84    6.22
   1  -2   6  572.15    9.27
   1   2  -6  585.25   11.42
   1   2  -6  606.40   11.64
   1   2   6  530.37   12.20
   1   2   6  527.16    9.35
   1   2   6  567.73   12.62
  -1  -2  -7 6208.08   43.74
  -1  -2   7 6065.29   38.75
  -1   2  -7 6293.76   33.69
  -1   2   7 6033.02   42.60
   1  -2  -7 6094.20   42.40
   1  -2   7 6062.54   32.85
   1   2  -7 6086.31   38.49
   1   2   7 5969.43   42.44
  -1  -2  -8  299.07   10.45
  -1  -2  -8  292.69    7.77
  -1  -2  -8  301.27   10.49
  -1  -2   8  334.66    9.85
  -1  -2   8  355.47   10.13
  -1   2  -8  323.29    8.59
  -1   2  -8  348.85    5.52
  -1   2  -8  331.77    8.69
  -1   2   8  298.77   10.37
  -1   2   8  271.23   11.20
  -1   2   8  336.53    9.09
  -1   2   8  286.83   10.17
  -1   2   8  294.89   11.92
   1  -2  -8  296.78   11.66
   1  -2  -8  343.73    9.41
   1  -2  -8  307.35   10.82
   1  -2   8  285.76    8.07
   1  -2   8  292.28    8.15
   1   2  -8  294.61    9.23
   1   2  -8  287.31    9.11
   1   2   8  290.98   12.00
   1   2   8  320.60    7.28
   1   2   8  328.62   12.70
  -1  -2  -9  197.77    9.05
  -1  -2  -9  193.42    6.42
  -1  -2  -9  195.28    9.05
  -1  -2   9  167.57    7.54
  -1  -2   9  195.34    8.15
  -1   2  -9  177.55    7.00
  -1   2  -9  195.93    7.30
  -1   2   9  189.55    8.71
  -1   2   9  180.42    8.53
  -1   2   9  223.56    7.65
  -1   2   9  207.06    9.19
  -1   2   9  190.03    8.61
   1  -2  -9  160.19    7.97
   1  -2  -9  175.66    7.18
   1  -2  -9  169.78    8.15
   1  -2   9  182.74    7.08
   1  -2   9  189.55    7.12
   1  -2   9  196.79    7.32
   1  -2   9  208.87    7.40
   1   2  -9  196.81    8.07
   1   2  -9  207.38    8.19
   1   2   9  181.14    8.63
   1   2   9  183.04    5.56
   1   2   9  186.64    8.73
  -1  -2 -10 3165.38   35.88
  -1  -2  10 3018.98   32.07
  -1   2 -10 3045.44   29.36
  -1   2  10 3035.07   35.46
  -1   2  10 3093.94   35.54
  -1   2  10 3080.88   35.70
   1  -2 -10 2998.19   35.22
   1  -2 -10 2906.33   34.61
   1  -2  10 3045.20   29.10
   1  -2  10 3055.22   29.42
   1  -2  10 3050.56   29.14
   1   2 -10 3119.45   37.88
   1   2  10 2876.01   34.37
   1   2  10 2946.60   34.79
  -1  -2 -11  997.05   21.13
  -1  -2 -11  961.55   14.25
  -1  -2 -11  984.95   21.01
  -1  -2  11 1084.50   20.31
  -1  -2  11 1081.31   20.29
  -1   2  11 1009.11   21.29
  -1   2  11 1015.29   21.17
  -1   2  11 1297.04   17.92
  -1   2  11  999.30   21.21
  -1   2  11 1064.93   21.67
   1  -2 -11 1124.07   19.40
   1  -2  11  993.64   17.96
   1  -2  11 1002.95   17.86
   1  -2  11 1022.87   18.26
   1  -2  11 1073.32   18.44
   1   2 -11  985.45   19.12
   1   2 -11 1413.08   17.56
   1   2 -11 1056.63   19.77
   1   2  11  976.00   20.61
   1   2  11 1148.61   12.60
   1   2  11 1071.27   21.57
  -1  -2 -12  863.21   20.63
  -1  -2 -12  805.58   13.32
  -1  -2 -12  914.03   21.19
  -1  -2  12  893.57   19.30
  -1  -2  12  958.02   19.97
  -1   2  12  853.58   20.59
  -1   2  12  845.19   20.07
  -1   2  12 1049.98   16.27
  -1   2  12  803.39   20.01
  -1   2  12  797.95   19.52
   1  -2 -12  985.07   17.32
   1  -2  12  839.83   17.48
   1  -2  12  814.57   17.20
   1  -2  12  887.47   17.96
   1  -2  12  863.09   17.66
   1   2 -12  834.41   18.76
   1   2 -12 1173.23   16.39
   1   2 -12  877.45   19.20
   1   2  12  884.48   20.53
   1   2  12 1077.94   11.62
   1   2  12  896.06   20.67
  -1  -2 -13 1864.59   31.04
  -1  -2 -13 1823.43   20.23
  -1  -2 -13 1908.15   31.40
  -1  -2  13 1929.54   29.26
  -1  -2  13 1931.41   29.30
  -1   2  13 1830.00   30.88
  -1   2  13 1793.80   30.18
  -1   2  13 2404.91   24.38
  -1   2  13 1841.17   30.96
  -1   2  13 1938.77   31.38
   1  -2 -13 2034.31   25.16
   1  -2  13 1853.03   26.93
   1  -2  13 1762.61   25.97
   1  -2  13 1870.97   27.11
   1  -2  13 1880.54   26.79
   1   2 -13 1835.27   28.17
   1   2 -13 2500.79   24.26
   1   2 -13 1912.83   28.77
   1   2  13 1893.43   30.80
   1   2  13 1862.30   30.48
  -1  -2 -14  391.19   15.15
  -1  -2 -14  363.96    9.49
  -1  -2 -14  430.26   15.77
  -1  -2  14  386.51   13.97
  -1  -2  14  420.83   14.57
  -1   2  14  395.34   15.33
  -1   2  14  367.13   14.51
  -1   2  14  482.07   11.20
  -1   2  14  392.59   15.25
  -1   2  14  431.08   15.55
   1  -2 -14  408.69   11.88
   1  -2  14  374.56   13.04
   1  -2  14  366.41   14.65
   1  -2  14  381.42   13.16
   1  -2  14  395.89   15.15
   1   2 -14  361.71   13.36
   1   2 -14  499.05   11.32
   1   2 -14  405.98   14.09
   1   2  14  355.75   14.05
   1   2  14  403.35   14.93
  -1  -2 -15 1398.01   28.82
  -1  -2 -15 1284.12   17.74
  -1  -2 -15 1363.36   28.39
  -1  -2  15 1324.15   26.17
  -1  -2  15 1352.96   26.43
  -1   2  15 1352.84   28.59
  -1   2  15 1303.30   27.57
  -1   2  15 1717.59   20.47
  -1   2  15 1407.20   29.12
  -1   2  15 1313.27   27.67
   1  -2 -15 1416.95   21.95
   1  -2  15 1307.79   24.68
   1  -2  15 1256.46   23.92
   1  -2  15 1315.28   24.80
   1  -2  15 1326.33   24.54
   1   2 -15 1281.57   25.40
   1   2 -15 1790.57   21.35
   1   2 -15 1306.17   25.62
   1   2  15 1201.06   26.29
   1   2  15 1237.56   26.67
  -1  -2 -16 1637.76   49.08
  -1  -2 -16 1457.09   19.22
  -1  -2 -16 1759.72   51.05
  -1  -2  16 1606.08   29.78
  -1  -2  16 1551.62   28.82
  -1  -2  16 1647.57   30.20
  -1  -2  16 1664.15   29.80
  -1   2  16 1546.00   31.91
  -1   2  16 1481.13   30.26
  -1   2  16 1930.33   21.47
  -1   2  16 1521.90   31.60
  -1   2  16 1527.12   30.72
   1  -2 -16 1663.09   24.22
   1  -2  16 1495.09   27.43
   1  -2  16 1427.17   26.39
   1  -2  16 1530.57   27.79
   1  -2  16 1532.01   27.27
   1   2 -16 1462.18   28.01
   1   2 -16 2019.68   23.14
   1   2 -16 1509.32   28.41
   1   2  16 1467.86   29.88
   1   2  16 1559.34   30.76
  -1  -2 -17  267.16   13.91
  -1  -2 -17  255.46    8.53
  -1  -2 -17  287.59   14.35
  -1  -2  17  278.82   13.26
  -1  -2  17  249.88   12.34
  -1  -2  17  299.01   13.65
  -1  -2  17  280.55   12.90
  -1   2  17  285.22   14.47
  -1   2  17  252.07   13.30
  -1   2  17  339.46    9.13
  -1   2  17  299.47   14.71
  -1   2  17  272.04   13.77
   1  -2 -17  287.21   10.70
   1  -2  17  265.60   12.42
   1  -2  17  262.81   12.18
   1  -2  17  281.83   12.80
   1  -2  17  278.16   12.42
   1   2 -17  250.29   12.36
   1   2 -17  338.72   10.03
   1   2 -17  271.17   12.76
   1   2  17  265.25   13.89
   1   2  17  249.78   13.12
   1   2  17  290.46   14.39
   1   2  17  272.58   13.67
  -1  -2 -18  754.87   23.34
  -1  -2 -18  722.70   14.19
  -1  -2 -18  809.07   24.12
  -1  -2  18  800.36   26.57
  -1  -2  18  786.71   21.97
  -1  -2  18  792.03   26.49
  -1  -2  18  821.71   22.45
  -1   2  18  778.75   23.88
  -1   2  18  727.04   26.05
  -1   2  18  783.54   23.92
  -1   2  18  739.82   26.19
   1  -2 -18  797.59   17.60
   1  -2  18  731.15   20.79
   1  -2  18  702.18   20.07
   1  -2  18  781.18   21.53
   1  -2  18  796.59   21.21
   1   2 -18  949.53   16.63
   1   2  18  780.05   23.66
   1   2  18  704.06   22.07
   1   2  18  774.31   23.58
   1   2  18  774.25   23.04
  -1  -2 -19  153.31   11.34
  -1  -2 -19  149.23    6.98
  -1  -2 -19  171.33   11.82
  -1  -2  19  145.92   10.59
  -1  -2  19  153.81   10.47
  -1  -2  19  164.98   11.04
  -1  -2  19  158.22   10.55
  -1   2  19  152.92   11.66
  -1   2  19  136.63   10.51
  -1   2  19  185.23    6.46
  -1   2  19  152.46   11.26
  -1   2  19  161.83   11.50
   1  -2 -19  151.76    8.49
   1  -2  19  127.30    9.27
   1  -2  19  146.20    9.89
   1   2 -19  189.12    8.05
   1   2  19  142.19   10.92
   1   2  19  132.74   10.53
   1   2  19  153.89   11.18
   1   2  19  159.43   11.28
  -1  -2 -20  722.58   14.79
  -1  -2  20  830.76   24.44
  -1  -2  20  811.94   24.12
  -1  -2  20  852.07   24.68
  -1  -2  20  858.75   24.70
  -1   2  20  792.65   25.52
  -1   2  20  735.47   23.96
  -1   2  20 1006.88   13.50
  -1   2  20  834.89   26.17
  -1   2  20  777.36   24.50
   1  -2 -20  842.38   18.76
   1  -2  20  814.35   23.36
   1  -2  20  774.03   22.39
   1  -2  20  829.90   23.58
   1  -2  20  840.91   23.22
   1   2 -20  980.53   17.54
   1   2  20  765.83   24.86
   1   2  20  766.75   24.34
   1   2  20  840.87   25.99
   1   2  20  827.11   25.14
  -1  -2 -21  244.11    9.07
  -1  -2  21  256.79   14.49
  -1  -2  21  233.37   13.58
  -1  -2  21  269.31   14.75
  -1  -2  21  238.33   13.60
  -1   2  21  231.24   14.71
  -1   2  21  239.75   14.63
  -1   2  21  269.69   15.65
  -1   2  21  246.95   14.45
   1  -2 -21  249.72   10.90
   1  -2  21  255.16   13.95
   1  -2  21  242.98   13.34
   1  -2  21  276.09   14.55
   1  -2  21  250.08   13.36
   1   2 -21  327.44   10.82
   1   2  21  252.77   15.25
   1   2  21  228.96   14.21
   1   2  21  265.25   15.53
   1   2  21  282.09   15.41
  -1  -2 -22  223.48    8.83
  -1  -2  22  235.48   14.39
  -1  -2  22  231.90   13.91
  -1  -2  22  258.11   14.91
  -1  -2  22  265.50   14.51
  -1   2  22  238.91   15.53
  -1   2  22  258.39   15.97
   1  -2 -22  255.44   11.26
   1  -2  22  261.00   14.71
   1  -2  22  215.25   13.10
   1  -2  22  257.79   14.65
   1  -2  22  239.05   13.81
   1   2 -22  302.72   10.80
   1   2  22  231.52   15.09
   1   2  22  275.29   15.89
  -1  -2 -23   72.12    5.66
  -1  -2  23   85.02    9.75
  -1  -2  23   61.82    9.35
  -1  -2  23   82.41    9.67
  -1  -2  23   89.92    9.39
  -1   2  23   84.68   12.14
  -1   2  23   84.28   12.48
   1  -2 -23   81.25    7.28
   1  -2  23   77.82    9.43
   1  -2  23   70.13    8.69
   1  -2  23   92.28    9.87
   1  -2  23   69.87    8.47
   1   2 -23   93.67    7.12
   1   2  23   88.09   10.57
   1   2  23   89.23   10.64
  -1  -2 -24   47.28    5.06
  -1  -2  24   79.76    9.79
  -1  -2  24   77.98   11.14
  -1   2  24   53.46    9.85
  -1   2  24   84.00   12.72
   1  -2 -24   71.66    6.96
   1  -2  24   58.67    9.55
   1  -2  24   60.32    9.29
   1  -2  24   67.36   10.25
   1  -2  24   66.32    9.77
   1   2 -24   68.83    6.54
   1   2  24   78.90   12.00
   1   2  24   67.42   11.40
  -1  -2 -25  183.30    8.51
  -1  -2  25  221.91   15.17
  -1  -2  25  232.61   15.51
  -1   2  25  227.83   16.29
  -1   2  25  212.32   15.43
   1  -2 -25  218.04   10.94
   1  -2  25  195.79   14.11
   1  -2  25  243.80   15.43
   1   2 -25  254.36   10.43
   1   2  25  229.82   16.17
   1   2  25  244.19   16.72
  -1  -2 -26  135.37    8.23
  -1  -2  26  170.64   13.93
  -1  -2  26  169.58   13.89
  -1   2  26  144.68   13.85
  -1   2  26  143.19   13.73
   1  -2 -26  166.09    9.81
   1  -2  26  164.26   13.24
   1  -2  26  163.26   13.22
   1   2 -26  133.10   10.59
   1   2  26  160.23   14.23
   1   2  26  168.94   14.35
  -1  -2 -27   87.59    6.52
  -1  -2  27  122.16   12.58
  -1  -2  27  102.22   11.52
  -1   2  27   68.95   11.54
  -1   2  27  100.61   12.16
   1  -2 -27  103.54    8.39
   1  -2  27   92.24   10.76
   1  -2  27   87.15   10.66
   1   2 -27  110.00    7.50
   1   2  27  104.12   12.56
   1   2  27  107.61   12.24
  -1  -2 -28   76.21    6.24
  -1  -2  28   82.09   12.16
  -1  -2  28   77.09   11.70
  -1   2  28   72.34   19.00
  -1   2  28  105.85   22.61
   1  -2 -28   69.93    7.24
   1  -2  28   86.47   12.42
   1  -2  28   88.19   10.80
   1   2 -28   97.96    7.12
   1   2  28  102.28   16.35
   1   2  28   84.52   14.91
  -1  -2 -29  119.25    7.50
  -1  -2  29  104.54   12.42
  -1  -2  29  103.56   12.28
  -1   2  29  112.35   13.44
  -1   2  29  142.09   14.69
   1  -2 -29  102.84   11.14
   1  -2  29  126.66   12.82
   1  -2  29  124.97   12.64
   1   2 -29  131.53    8.09
   1   2  29  102.00   14.53
   1   2  29  109.78   15.15
  -1  -2 -30   20.81    4.37
  -1  -2  30   17.98    8.43
  -1  -2  30   24.28    9.47
  -1   2  30   18.82    7.83
  -1   2  30   20.49    7.61
   1  -2 -30   28.61    5.76
   1  -2  30   14.05    6.76
   1  -2  30   29.70    8.31
   1   2 -30   26.35    4.82
   1   2  30   27.03    8.25
   1   2  30   15.55    7.10
  -1  -2 -31   52.05    5.70
  -1  -2  31   58.57   11.26
  -1  -2  31   47.04   10.15
  -1   2  31   66.38   12.82
  -1   2  31   56.25   11.80
   1  -2 -31   48.38    7.04
   1  -2  31   52.77   10.27
   1  -2  31   61.96   11.08
   1   2 -31   63.69    6.36
   1   2  31   55.56   11.16
   1   2  31   59.48   11.30
  -1  -2 -32   85.60    6.78
  -1  -2  32  106.53   13.02
  -1  -2  32  120.84   13.71
  -1   2  32  102.16   15.57
  -1   2  32  102.14   15.49
   1  -2 -32   97.62    8.53
   1  -2  32   96.88   13.87
   1  -2  32  105.31   12.86
   1   2 -32   95.05    7.40
   1   2  32  111.31   16.15
   1   2  32  119.11   14.45
  -1  -2 -33   24.68    4.66
  -1  -2  33   23.94    8.33
  -1  -2  33   28.51    8.83
  -1   2  33   27.57    9.23
  -1   2  33   27.55    9.37
   1  -2 -33   10.94    4.25
   1  -2  33   21.01    7.83
   1  -2  33   32.47    8.99
   1   2 -33   22.96    4.58
   1   2  33   15.79    8.13
   1   2  33   16.82    7.89
  -1  -2 -34   30.58    5.06
  -1  -2  34   19.38    7.91
  -1  -2  34   32.85    9.67
  -1   2  34   36.44   10.43
  -1   2  34   41.34   11.12
   1  -2 -34   23.94    5.36
   1  -2  34   32.43    9.23
   1  -2  34   32.07    9.31
   1   2 -34   31.78    5.32
   1   2  34   16.53    8.45
   1   2  34   32.01   10.33
  -1  -2 -35   62.17    6.06
  -1  -2  35   75.81   13.52
  -1  -2  35   81.87   14.43
  -1   2  35   60.30   12.70
  -1   2  35   73.32   14.59
   1  -2 -35   64.97    7.56
   1  -2  35   65.36   12.60
   1  -2  35   59.54   12.10
   1   2 -35   63.23    6.16
   1   2  35   70.81   13.71
   1   2  35   74.61   13.99
  -1  -2  36   10.37    6.82
  -1  -2  36   23.22    8.93
  -1   2  36   13.12    8.47
  -1   2  36    9.05    8.47
   1  -2 -36   11.36    4.66
   1  -2  36   12.22    7.18
   1  -2  36    5.96    7.26
   1   2  36   15.65    8.49
   1   2  36   10.90    7.67
  -1  -2  37    2.29    6.06
  -1  -2  37    8.97    7.14
  -1   2  37    2.95    6.64
  -1   2  37    6.06    7.75
   1  -2 -37    4.68    3.57
   1  -2  37    5.38    6.12
   1  -2  37    4.70    6.76
   1   2  37   -2.01    5.36
   1   2  37    1.95    9.41
  -1   2  38   21.05    9.45
  -1   2  38   -1.36    7.99
   1  -2  38    7.93    6.52
   1  -2  38   27.11    9.59
   1   2  38   13.81    8.51
   1   2  38   21.65    9.23
  -1  -2  39   36.66   11.08
  -1  -2  39   47.64   11.90
  -1   2  39   46.81   14.31
  -1   2  39   39.61   12.78
   1  -2 -39   33.97    6.32
   1  -2  39   37.42   10.92
   1  -2  39   50.00   12.12
   1   2  39   44.85   12.16
   1   2  39   43.84   12.04
  -1  -2  40    0.82    6.26
  -1  -2  40    7.16    8.47
   1  -2 -40   -0.94    3.19
   1  -2  40    5.22    6.54
   1  -2  40   -0.10    7.97
   1  -2 -41    1.87    3.53
   1  -2  41    7.75   11.92
   1  -2  41    9.27   15.17
   1  -2 -42    5.98    4.11
  -1  -3   0 3196.36   23.84
  -1   3   0 3310.02   16.80
   1  -3   0 3254.57   16.57
   1   3   0 3237.68   23.84
  -1  -3  -1  360.83    8.49
  -1  -3  -1  559.06   13.71
  -1  -3  -1  373.99    8.65
  -1  -3   1  389.46    8.31
  -1  -3   1  389.97    8.33
  -1   3  -1  414.17    4.76
  -1   3  -1  399.24    9.37
  -1   3  -1  405.34    4.70
  -1   3   1  372.35    6.78
  -1   3   1  471.39   12.04
  -1   3   1  393.36    6.94
   1  -3  -1  377.42    6.82
   1  -3  -1  399.02    9.71
   1  -3  -1  392.23    6.96
   1  -3   1  358.98    4.45
   1  -3   1  370.56    8.91
   1  -3   1  367.57    4.49
   1   3  -1  368.86    8.09
   1   3  -1  402.99    9.83
   1   3  -1  383.99    8.23
   1   3   1  389.14    8.75
   1   3   1  401.46    9.77
   1   3   1  375.48    8.61
  -1  -3  -2 1142.15   15.57
  -1  -3  -2 1232.95   16.90
  -1  -3  -2 1106.57   15.33
  -1  -3   2 1097.84   13.65
  -1  -3   2 1093.75   13.62
  -1   3  -2 1049.52   14.65
  -1   3   2 1172.61   13.42
  -1   3   2 1118.27   13.02
  -1   3   2 1805.13   26.01
  -1   3   2 1198.41   13.54
  -1   3   2 1171.97   13.36
   1  -3  -2 1074.00   12.78
   1  -3  -2 1688.27   25.20
   1  -3  -2 1064.81   12.72
   1  -3   2 1070.73   14.45
   1   3  -2 1181.68   14.09
   1   3  -2 1241.72   16.88
   1   3  -2 1210.79   14.27
   1   3   2 1052.37   14.83
   1   3   2 1117.69   16.05
   1   3   2 1081.79   15.07
  -1  -3  -3  541.81   11.36
  -1  -3  -3  530.33   11.26
  -1  -3  -3  558.04   11.52
  -1  -3   3  519.39    9.63
  -1  -3   3  512.75    9.57
  -1   3  -3  521.20   10.19
  -1   3   3  530.07   10.07
  -1   3   3  527.36    9.97
  -1   3   3  697.94   15.53
  -1   3   3  547.20   10.21
  -1   3   3  537.13   10.07
   1  -3  -3  520.16    9.91
   1  -3  -3  514.88   11.42
   1  -3  -3  516.76    9.87
   1  -3   3  516.36    9.81
   1   3  -3  539.34    9.75
   1   3  -3  588.84   11.78
   1   3  -3  559.99    9.95
   1   3   3  523.17   11.08
   1   3   3  518.39   11.06
   1   3   3  546.98   11.32
  -1  -3  -4  337.09    9.51
  -1  -3  -4  338.48    9.17
  -1  -3  -4  353.39    9.73
  -1  -3   4  297.54    7.63
  -1  -3   4  303.28    7.69
  -1   3  -4  301.80    7.67
  -1   3   4  343.77    8.87
  -1   3   4  343.13    8.83
  -1   3   4  350.62    9.69
  -1   3   4  362.42    9.09
  -1   3   4  364.00    9.09
   1  -3  -4  284.60    8.09
   1  -3  -4  365.93   11.22
   1  -3  -4  301.15    8.31
   1  -3   4  342.87    4.25
   1  -3   4  328.70    4.13
   1  -3   4  353.18    7.89
   1  -3   4  357.56    4.35
   1  -3   4  344.56    4.23
   1   3  -4  337.33    8.03
   1   3  -4  367.27    8.37
   1   3   4  285.88    8.73
   1   3   4  294.73    8.49
   1   3   4  310.81    9.07
  -1  -3  -5 3453.19   31.30
  -1  -3   5 3376.22   26.03
  -1   3   5 3404.79   29.38
  -1   3   5 3377.72   29.04
   1  -3  -5 3297.90   28.67
   1  -3   5 3360.04   16.78
   1  -3   5 3301.75   16.51
   1   3  -5 3431.02   26.07
   1   3   5 3260.19   30.10
  -1  -3  -6  109.68    6.24
  -1  -3  -6  105.43    6.16
  -1  -3   6  100.49    5.20
  -1  -3   6  109.24    5.40
  -1   3  -6  105.91    4.62
  -1   3   6  118.91    6.32
  -1   3   6  107.80    6.02
  -1   3   6  119.15    6.26
  -1   3   6  120.66    6.40
  -1   3   6  128.30    6.48
   1  -3  -6  104.14    5.96
   1  -3   6  107.88    3.87
   1  -3   6  109.64    3.83
   1  -3   6  123.25    4.43
   1  -3   6  109.00    3.89
   1  -3   6  111.91    3.89
   1   3  -6  109.16    5.26
   1   3  -6  111.31    5.32
   1   3   6   91.46    5.84
   1   3   6  102.72    5.38
   1   3   6  102.08    6.12
  -1  -3  -7 3745.27   35.80
  -1  -3   7 3610.15   29.76
  -1   3   7 3802.12   35.08
  -1   3   7 3755.75   34.49
   1  -3   7 3702.37   23.64
   1  -3   7 3618.90   23.20
   1   3  -7 3831.24   30.40
  -1  -3  -8  328.18   11.44
  -1  -3  -8  322.46    9.41
  -1  -3  -8  332.18   11.48
  -1  -3   8  340.36    9.87
  -1  -3   8  358.90   10.11
  -1   3  -8  340.34    7.44
  -1   3   8  353.12   11.58
  -1   3   8  310.28   10.78
  -1   3   8  349.51   10.29
  -1   3   8  338.58   11.34
  -1   3   8  344.28   11.30
   1  -3   8  314.28    7.85
   1  -3   8  292.97    7.54
   1  -3   8  334.66    8.11
   1  -3   8  307.17    7.69
   1   3  -8  331.91    9.65
   1   3  -8  344.12    9.85
   1   3   8  313.13   11.02
   1   3   8  341.83    9.13
   1   3   8  326.94   11.26
  -1  -3  -9 5427.16   46.93
  -1  -3   9 5265.69   39.67
  -1   3   9 5620.06   47.08
  -1   3   9 5367.80   45.43
   1  -3   9 5320.69   34.11
   1  -3   9 5259.35   33.63
   1   3  -9 5450.98   40.01
   1   3   9 5328.35   46.77
  -1  -3 -10  731.93   18.20
  -1  -3 -10  693.05   16.51
  -1  -3 -10  738.70   18.36
  -1  -3  10  710.68   15.57
  -1  -3  10  713.47   15.61
  -1   3 -10  709.10   10.23
  -1   3  10  700.71   17.60
  -1   3  10  677.29   17.32
  -1   3  10  813.86   15.73
  -1   3  10  752.08   18.22
  -1   3  10  722.00   17.98
   1  -3 -10  609.19   14.23
   1  -3  10  707.75   13.62
   1  -3  10  709.66   13.54
   1  -3  10  736.99   13.91
   1  -3  10  743.63   13.83
   1   3 -10  713.65   15.47
   1   3 -10  754.47   15.87
   1   3  10  639.39   16.90
   1   3  10  671.49   12.56
   1   3  10  703.56   17.70
  -1  -3 -11  262.47   11.80
  -1  -3 -11  271.36    9.11
  -1  -3 -11  291.10   12.36
  -1  -3  11  238.91    9.75
  -1  -3  11  249.24    9.89
  -1   3 -11  250.57    6.20
  -1   3  11  277.23   11.98
  -1   3  11  264.57   11.52
  -1   3  11  305.77   10.05
  -1   3  11  291.32   12.20
  -1   3  11  266.34   11.60
   1  -3 -11  233.59    9.43
   1  -3  11  248.62    8.95
   1  -3  11  249.16    8.79
   1  -3  11  269.21    9.29
   1  -3  11  274.32    9.17
   1   3 -11  263.53   10.09
   1   3 -11  279.88   10.41
   1   3  11  240.71   11.16
   1   3  11  247.84    7.85
   1   3  11  240.75   11.24
  -1  -3 -12  349.61   13.93
  -1  -3 -12  315.70    9.87
  -1  -3 -12  365.93   14.29
  -1  -3  12  368.74   12.48
  -1  -3  12  357.38   12.34
  -1   3 -12  404.73    7.56
  -1   3  12  337.05   13.65
  -1   3  12  341.55   13.44
  -1   3  12  428.23   11.84
  -1   3  12  358.96   14.03
  -1   3  12  364.92   13.87
   1  -3 -12  364.06   11.72
   1  -3  12  350.94   11.02
   1  -3  12  338.40   10.72
   1  -3  12  373.09   11.36
   1  -3  12  372.35   11.26
   1   3 -12  348.67   11.92
   1   3 -12  387.88   12.58
   1   3  12  353.43   13.54
   1   3  12  368.11    9.25
   1   3  12  334.10   13.16
  -1  -3 -13  105.55    8.61
  -1  -3 -13   96.16    6.02
  -1  -3 -13  111.19    8.65
  -1  -3  13   88.01    6.92
  -1  -3  13   98.61    7.30
  -1   3 -13   95.74    4.05
  -1   3  13  104.75    8.53
  -1   3  13  109.12    8.25
  -1   3  13  126.32    7.06
  -1   3  13  109.42    8.59
  -1   3  13  116.68    8.47
   1  -3 -13   99.31    8.27
   1  -3  13  114.02    7.10
   1  -3  13  108.08    6.84
   1  -3  13  111.17    7.06
   1  -3  13  114.40    7.10
   1   3 -13   88.11    8.17
   1   3 -13  109.96    8.57
   1   3  13   87.03    7.48
   1   3  13   91.16    5.04
   1   3  13   95.45    7.65
  -1  -3 -14 1073.76   25.14
  -1  -3 -14  996.43   17.50
  -1  -3 -14 1091.28   25.34
  -1  -3  14 1019.80   21.83
  -1  -3  14 1009.25   21.79
  -1   3 -14 1145.82   12.14
  -1   3  14 1096.28   25.50
  -1   3  14 1048.96   24.54
  -1   3  14 1326.86   20.31
  -1   3  14 1085.38   25.36
  -1   3  14 1094.33   24.96
   1  -3 -14 1006.60   19.60
   1  -3  14 1038.08   20.45
   1  -3  14 1022.29   20.07
   1  -3  14 1061.94   20.69
   1  -3  14 1071.61   20.53
   1   3 -14 1037.92   21.79
   1   3 -14 1052.19   21.87
   1   3  14  886.28   22.47
   1   3  14 1156.07   15.27
   1   3  14  947.65   23.18
  -1  -3 -15  854.46   16.51
  -1  -3  15  925.75   21.59
  -1  -3  15  943.51   21.79
  -1   3  15  880.62   23.22
  -1   3  15 1077.86   18.34
  -1   3  15  916.50   23.68
   1  -3 -15  948.01   19.40
   1  -3  15  869.27   19.54
   1  -3  15  857.97   19.22
   1  -3  15  875.83   19.70
   1  -3  15  893.51   19.62
   1   3 -15  862.44   20.57
   1   3 -15  922.64   21.29
   1   3  15  946.28   24.02
   1   3  15 1103.66   15.21
   1   3  15  896.88   23.28
  -1  -3 -16   78.18    8.37
  -1  -3 -16   67.74    5.46
  -1  -3 -16   89.11    8.73
  -1  -3  16   58.57    6.64
  -1  -3  16   73.70    7.24
  -1   3 -16   81.83    3.71
  -1   3  16   80.32    8.37
  -1   3  16   85.88    8.27
  -1   3  16   94.99    6.24
  -1   3  16   93.47    8.67
  -1   3  16   87.65    8.35
   1  -3 -16   73.54    6.36
   1  -3  16   74.81    6.74
   1  -3  16   68.16    6.42
   1  -3  16   81.91    6.82
   1  -3  16   79.46    6.64
   1   3 -16   73.48    6.96
   1   3 -16  107.59    6.18
   1   3 -16   91.30    7.50
   1   3  16   70.75    7.46
   1   3  16   80.55    4.68
   1   3  16   56.27    6.74
  -1  -3 -17   62.39    7.67
  -1  -3 -17   58.05    5.14
  -1  -3 -17   72.38    8.21
  -1  -3  17   65.62    6.98
  -1  -3  17   61.26    6.60
  -1  -3  17   55.62    6.64
  -1  -3  17   64.13    6.58
  -1   3  17   70.61    9.59
  -1   3  17   63.97    7.54
  -1   3  17   77.94    5.66
  -1   3  17   66.50    8.11
  -1   3  17   76.61    9.99
   1  -3 -17   56.02    5.84
   1  -3  17   60.04    6.48
   1  -3  17   59.64    6.22
   1  -3  17   71.30    6.80
   1  -3  17   71.90    6.56
   1   3 -17   58.07    6.52
   1   3 -17   77.78    5.56
   1   3 -17   61.60    6.46
   1   3  17   51.85    7.89
   1   3  17   72.78    3.69
   1   3  17   63.91    7.10
  -1  -3 -18   93.17    9.47
  -1  -3 -18   83.17    5.98
  -1  -3 -18   93.75    9.29
  -1  -3  18   92.99    9.75
  -1  -3  18  100.17    8.29
  -1  -3  18   97.48   10.01
  -1  -3  18   97.12    7.99
  -1   3  18   91.68    9.35
  -1   3  18   91.70    8.75
  -1   3  18  111.51    6.32
  -1   3  18  104.14    9.59
  -1   3  18   98.63    8.89
   1  -3 -18  111.49    7.69
   1  -3  18   91.46    7.75
   1  -3  18   86.59    7.40
   1  -3  18  108.02    8.29
   1  -3  18  103.58    8.05
   1   3 -18   84.10    7.93
   1   3 -18  105.87    6.40
   1   3 -18  101.82    8.35
   1   3  18  112.07   10.05
   1   3  18   97.44    9.15
   1   3  18  102.38    9.33
   1   3  18   99.31    9.45
  -1  -3 -19  325.03   16.57
  -1  -3 -19  318.37   10.98
  -1  -3 -19  352.18   17.12
  -1  -3  19  299.43   14.37
  -1  -3  19  290.48   13.97
  -1  -3  19  334.60   15.11
  -1  -3  19  308.82   14.23
  -1   3  19  334.12   16.61
  -1   3  19  325.03   16.17
  -1   3  19  321.86   16.27
  -1   3  19  340.26   16.31
   1  -3 -19  297.96   12.04
   1  -3  19  334.02   14.53
   1  -3  19  306.57   13.54
   1  -3  19  357.08   14.91
   1  -3  19  325.96   13.99
   1   3 -19  434.33   12.02
   1   3  19  291.04   15.71
   1   3  19  258.11   14.31
   1   3  19  312.97   16.11
   1   3  19  289.82   14.95
  -1  -3 -20  352.92   17.48
  -1  -3 -20  306.71   11.02
  -1  -3 -20  342.79   17.24
  -1  -3  20  307.37   15.03
  -1  -3  20  292.81   14.35
  -1  -3  20  313.27   15.25
  -1  -3  20  319.27   14.93
  -1   3  20  341.45   17.52
  -1   3  20  293.27   15.89
  -1   3  20  393.08   10.55
  -1   3  20  323.73   17.02
  -1   3  20  333.46   16.51
   1  -3 -20  279.78   11.90
   1  -3  20  307.88   14.65
   1  -3  20  278.32   13.46
   1  -3  20  338.58   15.21
   1  -3  20  322.99   14.37
   1   3 -20  407.99   11.90
   1   3  20  290.04   15.93
   1   3  20  300.43   15.89
   1   3  20  300.57   16.29
   1   3  20  311.43   16.07
  -1  -3 -21  179.23    8.79
  -1  -3  21  177.04   12.10
  -1  -3  21  170.80   12.94
  -1  -3  21  206.26   13.00
  -1  -3  21  192.88   14.23
  -1   3  21  210.29   14.61
  -1   3  21  246.39    8.21
  -1   3  21  213.66   14.63
   1  -3 -21  188.34   10.29
   1  -3  21  201.20   12.24
   1  -3  21  195.59   11.94
   1  -3  21  220.83   12.60
   1  -3  21  222.71   12.46
   1   3 -21  241.76    9.61
   1   3  21  167.27   13.16
   1   3  21  175.30   14.37
   1   3  21  194.82   13.99
   1   3  21  191.71   15.11
  -1  -3 -22  348.09   12.02
  -1  -3  22  368.60   17.34
  -1  -3  22  326.82   16.01
  -1  -3  22  359.41   17.26
  -1  -3  22  382.78   17.22
  -1   3  22  356.60   18.62
  -1   3  22  461.80   10.29
  -1   3  22  409.27   19.79
   1  -3 -22  353.31   13.71
   1  -3  22  402.95   17.48
   1  -3  22  402.07   17.40
   1   3 -22  470.03   13.10
   1   3  22  309.76   17.38
   1   3  22  379.35   18.98
  -1  -3 -23  475.03   14.15
  -1  -3  23  479.14   20.23
  -1  -3  23  447.86   19.24
  -1  -3  23  496.64   20.39
  -1  -3  23  459.58   19.26
  -1   3  23  508.90   22.73
  -1   3  23  493.23   22.17
   1  -3 -23  465.42   15.85
   1  -3  23  517.39   20.25
   1  -3  23  472.30   18.86
   1  -3  23  517.65   20.21
   1  -3  23  477.01   18.76
   1   3 -23  615.39   15.13
   1   3  23  450.55   21.47
   1   3  23  501.55   22.49
  -1  -3 -24  218.66   10.01
  -1  -3  24  234.43   15.09
  -1  -3  24  243.76   22.59
  -1  -3  24  241.28   14.83
  -1  -3  24  247.24   17.02
  -1   3  24  225.50   16.11
  -1   3  24  251.61   17.04
   1  -3 -24  233.33   11.68
   1  -3  24  246.93   14.69
   1  -3  24  237.06   14.03
   1  -3  24  249.96   14.65
   1  -3  24  223.48   13.62
   1   3 -24  286.61   10.78
   1   3  24  206.70   15.11
   1   3  24  234.37   16.27
  -1  -3 -25  356.60   12.70
  -1  -3  25  384.95   19.12
  -1  -3  25  418.76   19.73
  -1   3  25  402.43   21.37
  -1   3  25  407.16   21.19
   1  -3 -25  382.70   14.77
   1  -3  25  426.29   19.48
   1  -3  25  414.87   19.08
   1  -3  25  392.07   18.66
   1  -3  25  409.13   18.98
   1   3 -25  507.25   14.17
   1   3  25  419.34   21.61
   1   3  25  429.22   21.71
  -1  -3 -26    2.53    2.59
  -1  -3  26    3.35    4.37
  -1  -3  26    2.89    4.66
  -1   3  26    4.68    5.36
  -1   3  26    2.45    6.12
   1  -3 -26    3.57    3.37
   1  -3  26    3.09    4.23
   1  -3  26    6.84    4.90
   1   3 -26    2.57    4.33
   1   3  26   -0.94    4.60
   1   3  26    6.44    6.00
  -1  -3  27   71.40   11.02
  -1  -3  27   77.42   11.58
  -1   3  27   67.62   11.78
  -1   3  27  106.39   12.60
   1  -3 -27   71.68    7.56
   1  -3  27   82.05   10.03
   1  -3  27   78.80    9.67
   1   3 -27  108.82    7.77
   1   3  27   69.29   11.76
   1   3  27   82.99   12.74
  -1  -3 -28   91.46    7.44
  -1  -3  28   96.64   11.44
  -1  -3  28   93.17   11.22
  -1   3  28  103.80   15.13
  -1   3  28  113.88   13.42
   1  -3 -28   83.66    8.09
   1  -3  28  103.50   11.28
   1  -3  28  108.14   11.28
   1   3 -28  133.00    8.29
   1   3  28   78.52   12.64
   1   3  28   99.33   12.42
  -1  -3 -29    9.09    3.61
  -1  -3  29    9.15    5.62
  -1  -3  29    7.22    5.66
  -1   3  29    5.98    5.74
  -1   3  29   12.40    6.08
   1  -3 -29    3.77    3.53
   1  -3  29   -0.66    4.53
   1  -3  29   13.38    6.28
   1   3 -29    4.82    3.25
   1   3  29    2.25    5.26
   1   3  29    6.16    5.34
  -1  -3 -30   20.61    4.92
  -1  -3  30   18.14   11.70
  -1  -3  30   21.39   12.08
  -1   3  30   31.60    9.73
  -1   3  30   19.95    8.05
   1  -3 -30   17.76    5.70
   1  -3  30   22.49    7.44
   1  -3  30   22.03    7.12
   1   3 -30   31.87    5.36
   1   3  30   21.99    8.69
   1   3  30   31.40    9.01
  -1  -3 -31   54.10    6.94
  -1  -3  31   65.05   11.74
  -1  -3  31   65.68   11.62
  -1   3  31   54.78   11.68
  -1   3  31   57.99   11.60
   1  -3 -31   45.41    7.34
   1  -3  31   65.84   17.00
   1  -3  31   81.59   17.94
   1   3 -31   56.41    6.02
   1   3  31   52.61   11.24
   1   3  31   58.05   12.30
  -1  -3 -32   94.67    7.75
  -1  -3  32  116.36   13.34
  -1  -3  32  100.81   12.52
  -1   3  32  100.03   15.67
  -1   3  32  101.68   15.97
   1  -3 -32   90.64    8.59
   1  -3  32  100.43   12.22
   1  -3  32   95.09   13.69
   1   3 -32  107.64    7.54
   1   3  32   97.46   14.83
   1   3  32  117.23   14.47
  -1  -3 -33   72.14    7.16
  -1  -3  33   72.10   12.64
  -1  -3  33   88.37   13.93
  -1   3  33   68.59   13.28
  -1   3  33   57.55   12.26
   1  -3 -33   66.42    7.79
   1  -3  33   74.14   12.30
   1  -3  33   75.59   12.10
   1   3 -33   78.14    6.78
   1   3  33   76.43   13.62
   1   3  33   86.75   14.53
  -1  -3 -34    6.30    3.41
  -1  -3  34    6.50    5.94
  -1  -3  34   20.59    7.30
  -1   3  34   12.04    7.75
  -1   3  34    7.85    7.04
   1  -3 -34    9.39    4.15
   1  -3  34   12.84    6.94
   1  -3  34    6.02    5.68
   1   3 -34    6.32    3.27
   1   3  34    1.77    5.64
   1   3  34   10.47    7.44
  -1  -3 -35   85.88    7.65
  -1  -3  35   82.39   13.69
  -1  -3  35  107.21   15.31
  -1   3  35  105.61   16.94
  -1   3  35   96.24   16.39
   1  -3 -35   74.20    8.27
   1  -3  35   89.15   14.13
   1  -3  35   94.25   14.91
   1   3 -35   94.49    7.40
   1   3  35   89.60   15.43
   1   3  35  107.19   17.66
  -1  -3 -36    2.47    3.17
  -1  -3  36   11.30    7.06
  -1  -3  36   16.37    8.05
   1  -3 -36   10.98    4.47
   1  -3  36   12.22    6.98
   1  -3  36   13.12    7.40
   1   3  36   22.80   11.42
   1   3  36   30.20   11.84
  -1  -3 -37    4.29    3.23
  -1  -3  37    2.15    6.02
  -1  -3  37    8.91    6.46
  -1   3  37    2.07    6.28
  -1   3  37    3.55    7.00
   1  -3 -37    1.26    3.29
   1  -3  37    4.51    5.82
   1  -3  37    7.12    7.28
   1   3  37    5.02    7.00
   1   3  37   11.38    8.35
  -1  -3  38   13.58    8.69
  -1  -3  38   -1.22    8.47
  -1   3  38    5.14    7.40
  -1   3  38   13.42    9.67
   1  -3 -38    8.81    4.41
   1  -3  38   13.97    7.56
   1  -3  38    9.61    8.15
   1   3  38    7.28    7.61
   1   3  38    7.89    9.77
  -1  -3  39   23.86    9.61
  -1  -3  39   25.32   10.59
   1  -3 -39   27.41    6.48
  -1  -3  40    1.89    6.00
  -1  -3  40   15.11    9.99
   1  -3 -40   11.24    5.14
   1  -3  40    8.83    7.67
   1  -3  40   10.39    9.53
   1  -3 -41    1.20    3.69
   1  -3  41   -2.69    5.40
   1  -3  41   -6.70    7.85
  -1  -4   0  202.39    6.76
  -1  -4   0  233.05    8.57
  -1  -4   0  233.39    7.26
  -1   4   0  201.50    4.74
  -1   4   0  199.20    7.85
  -1   4   0  217.92    4.92
   1  -4   0  201.28    7.79
   1   4   0  209.33    6.84
   1   4   0  210.31    8.21
   1   4   0  220.27    6.98
  -1  -4  -1 1012.92   15.15
  -1  -4  -1 1116.86   18.08
  -1  -4  -1 1016.83   15.19
  -1  -4   1  980.69   14.03
  -1  -4   1 1122.26   17.96
  -1  -4   1 1013.16   14.25
  -1   4  -1  983.66    8.19
  -1   4  -1  944.80    8.01
  -1   4  -1  965.56   16.41
  -1   4  -1 1001.44    8.25
  -1   4  -1  969.06    8.11
  -1   4   1 1053.68   12.14
  -1   4   1 1004.09   11.82
  -1   4   1 1023.54   17.34
  -1   4   1 1057.35   12.14
  -1   4   1 1048.66   12.08
   1  -4  -1  960.49   16.65
   1  -4   1 1002.25   16.39
   1   4  -1 1043.46   14.37
   1   4  -1 1092.48   17.88
   1   4  -1 1063.63   14.47
   1   4   1  978.77   14.79
   1   4   1 1009.35   17.28
   1   4   1 1001.22   14.95
  -1  -4  -2 1912.61   21.63
  -1  -4  -2 1994.54   24.22
  -1  -4  -2 1949.37   21.85
  -1  -4   2 1875.47   19.02
  -1  -4   2 1901.81   19.16
  -1   4  -2 1876.87   22.43
  -1   4   2 1951.60   18.42
  -1   4   2 1960.73   18.38
  -1   4   2 1964.78   24.28
  -1   4   2 1986.79   18.56
  -1   4   2 1993.58   18.52
   1  -4  -2 1882.31   23.62
   1  -4   2 1908.94   22.07
   1   4  -2 1923.93   19.14
   1   4  -2 2660.43   31.60
   1   4  -2 1943.81   19.24
   1   4   2 1879.52   21.29
   1   4   2 1889.57   23.58
   1   4   2 1868.08   21.23
  -1  -4  -3 1546.04   20.37
  -1  -4  -3 1539.52   21.45
  -1  -4  -3 1548.81   20.41
  -1  -4   3 1650.40   17.90
  -1  -4   3 1645.31   17.86
  -1   4  -3 1674.18   20.91
  -1   4   3 1550.82   18.02
  -1   4   3 1527.80   17.78
  -1   4   3 1530.13   21.73
  -1   4   3 1604.25   18.30
  -1   4   3 1592.21   18.14
   1  -4  -3 1621.41   22.29
   1  -4   3 1520.39   19.30
   1   4  -3 1554.61   17.28
   1   4  -3 1591.29   21.49
   1   4  -3 1602.71   17.54
   1   4   3 1638.34   20.79
   1   4   3 1635.11   26.41
   1   4   3 1651.11   20.87
  -1  -4  -4 3526.11   32.09
  -1  -4   4 3448.61   26.17
  -1   4   4 3534.36   29.28
  -1   4   4 3542.73   29.10
   1  -4   4 3414.72   28.09
   1   4  -4 3503.78   26.21
   1   4   4 3481.94   31.58
  -1  -4  -5  314.50   10.27
  -1  -4  -5  311.55   10.09
  -1  -4  -5  317.21   10.35
  -1  -4   5  337.59    8.65
  -1  -4   5  337.61    8.65
  -1   4  -5  330.29    9.25
  -1   4   5  303.86    9.39
  -1   4   5  277.44    8.95
  -1   4   5  284.40   11.74
  -1   4   5  319.23    9.67
  -1   4   5  309.62    9.41
   1  -4  -5  315.06   10.45
   1  -4   5  309.30    9.99
   1   4  -5  305.43    8.17
   1   4  -5  336.35   10.23
   1   4  -5  318.09    8.31
   1   4   5  329.65   10.39
   1   4   5  329.75   10.19
   1   4   5  344.66   10.66
  -1  -4  -6 1445.37   22.53
  -1  -4  -6 1470.33   21.57
  -1  -4  -6 1466.84   22.67
  -1  -4   6 1477.95   18.38
  -1  -4   6 1476.33   18.36
  -1   4  -6 1473.80   18.80
  -1   4   6 1446.01   21.35
  -1   4   6 1448.80   21.17
  -1   4   6 1476.57   22.13
  -1   4   6 1524.29   21.89
  -1   4   6 1485.66   21.39
   1  -4  -6 1450.34   22.17
   1  -4   6 1430.08   10.96
   1  -4   6 1357.26   10.64
   1  -4   6 1504.88   17.62
   1  -4   6 1470.75   11.10
   1  -4   6 1406.28   10.84
   1   4  -6 1454.30   18.08
   1   4  -6 1628.25   21.79
   1   4  -6 1432.65   17.94
   1   4   6 1442.12   20.87
  -1  -4  -7  485.56   13.85
  -1  -4  -7  509.96   14.17
  -1  -4   7  472.98   11.02
  -1  -4   7  490.22   11.18
  -1   4  -7  460.38   10.53
  -1   4   7  496.12   13.40
  -1   4   7  505.31   13.32
  -1   4   7  521.78   13.75
   1  -4  -7  472.10   13.06
   1  -4   7  469.57    7.63
   1  -4   7  472.50    7.61
   1  -4   7  551.28   10.41
   1  -4   7  488.69    7.79
   1  -4   7  474.77    7.65
   1   4  -7  494.71   11.20
   1   4  -7  493.27   11.18
   1   4   7  466.16   13.38
   1   4   7  480.65   12.28
   1   4   7  480.57   13.60
  -1  -4  -8  247.42   10.55
  -1  -4  -8  255.70   10.66
  -1  -4   8  232.49    8.27
  -1  -4   8  265.21    8.85
  -1   4  -8  243.70    7.75
  -1   4   8  244.43   10.15
  -1   4   8  231.24    9.77
  -1   4   8  234.51    9.53
  -1   4   8  231.80    9.89
  -1   4   8  236.70    9.81
   1  -4  -8  209.25    9.17
   1  -4   8  240.27    6.34
   1  -4   8  227.79    6.16
   1  -4   8  244.69    6.44
   1  -4   8  238.13    6.30
   1   4  -8  239.33    8.31
   1   4  -8  243.36    8.39
   1   4   8  226.89   10.01
   1   4   8  224.16    8.69
   1   4   8  240.77   10.29
  -1  -4  -9  250.41   11.12
  -1  -4  -9  178.91    8.27
  -1  -4  -9  232.13   10.76
  -1  -4   9  203.81    8.27
  -1  -4   9  220.31    8.59
  -1   4  -9  194.94    7.02
  -1   4   9  219.78   10.05
  -1   4   9  238.89    9.77
  -1   4   9  240.37   10.64
   1  -4  -9  181.80    8.85
   1  -4   9  232.99    6.98
   1  -4   9  226.27    6.84
   1  -4   9  253.78    7.28
   1  -4   9  252.21    7.16
   1   4  -9  231.40    8.67
   1   4  -9  237.70    8.77
   1   4   9  200.58    9.95
   1   4   9  199.98    8.29
   1   4   9  205.56   10.03
  -1  -4 -10  111.27    8.19
  -1  -4 -10  111.49    6.94
  -1  -4 -10  122.20    8.57
  -1  -4  10  120.76    6.80
  -1  -4  10  122.18    6.96
  -1   4 -10  117.03    5.64
  -1   4  10  107.84    7.99
  -1   4  10  112.45    7.93
  -1   4  10  132.02    7.73
  -1   4  10  110.22    8.01
  -1   4  10  108.96    7.81
   1  -4  10  107.72    5.50
   1  -4  10  106.61    5.42
   1  -4  10  118.01    5.78
   1  -4  10  123.75    5.68
   1   4 -10  117.29    6.78
   1   4 -10  119.25    6.64
   1   4  10  119.21    8.27
   1   4  10  121.78    6.72
   1   4  10  140.06    8.83
  -1  -4 -11 1009.09   22.94
  -1  -4 -11  960.35   18.50
  -1  -4 -11  942.07   22.21
  -1  -4  11 1042.56   19.36
  -1  -4  11 1045.55   19.40
  -1   4 -11 1030.70   14.89
  -1   4  11  962.57   22.07
  -1   4  11  920.86   21.29
  -1   4  11 1092.50   20.03
  -1   4  11  978.95   22.25
  -1   4  11  967.09   21.79
   1  -4  11  952.74   15.89
   1  -4  11  901.37   15.33
   1  -4  11  972.63   16.07
   1  -4  11  950.13   15.75
   1   4 -11  937.71   21.43
   1   4 -11  927.04   21.31
   1   4  11  932.44   21.71
   1   4  11  983.18   17.34
   1   4  11 1024.90   22.76
  -1  -4 -12  211.00   11.42
  -1  -4 -12  212.64   11.44
  -1  -4  12  212.22    9.53
  -1  -4  12  229.70    9.91
  -1   4 -12  217.66    7.14
  -1   4  12  189.83   10.84
  -1   4  12  175.04   10.19
  -1   4  12  224.32    9.63
  -1   4  12  199.02   11.02
  -1   4  12  199.78   10.90
   1  -4 -12  113.41    7.30
   1  -4  12  198.31    8.13
   1  -4  12  190.55    7.85
   1  -4  12  214.07    8.37
   1  -4  12  196.53    8.01
   1   4 -12  183.87    8.75
   1   4 -12  209.99    9.31
   1   4  12  208.25   11.08
   1   4  12  221.69    8.57
   1   4  12  216.84   11.22
  -1  -4 -13   19.77    5.32
  -1  -4 -13   19.81    4.15
  -1  -4 -13   19.18    5.34
  -1  -4  13   16.72    4.05
  -1  -4  13   14.53    3.95
  -1   4 -13   15.87    2.89
  -1   4  13   11.70    4.27
  -1   4  13   12.26    4.21
  -1   4  13   14.47    3.61
  -1   4  13   21.91    5.32
  -1   4  13   13.14    4.37
   1  -4 -13   15.97    4.03
   1  -4  13   13.38    3.39
   1  -4  13   14.75    3.45
   1  -4  13   20.11    3.87
   1  -4  13   19.06    3.41
   1   4  13   14.43    4.66
   1   4  13   14.95    3.29
   1   4  13   18.82    5.02
  -1  -4 -14   80.10    6.26
  -1  -4  14   68.61    6.28
  -1  -4  14   79.42    6.62
  -1   4 -14   71.42    4.43
  -1   4  14   86.10    8.35
  -1   4  14   85.06    7.79
  -1   4  14  100.07    6.98
  -1   4  14   91.56    8.61
  -1   4  14   96.72    8.11
   1  -4 -14   73.70    6.56
   1  -4  14   82.67    6.18
   1  -4  14   82.47    6.04
   1  -4  14   96.10    6.52
   1  -4  14   83.09    6.06
   1   4 -14   72.86    6.50
   1   4 -14   92.79    7.06
   1   4  14   56.73    6.90
   1   4  14   67.34    5.18
   1   4  14   57.27    6.76
  -1  -4 -15  280.08   14.21
  -1  -4 -15  257.45   10.45
  -1  -4 -15  305.75   14.65
  -1  -4  15  254.16   11.58
  -1  -4  15  273.76   11.96
  -1   4  15  281.63   13.97
  -1   4  15  285.06   13.91
  -1   4  15  347.99   11.84
  -1   4  15  305.01   14.49
  -1   4  15  299.25   14.09
   1  -4 -15  253.09   13.08
   1  -4  15  298.20   11.44
   1  -4  15  274.08   12.80
   1  -4  15  321.70   11.82
   1  -4  15  290.44   13.30
   1   4 -15  271.50   11.82
   1   4 -15  288.29   11.98
   1   4  15  231.60   12.70
   1   4  15  276.49    9.17
   1   4  15  274.51   13.67
  -1  -4 -16   86.08    8.83
  -1  -4 -16   96.06    6.82
  -1  -4 -16  108.88    9.75
  -1  -4  16   98.50    7.91
  -1  -4  16  114.36    8.23
  -1   4 -16   94.39    4.82
  -1   4  16   97.62    9.15
  -1   4  16   85.14    8.45
  -1   4  16  113.45    7.26
  -1   4  16   97.58    9.03
  -1   4  16  105.97    8.91
   1  -4 -16   97.16    7.48
   1  -4  16   88.79    7.10
   1  -4  16   87.07    6.78
   1  -4  16  100.91    7.20
   1  -4  16   96.54    7.00
   1   4 -16   96.86    7.77
   1   4 -16  104.93    7.95
   1   4  16   82.89    8.05
   1   4  16  107.57    8.97
  -1  -4 -17  932.54   26.41
  -1  -4 -17  819.70   18.42
  -1  -4 -17  926.52   26.31
  -1  -4  17  913.85   22.61
  -1  -4  17  938.03   22.84
  -1   4 -17 1006.56   14.05
  -1   4  17  935.35   26.43
  -1   4  17 1096.10   20.21
  -1   4  17  920.48   26.09
   1  -4 -17  880.44   20.61
   1  -4  17  880.58   20.69
   1  -4  17  838.24   19.95
   1  -4  17  929.04   21.23
   1  -4  17  929.63   20.99
   1   4 -17  864.01   21.65
   1   4 -17  898.48   22.01
   1   4  17  840.03   28.98
   1   4  17 1022.45   16.23
   1   4  17  906.81   29.98
  -1  -4 -18 1055.22   28.84
  -1  -4 -18  952.04   20.09
  -1  -4 -18 1060.02   28.86
  -1  -4  18 1124.47   25.85
  -1  -4  18 1086.44   25.10
  -1  -4  18 1098.86   25.58
  -1  -4  18 1096.18   25.20
  -1   4 -18 1221.41   15.39
  -1   4  18 1049.16   28.65
  -1   4  18  996.93   27.31
  -1   4  18 1313.77   21.97
  -1   4  18 1080.08   29.06
  -1   4  18 1079.58   28.31
   1  -4 -18 1059.53   22.88
   1  -4  18 1065.55   23.64
   1  -4  18 1022.83   22.86
   1  -4  18 1114.20   24.16
   1  -4  18 1095.11   23.58
   1   4 -18 1001.62   24.06
   1   4 -18 1021.85   24.26
   1   4  18 1073.60   29.06
   1   4  18 1028.21   27.81
   1   4  18 1309.12   17.78
   1   4  18 1137.45   29.76
   1   4  18 1056.16   28.11
  -1  -4 -19  374.66   18.18
  -1  -4 -19  338.22   12.48
  -1  -4 -19  400.78   18.56
  -1  -4  19  366.67   15.79
  -1  -4  19  366.03   15.27
  -1  -4  19  401.89   16.37
  -1  -4  19  402.23   15.97
  -1   4 -19  428.53    9.29
  -1   4  19  404.41   18.78
  -1   4  19  365.97   17.40
  -1   4  19  469.17   13.77
  -1   4  19  403.13   18.60
  -1   4  19  398.21   17.80
   1  -4 -19  347.61   13.67
   1  -4  19  381.60   15.01
   1  -4  19  375.66   14.65
   1  -4  19  406.46   15.43
   1  -4  19  404.57   15.09
   1   4 -19  357.50   15.25
   1   4 -19  507.67   13.65
   1   4 -19  386.13   15.63
   1   4  19  381.14   18.22
   1   4  19  339.22   16.82
   1   4  19  456.85   10.11
   1   4  19  379.19   18.04
   1   4  19  377.22   17.32
  -1  -4 -20   24.70    6.54
  -1  -4 -20   27.95    5.04
  -1  -4 -20   23.70    6.40
  -1  -4  20   22.86    5.88
  -1  -4  20   28.39    6.20
  -1  -4  20   32.77    6.74
  -1  -4  20   29.64    6.14
  -1   4 -20   31.54    3.33
  -1   4  20   31.66    7.85
  -1   4  20   25.60    6.50
  -1   4  20   44.77    8.89
  -1   4  20   33.45    7.24
   1  -4 -20   32.27    5.96
   1  -4  20   30.86    6.24
   1  -4  20   27.13    5.82
   1  -4  20   31.50    6.12
   1  -4  20   21.51    5.18
   1   4 -20   41.04    5.12
   1   4  20   26.71    6.70
   1   4  20   20.89    6.36
   1   4  20   31.66    3.35
   1   4  20   26.65    6.86
   1   4  20   34.45    7.44
  -1  -4 -21 1373.47   25.08
  -1  -4  21 1514.88   32.79
  -1  -4  21 1419.52   36.78
  -1  -4  21 1537.57   32.93
  -1  -4  21 1463.79   37.36
  -1   4  21 1440.51   36.20
  -1   4  21 1797.41   24.52
  -1   4  21 1476.75   36.56
   1  -4 -21 1463.99   28.09
   1  -4  21 1453.33   30.58
   1  -4  21 1371.34   29.22
   1  -4  21 1493.02   30.92
   1  -4  21 1472.46   30.20
   1   4 -21 1905.77   26.35
   1   4  21 1556.49   37.64
   1   4  21 1517.97   37.12
  -1  -4 -22   90.32    7.46
  -1  -4  22   87.65    9.31
  -1  -4  22   83.05    8.81
  -1  -4  22   99.09    9.79
  -1  -4  22  105.45    9.57
  -1   4  22   92.28   11.04
  -1   4  22  109.00    6.66
  -1   4  22   86.47   12.08
   1  -4 -22   89.88    8.23
   1  -4  22  101.53    9.47
   1  -4  22   89.80    8.75
   1  -4  22  105.79    9.41
   1  -4  22  100.73    8.89
   1   4 -22  116.12    7.46
   1   4  22   84.70   10.13
   1   4  22  109.98   11.12
  -1  -4 -23 1034.55   22.41
  -1  -4  23 1163.74   30.38
  -1  -4  23 1018.58   27.99
  -1  -4  23 1172.85   30.62
  -1  -4  23 1057.99   28.31
  -1   4  23 1058.35   32.81
  -1   4  23 1363.70   20.01
  -1   4  23 1099.97   33.33
   1  -4 -23 1053.70   24.62
   1  -4  23 1130.69   28.73
   1  -4  23 1002.91   26.95
   1  -4  23 1191.29   29.32
   1  -4  23 1061.02   27.61
   1   4 -23 1432.71   23.40
   1   4  23 1119.27   33.69
   1   4  23 1155.35   34.09
  -1  -4 -24   48.94    6.68
  -1  -4  24   37.18    7.87
  -1  -4  24   45.75    8.23
  -1  -4  24   47.92    8.85
  -1  -4  24   48.36    8.53
  -1   4  24   57.17   10.49
  -1   4  24   64.89    4.88
  -1   4  24   64.69   10.90
   1  -4 -24   42.56    6.88
   1  -4  24   65.26    9.35
   1  -4  24   45.27    7.93
   1  -4  24   58.47    8.87
   1  -4  24   57.17    8.45
   1   4 -24   67.96    6.30
   1   4  24   31.34    8.03
   1   4  24   45.29    9.35
  -1  -4 -25   51.83    7.12
  -1  -4  25   44.07    8.61
  -1  -4  25   54.14    9.41
  -1   4  25   67.52   11.58
  -1   4  25   51.91   10.66
   1  -4 -25   38.33    6.66
   1  -4  25   42.64    8.05
   1  -4  25   44.91    8.01
   1  -4  25   58.01    9.15
   1  -4  25   44.15    8.13
   1   4 -25   51.51    5.76
   1   4  25   34.31    8.79
   1   4  25   45.45    9.79
  -1  -4 -26   60.62    6.76
  -1  -4  26   69.69   10.55
  -1  -4  26   59.11   10.11
  -1   4  26   56.53   10.70
  -1   4  26   61.26   10.96
   1  -4 -26   64.85    7.61
   1  -4  26   61.50    9.59
   1  -4  26   63.73    9.63
   1   4 -26   75.49    6.64
   1   4  26   63.25   11.42
   1   4  26   88.57   13.40
  -1  -4 -27   24.32    5.16
  -1  -4  27   25.20    7.34
  -1  -4  27   25.00    7.40
  -1   4  27   38.35    9.73
  -1   4  27   45.91    9.85
   1  -4 -27   24.94    5.88
   1  -4  27   39.11    8.29
   1  -4  27   29.48    7.54
   1   4 -27   40.89    5.82
   1   4  27   23.88    9.23
   1   4  27   24.30   10.49
  -1  -4 -28    6.94    3.61
  -1  -4  28   11.00    5.82
  -1  -4  28   16.82    6.48
  -1   4  28    7.63    6.16
  -1   4  28    6.30    6.24
   1  -4 -28    9.21    4.25
   1  -4  28   13.36    6.12
   1  -4  28   13.60    6.26
   1   4 -28   18.96    4.74
   1   4  28   17.10    7.50
   1   4  28   13.89    7.34
  -1  -4 -29   59.72    7.89
  -1  -4  29   31.36    8.21
  -1  -4  29   43.78    9.65
  -1   4  29   51.31   11.30
  -1   4  29   44.19   10.47
   1  -4 -29   47.96    7.87
   1  -4  29   52.77    9.83
   1  -4  29   73.98   11.52
   1   4 -29   53.30    6.48
   1   4  29   47.94   11.28
   1   4  29   52.01   11.06
  -1  -4 -30    8.29    3.99
  -1  -4  30    8.51    5.62
  -1  -4  30   13.75    6.32
  -1   4  30    4.47    6.34
  -1   4  30   -1.65    5.72
   1  -4 -30    7.42    4.09
   1  -4  30    3.41    4.78
   1  -4  30   16.23    6.02
   1   4 -30   10.70    3.89
   1   4  30   16.86    7.52
   1   4  30    2.73    5.50
  -1  -4 -31    0.84    2.93
  -1  -4  31    5.40    5.16
  -1  -4  31    6.96    5.58
  -1   4  31    5.06    6.06
  -1   4  31    1.65    5.38
   1  -4 -31   -0.56    2.97
   1  -4  31   -1.48    3.97
   1  -4  31    5.12    5.36
   1   4 -31    2.77    3.43
   1   4  31    6.86    6.10
   1   4  31    7.54    6.28
  -1  -4 -32   39.25    6.88
  -1  -4  32   36.48    9.43
  -1  -4  32   47.86   10.37
  -1   4  32   38.21   11.08
  -1   4  32   43.58   11.28
   1  -4 -32   38.11    7.44
   1  -4  32   23.66    7.93
   1  -4  32   43.22   10.25
   1   4 -32   45.29    6.08
   1   4  32   35.16   10.07
   1   4  32   46.97   11.02
  -1  -4 -33   79.20    8.01
  -1  -4  33   99.83   14.51
  -1  -4  33   99.67   14.41
  -1   4  33   85.12   14.75
  -1   4  33   94.23   15.47
   1  -4 -33   91.64    9.29
   1  -4  33   79.96   12.64
   1  -4  33   88.13   13.46
   1   4 -33   89.03    7.16
   1   4  33   90.56   14.97
   1   4  33   94.83   15.41
  -1  -4 -34    1.38    3.03
  -1  -4  34    4.88    5.78
  -1  -4  34    2.71    5.96
  -1   4  34   10.94    7.65
  -1   4  34   -8.23    6.06
   1  -4 -34   -0.94    3.27
   1  -4  34    1.77    5.04
   1  -4  34    2.57    6.26
   1   4 -34    0.24    2.57
   1   4  34   -4.15    5.10
   1   4  34    7.48    7.73
  -1  -4 -35   32.89    6.22
  -1  -4  35   16.53    7.22
  -1  -4  35   14.11    7.85
  -1   4  35   32.35   10.41
  -1   4  35   34.25   11.52
   1  -4 -35   20.39    5.74
   1  -4  35   27.71    8.53
   1  -4  35   30.42    8.95
   1   4  35   13.99    8.09
   1   4  35   24.20    8.79
  -1  -4 -36   21.41    5.26
  -1  -4  36   18.98    7.81
  -1  -4  36   28.15    8.95
  -1   4  36   27.97   10.01
  -1   4  36   26.77    9.89
   1  -4 -36   17.46    5.58
   1  -4  36   14.35    7.06
   1  -4  36   33.65    9.59
   1   4 -36   20.29    4.41
   1   4  36   22.80    9.53
   1   4  36   19.87    9.21
  -1  -4  37   30.64    9.77
  -1  -4  37   28.57    9.37
  -1   4  37   13.18    8.01
  -1   4  37   25.30   10.13
   1  -4 -37   19.44    5.80
   1  -4  37   22.90    8.51
   1  -4  37   16.01    8.43
   1   4  37   21.93    9.83
   1   4  37   11.00    8.93
  -1  -4 -38   25.95    5.76
  -1  -4  38   26.55    8.77
  -1  -4  38   33.67    9.25
  -1   4  38   38.11   12.64
  -1   4  38   21.87   11.54
   1  -4 -38   30.44    6.98
   1  -4  38   40.13   10.70
   1  -4  38   30.64    9.39
   1   4  38   31.24   10.80
   1   4  38   42.28   12.24
  -1  -4 -39    5.18    3.69
  -1  -4  39    8.11    6.78
  -1  -4  39    6.60    7.79
   1  -4 -39    5.14    5.88
   1  -4  39    4.56    6.52
   1  -4  39    9.05    7.77
  -1  -4 -40    8.45    4.43
  -1  -4  40    8.93    7.52
  -1  -4  40    2.95    8.11
   1  -4 -40    8.75    5.50
   1  -4  40    3.91    6.68
   1  -4  40   34.31   10.59
   1  -4  41   10.70    7.22
   1  -4  41    5.94    8.27
  -1  -5   0  518.95   11.38
  -1  -5   0  580.55   14.57
  -1  -5   0  546.76   11.64
  -1   5   0  520.10    8.27
  -1   5   0  505.17    8.13
  -1   5   0  527.20   13.87
  -1   5   0  543.43    8.41
  -1   5   0  520.62    8.23
   1  -5   0  511.55   13.42
   1   5   0  523.49   11.32
   1   5   0  544.34   14.23
   1   5   0  559.04   11.70
  -1  -5  -1  797.07   14.49
  -1  -5  -1  885.54   17.90
  -1  -5  -1  859.90   15.05
  -1  -5   1  759.99   13.28
  -1  -5   1  829.82   17.16
  -1  -5   1  786.09   13.50
  -1   5  -1  742.61    8.41
  -1   5  -1  741.10    8.23
  -1   5  -1  722.44   15.91
  -1   5  -1  766.87    8.53
  -1   5  -1  753.47    8.29
  -1   5   1  835.88   11.76
  -1   5   1  800.26   11.46
  -1   5   1  829.96   17.42
  -1   5   1  872.50   11.98
  -1   5   1  812.84   11.54
   1  -5  -1  752.08   16.37
   1  -5   1  784.69   16.23
   1   5  -1  826.55   13.73
   1   5  -1  849.84   17.58
   1   5  -1  816.43   13.62
   1   5   1  753.36   13.95
   1   5   1  997.75   22.05
   1   5   1  769.28   14.11
  -1  -5  -2  833.65   15.41
  -1  -5  -2  905.09   18.22
  -1  -5  -2  866.98   15.71
  -1  -5   2  781.94   13.24
  -1  -5   2  872.82   17.48
  -1  -5   2  807.76   13.44
  -1   5  -2  753.40   16.11
  -1   5   2  832.12   12.94
  -1   5   2  813.90   12.72
  -1   5   2  825.14   17.52
  -1   5   2  852.41   13.08
  -1   5   2  833.75   12.88
   1  -5  -2  792.15   17.06
   1  -5   2  832.18   19.08
   1   5  -2  865.51   13.81
   1   5  -2  877.07   17.80
   1   5  -2  891.74   14.01
   1   5   2  782.42   14.81
   1   5   2  780.43   16.98
   1   5   2  802.17   14.99
  -1  -5  -3 2114.11   25.30
  -1  -5  -3 2182.28   28.25
  -1  -5  -3 2110.64   25.30
  -1  -5   3 2165.56   21.65
  -1  -5   3 2206.80   21.85
  -1   5  -3 2191.91   26.87
  -1   5   3 2164.70   22.47
  -1   5   3 2158.22   22.31
  -1   5   3 2711.88   35.78
  -1   5   3 2191.61   22.59
  -1   5   3 2170.18   22.35
   1  -5  -3 2218.92   28.63
   1  -5   3 2121.54   25.58
   1   5  -3 2135.44   21.35
   1   5  -3 2238.24   28.13
   1   5  -3 2138.95   21.35
   1   5   3 2238.00   25.79
   1   5   3 2187.62   28.25
   1   5   3 2229.27   25.72
  -1  -5  -4 3145.15   32.11
  -1  -5  -4 3281.66   34.83
  -1  -5  -4 3327.39   33.03
  -1  -5   4 3195.14   26.35
  -1   5  -4 3179.03   31.99
  -1   5   4 3252.15   29.28
  -1   5   4 3217.79   34.92
  -1   5   4 3367.49   30.02
  -1   5   4 3320.85   29.58
   1  -5  -4 3216.51   34.88
   1  -5   4 3309.68   31.30
   1   5  -4 3261.06   26.41
   1   5   4 3101.81   31.54
   1   5   4 3147.82   33.91
   1   5   4 3104.02   31.52
  -1  -5  -5   75.59    6.06
  -1  -5  -5   79.78    6.38
  -1  -5  -5   74.67    6.02
  -1  -5   5   83.90    4.96
  -1  -5   5   95.07    5.22
  -1   5  -5   86.89    5.98
  -1   5   5   91.04    5.94
  -1   5   5   91.38    5.86
  -1   5   5   83.58    6.56
  -1   5   5   99.51    6.18
  -1   5   5   98.12    6.02
   1  -5  -5   87.71    6.72
   1  -5   5   85.28    5.68
   1   5  -5   83.78    4.88
   1   5  -5   93.33    6.54
   1   5  -5   89.64    4.96
   1   5   5   74.99    5.80
   1   5   5   57.19    8.89
   1   5   5   80.16    5.98
  -1  -5  -6 2725.11   32.39
  -1  -5  -6 2721.40   32.31
  -1  -5  -6 2787.61   32.75
  -1  -5   6 2759.82   25.52
  -1   5  -6 2675.52   28.82
  -1   5   6 2732.51   30.46
  -1   5   6 2664.17   35.20
  -1   5   6 2651.47   32.33
  -1   5   6 2769.64   30.64
  -1   5   6 2722.70   35.72
   1  -5  -6 2581.82   32.17
   1  -5   6 2752.38   31.87
   1   5  -6 2984.42   32.47
   1   5  -6 2780.33   25.42
   1   5   6 2705.72   31.87
   1   5   6 2632.26   31.24
   1   5   6 2757.47   32.17
  -1  -5  -7 1190.03   22.39
  -1  -5  -7 1179.55   21.63
  -1  -5  -7 1209.55   22.57
  -1  -5   7 1181.72   17.38
  -1  -5   7 1215.41   17.62
  -1   5  -7 1168.15   19.00
  -1   5   7 1183.14   21.27
  -1   5   7 1142.73   20.71
  -1   5   7 1217.13   21.59
  -1   5   7 1193.98   21.15
   1  -5  -7 1138.98   21.83
   1  -5   7 1142.79    9.95
   1  -5   7 1109.66    9.77
   1  -5   7 1220.59   17.88
   1  -5   7 1165.30   10.03
   1  -5   7 1156.68    9.97
   1   5  -7 1168.61   17.16
   1   5  -7 1258.99   21.39
   1   5  -7 1190.27   17.30
   1   5   7 1169.22   25.79
   1   5   7 1168.41   21.05
   1   5   7 1130.75   25.34
  -1  -5  -8 1171.36   23.04
  -1  -5  -8 1151.50   21.55
  -1  -5  -8 1217.86   23.52
  -1  -5   8 1112.99   17.58
  -1  -5   8 1142.45   17.78
  -1   5  -8 1120.70   18.46
  -1   5   8 1203.81   22.41
  -1   5   8 1132.48   25.32
  -1   5   8 1225.26   22.55
  -1   5   8 1255.26   22.88
  -1   5   8 1189.66   26.03
   1  -5  -8 1097.38   21.71
   1  -5   8 1185.35   12.14
   1  -5   8 1153.38   11.94
   1  -5   8 1278.16   17.72
   1  -5   8 1188.88   12.16
   1  -5   8 1174.49   12.06
   1   5  -8 1215.15   18.14
   1   5  -8 1264.55   21.45
   1   5  -8 1223.62   18.22
   1   5   8 1112.73   22.17
   1   5   8 1106.03   20.51
   1   5   8 1109.18   22.15
  -1  -5  -9 2861.86   37.04
  -1  -5  -9 2913.61   37.36
  -1  -5   9 2826.12   28.88
  -1   5  -9 2736.59   28.35
  -1   5   9 2850.04   35.78
  -1   5   9 2816.65   35.10
  -1   5   9 2913.81   34.71
  -1   5   9 2916.66   36.16
  -1   5   9 2865.89   35.36
   1  -5  -9 2703.50   34.25
   1  -5   9 2848.23   21.27
   1  -5   9 2771.66   20.89
   1  -5   9 2906.33   21.49
   1  -5   9 2858.81   21.23
   1   5  -9 2866.17   28.77
   1   5  -9 3156.95   33.61
   1   5  -9 2908.79   28.98
   1   5   9 2618.48   34.92
   1   5   9 2652.31   31.52
   1   5   9 2758.48   35.82
  -1  -5 -10  781.92   20.19
  -1  -5 -10  819.70   20.63
  -1  -5  10  786.73   16.09
  -1  -5  10  787.24   16.11
  -1   5 -10  767.37   15.07
  -1   5  10  800.16   20.01
  -1   5  10  790.39   19.56
  -1   5  10  787.16   18.44
  -1   5  10  861.20   20.65
  -1   5  10  808.29   19.73
   1  -5 -10  720.52   18.18
   1  -5  10  788.96   12.52
   1  -5  10  761.45   12.24
   1  -5  10  805.98   12.70
   1  -5  10  801.00   12.52
   1   5 -10  777.97   15.81
   1   5 -10  883.19   18.14
   1   5 -10  794.92   15.89
   1   5  10  719.77   19.14
   1   5  10  735.73   16.86
   1   5  10  780.29   19.95
  -1  -5 -11  418.52   15.55
  -1  -5 -11  422.41   15.61
  -1  -5  11  416.85   12.38
  -1  -5  11  425.34   12.58
  -1   5 -11  424.02   11.30
  -1   5  11  422.29   15.27
  -1   5  11  420.41   14.99
  -1   5  11  458.35   14.35
  -1   5  11  468.49   16.03
  -1   5  11  421.05   15.03
   1  -5 -11  411.06   14.13
   1  -5  11  431.88   10.19
   1  -5  11  413.22    9.93
   1  -5  11  446.79   10.39
   1  -5  11  428.01   10.07
   1   5  11  381.68   14.63
   1   5  11  417.06   12.84
   1   5  11  383.30   14.69
  -1  -5 -12   34.67    6.14
  -1  -5 -12   34.75    5.34
  -1  -5 -12   29.16    5.72
  -1  -5  12   30.22    4.78
  -1  -5  12   37.66    5.26
  -1   5 -12   24.02    3.79
  -1   5  12   35.30    6.14
  -1   5  12   40.96    6.46
  -1   5  12   42.34    6.00
  -1   5  12   35.92    6.28
  -1   5  12   40.94    6.58
   1  -5  12   32.23    3.73
   1  -5  12   34.15    3.85
   1  -5  12   34.39    3.85
   1  -5  12   34.81    3.89
   1   5 -12   38.33    5.24
   1   5 -12   36.52    5.06
   1   5  12   32.17    6.24
   1   5  12   32.53    5.14
   1   5  12   33.13    6.48
  -1  -5 -13  243.16   10.82
  -1  -5  13  288.89   11.22
  -1  -5  13  314.26   11.68
  -1   5  13  262.83   12.96
  -1   5  13  256.27   12.62
  -1   5  13  290.44   11.72
  -1   5  13  277.11   13.24
  -1   5  13  260.42   12.68
   1  -5  13  268.93    9.29
   1  -5  13  254.58    9.01
   1  -5  13  276.71    9.41
   1  -5  13  266.02    9.17
   1   5 -13  268.59   10.86
   1   5 -13  278.24   11.02
   1   5  13  264.43   12.88
   1   5  13  290.38   10.80
   1   5  13  287.97   13.44
  -1  -5 -14  207.18   12.16
  -1  -5 -14  238.09   14.89
  -1  -5 -14  213.06   12.26
  -1  -5  14  216.90   10.23
  -1  -5  14  220.63   10.33
  -1   5 -14  227.57    8.29
  -1   5  14  212.66   12.34
  -1   5  14  218.28   12.14
  -1   5  14  229.92   10.57
  -1   5  14  219.58   12.46
  -1   5  14  207.24   11.78
   1  -5  14  214.29    8.89
   1  -5  14  219.24    8.99
   1   5 -14  199.96    9.69
   1   5 -14  229.26   10.21
   1   5  14  205.88   11.98
   1   5  14  217.68    9.41
   1   5  14  221.61   12.26
  -1  -5 -15   37.50    7.38
  -1  -5 -15   32.07    5.54
  -1  -5 -15   43.50    7.73
  -1  -5  15   47.78    5.82
  -1  -5  15   48.30    5.98
  -1   5 -15   46.45    4.39
  -1   5  15   36.10    7.32
  -1   5  15   43.64    7.32
  -1   5  15   51.17    6.68
  -1   5  15   39.91    7.46
  -1   5  15   52.61    8.35
   1  -5 -15   49.54    7.10
   1  -5  15   35.02    5.00
   1  -5  15   35.06    4.94
   1  -5  15   43.68    5.14
   1  -5  15   39.13    4.76
   1   5 -15   39.95    6.02
   1   5 -15   42.72    6.22
   1   5  15   45.45    7.48
   1   5  15   55.10    5.44
   1   5  15   58.97    7.16
  -1  -5 -16   43.06    7.73
  -1  -5 -16   53.76    6.74
  -1  -5 -16   49.84    8.19
  -1  -5  16   46.29    6.46
  -1  -5  16   43.84    6.44
  -1   5 -16   41.70    4.25
  -1   5  16   55.38    8.43
  -1   5  16   52.35    9.19
  -1   5  16   50.35    5.94
  -1   5  16   58.29    8.87
  -1   5  16   47.28    9.05
   1  -5 -16   55.22    7.67
   1  -5  16   45.79    5.92
   1  -5  16   57.37    5.74
   1   5 -16   41.16    6.22
   1   5 -16   53.40    5.96
   1   5  16   39.43    4.82
  -1  -5 -17  149.17   11.64
  -1  -5 -17  152.48    9.27
  -1  -5 -17  173.27   12.08
  -1  -5  17  151.56    9.73
  -1  -5  17  156.76    9.65
  -1   5 -17  146.84    6.78
  -1   5  17  156.88   11.84
  -1   5  17  145.18   11.04
  -1   5  17  159.51    9.13
  -1   5  17  153.95   11.54
  -1   5  17  149.21   11.10
   1  -5 -17  156.80   10.01
   1  -5  17  142.83    8.55
   1  -5  17  135.43    8.31
   1  -5  17  153.41    8.81
   1  -5  17  149.31    8.63
   1   5 -17  138.90    9.25
   1   5 -17  145.78    9.21
   1   5  17  129.19   10.55
   1   5  17  153.99    7.99
   1   5  17  155.91   11.26
  -1  -5 -18   28.05    6.66
  -1  -5 -18   33.39    5.60
  -1  -5 -18   31.12    6.92
  -1  -5  18   30.54    5.96
  -1  -5  18   20.77    5.18
  -1   5 -18   23.94    3.61
  -1   5  18   27.65    6.98
  -1   5  18   27.79    6.52
  -1   5  18   44.57    6.28
  -1   5  18   34.63    7.85
  -1   5  18   33.61    6.86
   1  -5 -18   26.85    5.84
   1  -5  18   31.36    5.60
   1  -5  18   30.22    5.44
   1  -5  18   35.74    5.96
   1  -5  18   29.68    5.44
   1   5 -18   30.76    5.74
   1   5 -18   35.04    6.18
   1   5  18   23.50    6.34
   1   5  18   34.63    4.94
   1   5  18   20.19    6.00
  -1  -5 -19  172.77   12.92
  -1  -5 -19  155.89    9.67
  -1  -5 -19  180.46   13.00
  -1  -5  19  147.07   10.03
  -1  -5  19  160.27   10.51
  -1   5 -19  161.41    7.12
  -1   5  19  156.50   12.26
  -1   5  19  161.81   12.30
  -1   5  19  207.44   10.15
  -1   5  19  169.78   12.52
  -1   5  19  166.87   12.34
   1  -5 -19  150.46   10.11
   1  -5  19  161.87    9.91
   1  -5  19  163.64    9.85
   1  -5  19  172.93   10.05
   1  -5  19  174.76    9.99
   1   5 -19  153.65   10.27
   1   5 -19  163.18   10.59
   1   5  19  148.63   12.32
   1   5  19  144.68   11.44
   1   5  19  187.64   10.66
   1   5  19  140.74   11.90
   1   5  19  159.59   12.12
  -1  -5 -20   12.86    6.24
  -1  -5 -20   14.91    4.35
  -1  -5 -20    6.12    5.08
  -1  -5  20    9.51    4.51
  -1  -5  20    9.29    4.33
  -1  -5  20   13.97    5.24
  -1  -5  20   12.78    4.76
  -1   5 -20    9.09    2.79
  -1   5  20   24.50    6.94
  -1   5  20   18.52    4.80
  -1   5  20   17.82    6.32
   1  -5 -20    9.35    4.13
   1  -5  20   13.02    4.53
   1  -5  20   15.27    4.43
   1  -5  20   22.03    5.34
   1  -5  20   18.12    4.64
   1   5  20    6.78    4.88
   1   5  20   12.50    3.29
   1   5  20    7.52    5.12
  -1  -5 -21   31.22    7.95
  -1  -5 -21   33.85    5.92
  -1  -5 -21   32.13    8.23
  -1  -5  21   34.88    6.92
  -1  -5  21   30.60    6.42
  -1  -5  21   39.87    7.32
  -1  -5  21   41.58    7.42
  -1   5 -21   39.97    4.17
  -1   5  21   28.82    7.54
  -1   5  21   46.51   10.37
  -1   5  21   28.88    7.77
   1  -5 -21   27.61    5.88
   1  -5  21   28.63    5.92
   1  -5  21   28.94    5.72
   1   5 -21   40.96    5.84
   1   5  21   27.59    7.04
   1   5  21   40.53    4.45
   1   5  21   27.95    7.18
  -1  -5 -22   59.07    7.83
  -1  -5  22   51.91    8.55
  -1  -5  22   45.95    7.71
  -1  -5  22   44.41    7.52
  -1  -5  22   59.66    8.77
  -1   5 -22   46.33    4.37
  -1   5  22   60.52   10.33
  -1   5  22   60.56    6.20
  -1   5  22   72.78   11.34
   1  -5 -22   49.82    7.59
   1  -5  22   65.36    8.81
   1  -5  22   57.81    8.27
   1  -5  22   58.45    8.43
   1  -5  22   55.08    6.88
   1   5 -22   72.42    6.64
   1   5  22   58.79   10.45
   1   5  22   51.03    4.47
   1   5  22   50.77   10.15
  -1  -5 -23  189.20   11.02
  -1  -5  23  182.28   12.72
  -1  -5  23  169.80   11.80
  -1  -5  23  188.18   12.66
  -1  -5  23  201.16   12.42
  -1   5 -23  196.23    7.52
  -1   5  23  205.18   15.67
  -1   5  23  252.15   10.35
  -1   5  23  219.46   15.87
   1  -5 -23  176.74   11.36
   1  -5  23  200.38   12.52
   1  -5  23  191.75   12.12
   1  -5  23  222.25   12.90
   1  -5  23  203.77   12.46
   1   5 -23  264.93   11.08
   1   5  23  186.43   14.59
   1   5  23  197.83   14.97
  -1  -5 -24   66.14    7.38
  -1  -5  24   82.27    9.27
  -1  -5  24   79.40   10.64
  -1  -5  24   95.29    9.47
  -1  -5  24   96.78    9.19
  -1   5 -24   87.77    5.32
  -1   5  24   78.28   12.24
  -1   5  24   86.57    6.40
  -1   5  24   93.81   13.12
   1  -5 -24   86.04    8.59
   1  -5  24   67.20    8.39
   1  -5  24   74.16    8.25
   1  -5  24   79.60    8.77
   1  -5  24   84.02    8.55
   1   5 -24  101.96    7.42
   1   5  24   92.89   11.54
   1   5  24   93.09   13.44
  -1  -5 -25   19.12    5.14
  -1  -5  25   25.50    6.70
  -1  -5  25   21.11    6.40
  -1   5 -25   28.21    3.77
  -1   5  25   18.22    7.12
  -1   5  25   31.76    4.68
  -1   5  25   26.25    8.23
   1  -5 -25   21.21    5.84
   1  -5  25   25.62    6.54
   1  -5  25   15.29    5.36
   1  -5  25   22.96    5.78
   1  -5  25   22.82    5.78
   1   5 -25   31.14    5.26
   1   5  25   18.80    7.08
   1   5  25   31.24    8.45
  -1  -5 -26    3.29    3.57
  -1  -5  26    1.14    3.73
  -1  -5  26    3.45    4.15
  -1   5  26    3.71    2.43
   1  -5 -26    0.14    3.07
   1  -5  26    2.05    3.83
   1  -5  26    3.29    4.01
   1  -5  26    8.35    4.68
   1  -5  26    1.26    3.99
   1   5 -26    4.53    3.33
  -1  -5 -27  115.74    9.29
  -1  -5  27  137.35   12.56
  -1  -5  27  143.93   12.80
  -1   5  27  138.06   14.57
  -1   5  27  134.90   14.75
   1  -5 -27  136.81   10.70
   1  -5  27  120.18   11.32
   1  -5  27  133.28   11.54
   1   5 -27  159.65    9.29
   1   5  27  157.06   15.21
   1   5  27  121.96   13.34
  -1  -5 -28   61.22    8.37
  -1  -5  28   43.78    9.19
  -1  -5  28   63.67   10.37
  -1   5  28   62.75   12.44
  -1   5  28   60.16   12.38
   1  -5 -28   63.19    9.11
   1  -5  28   63.83   10.45
   1  -5  28   55.88    9.59
   1   5 -28   67.96    6.82
   1   5  28   55.58   11.32
   1   5  28   48.58   10.96
  -1  -5 -29   68.41    7.87
  -1  -5  29   69.63   11.44
  -1  -5  29   72.30   11.40
  -1   5  29   58.33   11.44
  -1   5  29   59.24   10.88
   1  -5 -29   64.89    9.19
   1  -5  29   76.91   11.24
   1  -5  29   68.75   10.57
   1   5 -29   87.03    7.34
   1   5  29   63.17   11.94
   1   5  29   53.28   11.34
  -1  -5 -30   12.86    4.74
  -1  -5  30    6.66    5.26
  -1  -5  30   12.36    5.66
  -1   5  30   12.82    7.73
  -1   5  30   23.00    9.17
   1  -5 -30    7.83    4.68
   1  -5  30   14.29    6.08
   1  -5  30   13.08    5.54
   1   5 -30   16.98    4.51
   1   5  30   10.05    6.64
   1   5  30   12.06    6.70
  -1  -5 -31   53.70    8.13
  -1  -5  31   61.16   17.60
  -1   5  31   53.84   12.06
  -1   5  31   43.12   10.76
   1  -5 -31   42.36    7.87
   1  -5  31   55.22   10.29
   1  -5  31   52.43    9.89
   1   5 -31   72.68    7.22
   1   5 -31   55.18    6.44
   1   5  31   62.02   12.70
   1   5  31   56.49   11.96
  -1  -5 -32   76.21    8.41
  -1  -5  32   70.21   11.78
  -1  -5  32   95.66   11.96
  -1   5  32   80.26   14.63
  -1   5  32   85.38   14.89
   1  -5 -32   74.85    9.25
   1   5 -32  104.58    8.11
   1   5 -32   92.22    7.67
   1   5  32   81.03   14.87
   1   5  32  109.06   16.07
  -1  -5 -33  130.19   10.43
  -1  -5  33  140.68   14.55
  -1  -5  33  138.56   14.25
  -1   5  33  133.56   18.80
  -1   5  33  140.06   16.51
   1  -5 -33  141.37   11.60
   1  -5  33  142.65   13.99
   1  -5  33  133.08   13.65
   1   5 -33  176.58    9.71
   1   5 -33  143.75    8.95
   1   5  33  135.77   16.29
   1   5  33  158.04   17.02
  -1  -5 -34    7.79    4.35
  -1  -5  34   10.76    6.56
  -1  -5  34   -1.83    4.49
  -1   5  34    6.80    7.00
  -1   5  34    9.85    7.73
   1  -5 -34   13.22    5.22
   1  -5  34    8.87    6.02
   1  -5  34   13.10    6.50
   1   5 -34   12.72    3.91
   1   5 -34   12.02    4.01
   1   5  34   17.66    8.75
   1   5  34   12.12    7.38
  -1  -5 -35   16.23    5.30
  -1  -5  35   17.06    7.79
  -1  -5  35   16.47    8.17
  -1   5  35   20.97   12.06
  -1   5  35   12.60   11.84
   1  -5 -35   18.94    6.02
   1  -5  35    8.43    6.20
   1   5 -35   20.31    4.41
  -1  -5 -36   10.76    4.64
  -1  -5  36    3.35    5.94
  -1  -5  36    2.95    6.32
  -1   5  36   22.73    9.65
  -1   5  36   10.31    8.71
   1  -5 -36    9.79    4.82
   1  -5  36   10.05    6.64
   1  -5  36   14.81    7.65
   1   5 -36   12.18    4.21
   1   5  36   15.81    8.55
   1   5  36    7.95    8.39
  -1  -5 -37   -0.30    3.49
  -1  -5  37    4.35    5.74
  -1  -5  37    5.46    7.16
  -1   5  37    1.93    6.36
  -1   5  37   11.34    9.19
   1  -5 -37    7.85    5.10
   1  -5  37   -0.72    5.08
   1  -5  37    1.85    6.24
   1   5  37    3.61    6.30
   1   5  37    5.60    7.85
  -1  -5 -38   11.52    6.86
  -1  -5  38   10.21    7.06
  -1  -5  38   13.50    8.47
   1  -5 -38   10.29    5.36
   1  -5  38    9.99    6.44
   1  -5  38    2.03    7.85
  -1  -5 -39    9.91    6.00
  -1  -5  39    6.62    7.67
  -1  -5  39    7.24    8.65
   1  -5  39   20.75    8.51
   1  -5  39   15.37    7.85
  -1  -5 -40    5.18    4.43
  -1  -5  40    3.29    6.50
  -1  -5  40   -1.55    7.18
   1  -5  40    1.73    6.04
   1  -5  40    5.16    7.91
  -1  -5 -41    7.95    6.56
  -1  -5  41   11.88    9.59
  -1  -5  41  -12.20    9.23
   1  -5  41    7.00    7.08
   1  -5  41    2.71    8.81
  -1  -6   0 4832.20   36.38
  -1   6   0 4642.57   26.49
  -1   6   0 4911.02   27.33
  -1   6   0 4742.44   26.77
   1   6   0 4869.18   36.14
  -1  -6  -1  104.12    6.24
  -1  -6  -1  139.44   10.05
  -1  -6  -1  117.39    6.58
  -1  -6   1   81.29    5.28
  -1  -6   1   80.79    7.38
  -1  -6   1   75.13    5.16
  -1   6  -1   87.49    3.61
  -1   6  -1   85.40    3.55
  -1   6  -1   94.33    7.34
  -1   6  -1   92.26    3.71
  -1   6  -1   86.69    3.55
  -1   6   1  103.52    4.98
  -1   6   1   91.76    4.68
  -1   6   1  106.11    7.83
  -1   6   1  109.88    5.08
  -1   6   1  103.62    4.92
   1  -6  -1   81.63    6.94
   1  -6   1  101.80    7.28
   1   6  -1  106.21    5.82
   1   6  -1  126.94    9.93
   1   6  -1  104.89    5.72
   1   6   1   86.73    5.78
   1   6   1   88.61    7.40
   1   6   1   89.72    5.86
  -1  -6  -2 1329.67   20.61
  -1  -6  -2 1377.40   24.48
  -1  -6  -2 1402.41   21.17
  -1  -6   2 1413.34   18.82
  -1  -6   2 1580.91   25.54
  -1  -6   2 1442.70   19.02
  -1   6  -2 1452.17   10.55
  -1   6  -2 1408.87   10.39
  -1   6  -2 1447.51   24.44
  -1   6  -2 1450.99   10.51
  -1   6  -2 1407.90   10.37
  -1   6   2 1341.18   17.48
  -1   6   2 1319.21   17.22
  -1   6   2 2121.86   38.35
  -1   6   2 1407.28   17.88
  -1   6   2 1354.89   17.42
   1  -6  -2 2244.96   38.99
   1  -6   2 1384.89   23.26
   1   6  -2 1397.33   18.58
   1   6  -2 1415.75   24.70
   1   6  -2 1413.94   18.68
   1   6   2 1369.68   20.65
   1   6   2 1393.72   24.74
   1   6   2 1439.51   21.17
  -1  -6  -3 1221.97   20.49
  -1  -6  -3 1260.98   23.56
  -1  -6  -3 1251.89   20.77
  -1  -6   3 1248.88   17.48
  -1  -6   3 1428.07   24.20
  -1  -6   3 1279.42   17.68
  -1   6  -3 1229.84   22.39
  -1   6   3 1261.78   18.24
  -1   6   3 1222.61   17.82
  -1   6   3 1203.65   23.26
  -1   6   3 1292.10   18.42
  -1   6   3 1249.40   17.98
   1  -6  -3 1220.95   23.24
   1   6  -3 1282.29   17.56
   1   6  -3 1297.62   23.62
   1   6  -3 1273.36   17.50
   1   6   3 1222.01   23.96
   1   6   3 1285.08   23.80
   1   6   3 1228.81   23.96
  -1  -6  -4 2541.00   30.44
  -1  -6  -4 2559.00   33.57
  -1  -6  -4 2595.06   30.80
  -1  -6   4 2478.68   24.36
  -1  -6   4 2485.96   24.36
  -1   6  -4 2462.28   31.22
  -1   6   4 2545.01   27.45
  -1   6   4 2431.68   26.61
  -1   6   4 2467.26   33.29
  -1   6   4 2605.39   27.75
  -1   6   4 2567.23   27.31
   1  -6  -4 3721.19   49.84
   1  -6   4 2490.37   30.10
   1   6  -4 2629.53   24.90
   1   6  -4 2563.27   32.89
   1   6  -4 2479.48   24.18
   1   6   4 2501.85   29.92
   1   6   4 2465.19   32.85
   1   6   4 2525.57   30.00
  -1  -6  -5  725.87   17.12
  -1  -6  -5  760.89   18.76
  -1  -6  -5  769.42   17.60
  -1  -6   5  719.55   13.38
  -1  -6   5  718.99   13.40
  -1   6  -5  703.74   16.84
  -1   6   5  765.00   16.19
  -1   6   5  732.17   15.67
  -1   6   5  764.36   19.02
  -1   6   5  782.16   16.33
  -1   6   5  771.58   16.01
   1  -6  -5 1089.33   27.75
   1  -6   5  763.14   16.65
   1   6  -5  770.84   13.73
   1   6  -5  780.57   18.46
   1   6  -5  784.97   13.87
   1   6   5  699.39   16.65
   1   6   5  726.68   18.20
   1   6   5  767.79   17.40
  -1  -6  -6 2311.16   31.24
  -1  -6  -6 2211.27   31.70
  -1  -6  -6 2254.54   30.86
  -1  -6   6 2210.95   23.48
  -1  -6   6 2214.28   23.50
  -1   6  -6 2168.91   28.90
  -1   6   6 2297.36   29.12
  -1   6   6 2164.68   27.91
  -1   6   6 2273.60   32.47
  -1   6   6 2352.92   29.44
  -1   6   6 2283.29   28.63
   1  -6  -6 2848.29   42.00
   1  -6   6 2278.58   27.85
   1   6  -6 2296.45   23.76
   1   6  -6 2345.86   31.46
   1   6  -6 2321.60   23.86
   1   6   6 2148.47   30.88
  -1  -6  -7 1041.33   21.89
  -1  -6  -7 1034.27   22.05
  -1  -6  -7 1026.37   21.73
  -1  -6   7 1084.04   16.94
  -1  -6   7 1096.10   17.02
  -1   6  -7 1097.70   20.55
  -1   6   7 1084.76   21.07
  -1   6   7 1059.29   20.57
  -1   6   7 1026.95   22.21
  -1   6   7 1105.27   21.29
  -1   6   7 1071.39   20.69
   1  -6  -7 1062.00   22.78
   1  -6   7 1084.64   19.00
   1   6  -7 1031.66   16.39
   1   6  -7 1047.43   21.25
   1   6  -7 1062.97   16.59
   1   6   7 1053.29   21.67
   1   6   7 1096.62   22.27
   1   6   7 1066.86   21.81
  -1  -6  -8   96.10    7.69
  -1  -6  -8   79.70    7.20
  -1  -6  -8   85.38    7.44
  -1  -6   8   81.71    5.50
  -1  -6   8   92.83    5.72
  -1   6  -8   92.40    6.70
  -1   6   8   87.83    7.02
  -1   6   8   85.04    6.84
  -1   6   8   91.00    7.73
  -1   6   8   97.76    7.36
  -1   6   8   97.52    7.18
   1  -6  -8   85.02    7.59
   1  -6   8   89.88    3.09
   1  -6   8   87.11    3.03
   1  -6   8  106.15    6.58
   1  -6   8   91.62    3.09
   1  -6   8   92.97    3.15
   1   6  -8   87.87    5.56
   1   6  -8   95.35    7.46
   1   6  -8   92.71    5.60
   1   6   8   83.15    7.12
   1   6   8   81.11    7.00
   1   6   8   89.96    7.18
  -1  -6  -9  367.09   14.19
  -1  -6  -9  353.25   13.42
  -1  -6  -9  361.15   14.01
  -1  -6   9  344.50   10.41
  -1  -6   9  329.73   10.19
  -1   6  -9  310.72   11.12
  -1   6   9  338.62   13.14
  -1   6   9  325.35   12.70
  -1   6   9  363.12   13.89
  -1   6   9  372.31   13.69
  -1   6   9  374.15   13.50
   1  -6  -9  336.45   13.44
   1  -6   9  353.83    6.82
   1  -6   9  336.93    6.64
   1  -6   9  376.30   10.94
   1  -6   9  356.42    6.88
   1  -6   9  354.05    6.80
   1   6  -9  347.89   10.37
   1   6  -9  380.64   13.18
   1   6  -9  369.80   10.55
   1   6   9  316.52   13.00
   1   6   9  335.39   12.70
   1   6   9  349.57   13.58
  -1  -6 -10  880.72   22.21
  -1  -6 -10  852.87   20.55
  -1  -6 -10  896.60   22.41
  -1  -6  10  906.57   17.12
  -1  -6  10  913.63   17.18
  -1   6 -10  893.29   18.18
  -1   6  10  874.68   21.43
  -1   6  10  865.33   20.97
  -1   6  10  887.51   21.03
  -1   6  10  922.60   21.95
  -1   6  10  949.65   21.95
   1  -6 -10  869.31   21.35
   1  -6  10  901.29   12.16
   1  -6  10  870.59   11.90
   1  -6  10  930.89   12.36
   1  -6  10  903.16   12.12
   1   6 -10  906.65   16.96
   1   6 -10  965.87   20.47
   1   6 -10  918.85   16.98
   1   6  10  859.62   21.57
   1   6  10  847.25   19.70
   1   6  10  881.77   21.83
  -1  -6 -11  888.21   23.02
  -1  -6 -11  909.36   21.71
  -1  -6 -11  935.35   23.58
  -1  -6  11  977.14   18.42
  -1  -6  11  957.96   18.20
  -1   6  11  927.64   22.86
  -1   6  11  879.36   21.87
  -1   6  11  930.61   21.61
  -1   6  11  951.54   23.14
  -1   6  11  955.19   22.78
   1  -6 -11  904.04   22.01
   1  -6  11  915.64   13.56
   1  -6  11  894.67   13.32
   1  -6  11  923.00   13.65
   1  -6  11  905.03   13.38
   1   6 -11 1000.84   23.14
   1   6  11  913.21   22.90
   1   6  11  893.37   20.23
   1   6  11  954.59   23.38
  -1  -6  12  479.30   13.54
  -1  -6  12  459.21   13.28
  -1   6 -12  439.53   12.82
  -1   6  12  478.72   17.16
  -1   6  12  461.44   16.57
  -1   6  12  506.15   16.21
  -1   6  12  493.45   17.32
  -1   6  12  489.84   17.04
   1  -6 -12  433.51   15.67
   1  -6  12  487.85   10.88
   1  -6  12  473.56   10.66
   1  -6  12  497.24   11.00
   1  -6  12  504.81   10.94
   1   6 -12  475.49   13.34
   1   6 -12  538.30   15.61
   1   6 -12  523.35   13.89
   1   6  12  435.34   16.49
   1   6  12  446.61   14.47
   1   6  12  460.48   16.88
  -1  -6 -13  403.77   16.78
  -1  -6 -13  433.97   17.22
  -1  -6  13  421.35   13.20
  -1  -6  13  464.87   13.71
  -1   6 -13  399.10   12.20
  -1   6  13  394.04   16.59
  -1   6  13  370.42   15.47
  -1   6  13  413.60   14.81
  -1   6  13  393.32   16.61
  -1   6  13  407.14   15.99
   1  -6 -13  399.36   15.29
   1  -6  13  378.29   10.35
   1  -6  13  373.43   10.19
   1  -6  13  394.22   10.59
   1  -6  13  401.18   10.53
   1   6 -13  371.87   12.32
   1   6 -13  435.62   14.25
   1   6 -13  422.71   12.98
   1   6  13  398.78   16.23
   1   6  13  410.37   13.93
   1   6  13  422.43   16.57
  -1  -6 -14   22.67    6.20
  -1  -6 -14   21.47    4.82
  -1  -6 -14   16.72    5.34
  -1  -6  14   32.41    5.18
  -1  -6  14   35.54    5.40
  -1   6 -14   27.85    4.37
  -1   6  14   28.15    6.56
  -1   6  14   15.67    4.90
  -1   6  14   28.49    5.60
  -1   6  14   26.95    6.64
  -1   6  14   18.84    5.26
   1  -6 -14   27.27    5.62
   1  -6  14   26.89    4.09
   1  -6  14   21.13    3.63
   1  -6  14   32.81    4.01
   1  -6  14   26.39    4.09
   1   6 -14   28.43    5.62
   1   6 -14   25.93    5.28
   1   6 -14   25.54    5.58
   1   6  14   25.12    5.92
   1   6  14   32.61    5.26
   1   6  14   37.68    6.92
  -1  -6 -15  967.49   26.85
  -1  -6 -15  890.00   21.97
  -1  -6 -15  966.65   26.85
  -1  -6  15  913.01   20.59
  -1  -6  15  906.21   20.49
  -1   6 -15  952.30   18.34
  -1   6  15  979.73   26.61
  -1   6  15  893.23   25.22
  -1   6  15  994.84   22.63
  -1   6  15  953.81   26.21
  -1   6  15  964.12   26.07
   1  -6  15  918.91   17.86
   1  -6  15  902.20   20.37
   1  -6  15  976.88   18.40
   1  -6  15  950.92   20.91
   1   6 -15  892.91   20.09
   1   6 -15 1050.51   21.75
   1   6 -15  943.61   20.61
   1   6  15  915.04   20.31
  -1  -6 -16  174.60   12.44
  -1  -6 -16  166.29   10.21
  -1  -6 -16  184.75   12.74
  -1  -6  16  154.37    9.39
  -1  -6  16  173.45    9.83
  -1   6 -16  158.30    7.91
  -1   6  16  169.78   12.12
  -1   6  16  167.75   11.74
  -1   6  16  207.34   10.92
  -1   6  16  180.66   12.42
  -1   6  16  183.24   12.16
   1  -6  16  175.76    8.63
   1  -6  16  169.24    8.41
   1  -6  16  169.66    8.37
   1  -6  16  182.54    8.73
   1   6 -16  174.74    9.71
   1   6 -16  186.41    9.85
   1   6 -16  183.49    9.99
   1   6  16  152.14   11.34
   1   6  16  157.82    9.01
   1   6  16  170.92   11.82
  -1  -6 -17  119.11   11.02
  -1  -6 -17  118.21    8.97
  -1  -6 -17  123.77   11.08
  -1  -6  17  134.18    9.19
  -1  -6  17  146.08    9.35
  -1   6 -17  117.39    7.00
  -1   6  17  122.97   11.20
  -1   6  17  111.51   10.01
  -1   6  17  141.67    9.41
  -1   6  17  104.58   10.64
  -1   6  17  113.67    9.59
   1  -6 -17  133.36    9.73
   1  -6  17  119.39    7.71
   1  -6  17  107.43    8.37
   1  -6  17  123.29    7.75
   1  -6  17  116.85    8.59
   1   6 -17  120.66    8.61
   1   6 -17  125.84    8.69
   1   6 -17  120.48    8.79
   1   6  17  122.60   10.72
   1   6  17  131.87    8.27
   1   6  17  127.06   10.72
  -1  -6 -18  182.28   13.40
  -1  -6 -18  186.82   11.04
  -1  -6 -18  197.87   13.89
  -1  -6  18  194.12   11.02
  -1  -6  18  201.28   11.22
  -1   6 -18  165.95    8.11
  -1   6  18  196.23   13.48
  -1   6  18  193.78   13.22
  -1   6  18  208.41   11.04
  -1   6  18  198.13   13.52
  -1   6  18  196.61   13.06
   1  -6 -18  156.46   10.70
   1  -6  18  188.86    9.83
   1  -6  18  181.52    9.53
   1  -6  18  208.49   10.29
   1  -6  18  200.84    9.91
   1   6 -18  176.22   10.37
   1   6 -18  213.10   10.70
   1   6 -18  203.85   11.12
   1   6  18  151.30   11.96
   1   6  18  196.25    9.77
   1   6  18  163.14   12.24
  -1  -6 -19   59.94    9.87
  -1  -6 -19   59.52    7.22
  -1  -6 -19   62.91    9.71
  -1  -6  19   74.63    7.85
  -1  -6  19   65.88    7.34
  -1  -6  19   87.53    8.29
  -1  -6  19   82.15    7.71
  -1   6 -19   74.06    5.92
  -1   6  19   80.71   11.66
  -1   6  19   81.01    7.61
  -1   6  19   85.28   11.78
   1  -6 -19   75.73    8.11
   1  -6  19   60.86    6.56
   1  -6  19   59.72    6.22
   1  -6  19   82.49    7.32
   1  -6  19   71.70    6.74
   1   6 -19   60.66    7.06
   1   6 -19   73.96    7.28
   1   6 -19   71.46    7.22
   1   6  19   63.47    9.65
   1   6  19   86.26    6.94
   1   6  19   74.89    9.15
  -1  -6 -20  119.05   11.88
  -1  -6 -20  110.54    9.23
  -1  -6 -20  144.22   12.88
  -1  -6  20  105.49    9.15
  -1  -6  20  117.91    9.29
  -1  -6  20  105.99    8.95
  -1  -6  20  118.69    9.35
  -1   6 -20  104.28    6.70
  -1   6  20  124.03   11.90
  -1   6  20  139.24    9.29
  -1   6  20  115.96   11.44
   1  -6 -20   94.73    9.15
   1  -6  20  117.93    8.81
   1  -6  20  116.99    8.53
   1  -6  20  127.04    9.01
   1  -6  20  114.46    8.23
   1   6 -20  103.26    8.85
   1   6 -20  131.11    8.89
   1   6 -20  126.78    9.57
   1   6  20  112.55   11.64
   1   6  20  135.55   12.20
   1   6  20  113.96   11.54
  -1  -6 -21   14.59    6.48
  -1  -6 -21   12.14    4.56
  -1  -6 -21   18.00    6.26
  -1  -6  21   17.50    5.30
  -1  -6  21   13.54    4.82
  -1  -6  21   24.80    5.90
  -1  -6  21   11.42    4.51
  -1   6 -21   16.05    3.69
  -1   6  21   15.39    6.92
  -1   6  21   24.30    5.54
  -1   6  21   12.82    6.18
   1  -6 -21   19.99    5.50
   1  -6  21   12.96    4.51
   1  -6  21    9.45    4.13
   1  -6  21   16.88    4.82
   1  -6  21   15.33    4.74
   1   6 -21   18.70    4.94
   1   6  21   13.58    5.92
   1   6  21   24.10    4.68
   1   6  21   21.39    7.12
  -1  -6 -22   35.36    6.60
  -1  -6  22   35.38    7.06
  -1  -6  22   45.49    7.85
  -1   6 -22   38.29    4.70
  -1   6  22   30.20    7.99
  -1   6  22   31.58    7.77
   1  -6 -22   33.91    6.52
   1  -6  22   34.75    6.70
   1  -6  22   28.86    5.92
   1  -6  22   27.79    5.98
   1  -6  22   33.35    6.20
   1   6 -22   35.46    6.10
   1   6  22   36.92    9.23
   1   6  22   42.08    5.04
   1   6  22   36.14    8.81
  -1  -6 -23  175.34   11.34
  -1  -6  23  180.40   12.36
  -1  -6  23  171.65   11.80
  -1  -6  23  188.22   12.32
  -1  -6  23  172.79   11.96
  -1   6 -23  166.07    7.97
  -1   6  23  168.98   14.65
  -1   6  23  205.72   10.45
  -1   6  23  181.94   14.91
   1  -6 -23  152.50   11.14
   1  -6  23  163.08   11.16
   1  -6  23  153.49   10.57
   1  -6  23  194.76   11.96
   1  -6  23  169.72   11.14
   1   6 -23  225.20   10.86
   1   6 -23  194.04   10.62
   1   6  23  167.31   14.19
   1   6  23  195.85    8.49
   1   6  23  188.16   14.95
  -1  -6 -24   52.51    7.93
  -1  -6  24   59.16    9.05
  -1  -6  24   51.45    8.43
  -1  -6  24   71.64    9.87
  -1  -6  24   62.00    9.03
  -1   6 -24   51.51    5.12
  -1   6  24   36.56    9.25
  -1   6  24   58.05    6.36
  -1   6  24   52.61   10.27
   1  -6 -24   56.25    8.25
   1  -6  24   49.90    7.91
   1  -6  24   56.71    8.53
   1   6 -24   61.40    6.64
   1   6 -24   61.26    6.96
   1   6  24   52.67   10.96
   1   6  24   68.39    5.62
   1   6  24   61.36   11.28
  -1  -6 -25   12.12    4.58
  -1  -6  25   12.28    5.24
  -1  -6  25   13.36    5.18
  -1  -6  25   15.03    5.66
  -1  -6  25   20.29    6.08
  -1   6 -25   13.00    3.33
  -1   6  25   18.76    8.55
  -1   6  25   30.26    5.30
  -1   6  25   18.04    7.73
   1  -6 -25   18.56    5.80
   1  -6  25   24.04    6.20
   1  -6  25   11.34    4.72
   1  -6  25   19.68    6.36
   1  -6  25   18.82    5.86
   1   6 -25   19.28    4.72
   1   6 -25   18.50    4.84
   1   6  25   12.08   10.33
   1   6  25   17.76    3.11
   1   6  25   19.42   10.59
  -1  -6 -26   61.94    8.75
  -1  -6  26   51.57    9.13
  -1  -6  26   69.07   10.66
  -1   6 -26   50.75    4.92
  -1   6  26   63.37   11.84
  -1   6  26   65.94    6.80
  -1   6  26   64.87   11.40
   1  -6 -26   58.91    9.09
   1  -6  26   61.90    9.45
   1  -6  26   62.37    9.07
   1  -6  26   69.91    9.65
   1  -6  26   62.35    9.07
   1   6 -26   75.71   10.78
   1   6 -26   65.94    7.12
   1   6  26   43.16   10.05
   1   6  26   44.81   10.29
  -1  -6 -27  131.92   10.59
  -1  -6  27  147.07   12.66
  -1  -6  27  153.06   12.64
  -1   6  27  147.17   15.33
  -1   6  27  182.16    8.75
  -1   6  27  171.41   16.05
   1  -6 -27  151.06   11.88
   1  -6  27  142.31   11.84
   1  -6  27  138.70   11.80
   1   6 -27  179.27   10.17
   1   6 -27  158.94    9.89
   1   6  27  153.15   15.45
   1   6  27  145.48   15.19
  -1  -6 -28   19.40    5.66
  -1  -6  28   11.40    6.02
  -1  -6  28   25.54    7.67
  -1   6 -28   16.23    3.33
  -1   6  28   19.62    7.65
  -1   6  28   31.20    8.99
   1  -6 -28   12.72    5.32
   1  -6  28   20.53    6.38
   1  -6  28   16.84    6.04
   1   6 -28   25.64    5.36
   1   6 -28   10.47    4.37
   1   6  28   16.49    7.93
   1   6  28   17.76    8.13
  -1  -6 -29   -3.13    2.81
  -1  -6  29    0.88    4.13
  -1  -6  29   -1.48    4.76
  -1   6  29   -0.12    5.66
  -1   6  29    5.30    6.18
   1  -6 -29   -2.31    3.07
   1  -6  29    1.38    4.21
   1  -6  29   -0.80    4.31
   1   6 -29   -0.56    2.79
   1   6 -29   -1.42    2.93
   1   6  29    1.81    5.10
   1   6  29   -1.93    4.88
  -1  -6 -30   41.66    7.61
  -1  -6  30   32.35    8.29
  -1  -6  30   47.76    9.35
  -1   6  30   42.14   10.59
  -1   6  30   37.66    9.99
   1  -6 -30   38.29    7.73
   1  -6  30   39.67    8.69
   1  -6  30   34.79    7.95
   1   6 -30   36.82    6.00
   1   6  30   23.50    8.35
   1   6  30   39.99    9.81
  -1  -6  31    7.46    6.30
  -1  -6  31   11.86    7.50
  -1   6  31   12.82    7.48
  -1   6  31    8.75    6.86
   1  -6 -31   13.97    5.44
   1  -6  31    4.29    4.92
   1  -6  31   18.28    6.66
   1   6 -31   10.80    3.91
   1   6 -31    8.79    3.85
   1   6  31   11.82    7.24
   1   6  31   11.48    7.20
  -1  -6 -32   10.76    4.88
  -1  -6  32    8.83    5.78
  -1  -6  32   13.83    6.24
  -1   6  32   21.25    9.27
  -1   6  32   13.12    8.61
   1  -6 -32    6.36    4.76
   1  -6  32   11.32    5.66
   1  -6  32   13.02    6.36
   1   6 -32   14.55    4.33
   1   6 -32    6.04    3.39
   1   6  32   10.47    7.75
   1   6  32   12.28    7.42
  -1  -6 -33   63.21    9.43
  -1  -6  33   53.01   10.94
  -1  -6  33   64.13   12.08
  -1   6  33   58.31   13.12
  -1   6  33   75.47   13.93
   1  -6 -33   55.40   10.23
   1  -6  33   68.00   11.48
   1  -6  33   76.95   11.92
   1   6 -33   79.68    7.83
   1   6 -33   65.42    6.90
   1   6  33   66.50   13.89
   1   6  33   96.52   16.57
  -1  -6 -34   17.96    5.74
  -1  -6  34   10.09    6.24
  -1  -6  34    4.60    5.44
  -1   6  34   19.60   14.51
  -1   6  34   23.60   15.29
   1  -6 -34   13.08    5.70
   1  -6  34   14.75    6.68
   1  -6  34   17.14    7.16
   1   6 -34   19.97    4.88
   1   6 -34   14.97    4.21
   1   6  34   19.04   10.09
   1   6  34   19.32    9.53
  -1  -6 -35   21.97    6.42
  -1  -6  35   23.44    8.07
  -1  -6  35    9.33    6.80
  -1   6  35   12.30    8.65
  -1   6  35   19.60   10.84
   1  -6 -35   17.04    5.82
   1  -6  35   15.07    6.74
   1  -6  35   23.44    7.52
   1   6 -35   16.37    4.29
   1   6  35   13.48    8.51
   1   6  35   17.80    9.71
  -1  -6 -36   -0.06    3.69
  -1  -6  36    5.76    5.86
  -1  -6  36   -2.05    6.32
  -1   6  36    4.13    7.16
  -1   6  36    4.53    6.88
   1  -6 -36    4.82    4.78
   1  -6  36    3.39    5.46
   1  -6  36    1.12    5.74
   1   6 -36    4.39    3.29
   1   6  36    3.71    6.66
   1   6  36    6.04    7.50
  -1  -6 -37   77.58   10.70
  -1  -6  37   83.92   13.83
  -1  -6  37   81.65   13.60
  -1   6  37  126.64   29.62
  -1   6  37   99.99   28.67
   1  -6 -37   30.52    8.13
   1  -6  37   72.30   12.36
   1  -6  37   89.98   13.42
   1   6 -37   86.40    6.86
   1   6  37   87.93   20.55
   1   6  37  109.38   22.03
  -1  -6 -38   14.31    5.74
  -1  -6  38   15.17    7.63
  -1  -6  38   30.36    9.87
   1  -6  38   14.35    7.36
   1  -6  38    6.06    7.91
   1  -6  39    5.58    6.20
   1  -6  39    6.86    7.59
  -1  -6  40    0.86    6.06
  -1  -6  40   11.00    8.81
  -1  -6  41   12.36    8.21
  -1  -6  41    3.81    9.65
   1  -6  41   10.51    7.93
   1  -6  41    0.36    9.87
  -1  -7   0  751.02   15.47
  -1  -7   0  849.64   20.69
  -1  -7   0  779.39   15.71
  -1   7   0  789.81   12.06
  -1   7   0  756.80   11.74
  -1   7   0 1240.87   31.30
  -1   7   0  829.36   12.30
  -1   7   0  768.82   11.82
   1  -7   0  790.15   19.99
   1   7   0  779.31   15.57
   1   7   0  990.33   26.17
   1   7   0  801.56   15.73
  -1  -7  -1  430.32   12.24
  -1  -7  -1  443.50   12.38
  -1  -7   1  422.75   11.38
  -1  -7   1  588.10   19.70
  -1  -7   1  452.95   11.78
  -1   7  -1  453.38    8.25
  -1   7  -1  434.59    8.05
  -1   7  -1  435.24   15.11
  -1   7  -1  465.70    8.33
  -1   7  -1  434.85    8.05
  -1   7   1  452.01   10.15
  -1   7   1  445.55    9.97
  -1   7   1  440.59   15.33
  -1   7   1  478.98   10.41
  -1   7   1  472.50   10.19
   1  -7  -1  429.78   14.95
   1  -7   1  467.32   17.56
   1   7  -1  439.83   11.54
   1   7  -1  596.21   20.71
   1   7  -1  470.75   11.84
   1   7   1  449.38   12.34
   1   7   1  445.23   15.55
   1   7   1  446.69   12.30
  -1  -7  -2  463.53   13.08
  -1  -7  -2  478.32   15.89
  -1  -7  -2  467.48   13.16
  -1  -7   2  485.84   11.90
  -1  -7   2  489.33   11.92
  -1   7  -2  477.56    7.14
  -1   7  -2  483.53   15.77
  -1   7  -2  491.06    7.22
  -1   7   2  482.51   11.30
  -1   7   2  464.39   11.00
  -1   7   2  479.02   16.11
  -1   7   2  489.59   11.34
  -1   7   2  475.27   11.10
   1  -7  -2  482.09   15.85
   1  -7   2  465.15   14.97
   1   7  -2  477.15   11.70
   1   7  -2  476.63   15.91
   1   7  -2  470.91   11.60
   1   7   2  470.65   15.17
   1   7   2  465.58   15.87
   1   7   2  495.74   15.67
  -1  -7  -3  325.43   11.50
  -1  -7  -3  312.25   13.18
  -1  -7  -3  331.05   11.58
  -1  -7   3  270.61    8.93
  -1  -7   3  300.97   12.60
  -1  -7   3  289.76    9.21
  -1   7  -3  271.03   12.04
  -1   7   3  319.43    9.97
  -1   7   3  306.53    9.65
  -1   7   3  317.87   13.40
  -1   7   3  325.87   10.07
  -1   7   3  329.23    9.99
   1  -7  -3  254.82   13.52
   1  -7   3  319.41   12.50
   1   7  -3  332.86    9.69
   1   7  -3  331.23   13.42
   1   7  -3  341.97    9.73
   1   7   3  273.66   10.45
   1   7   3  266.82   12.26
   1   7   3  284.12   10.62
  -1  -7  -4   88.75    6.88
  -1  -7  -4  106.57    8.41
  -1  -7  -4  105.55    7.34
  -1  -7   4  104.24    5.96
  -1  -7   4  133.68    8.99
  -1  -7   4  105.13    6.02
  -1   7  -4  112.15    8.21
  -1   7   4   96.34    6.30
  -1   7   4  101.15    6.34
  -1   7   4  101.15    8.29
  -1   7   4  100.01    6.40
  -1   7   4  104.10    6.28
   1  -7  -4  111.77    8.67
   1  -7   4  109.02    7.73
   1   7  -4   92.06    5.66
   1   7  -4  101.35    8.21
   1   7  -4  100.41    5.70
   1   7   4   94.99    6.78
   1   7   4  109.76    8.47
   1   7   4  102.30    6.98
  -1  -7  -5  891.22   19.79
  -1  -7  -5  928.54   22.21
  -1  -7  -5  966.99   20.61
  -1  -7   5  971.22   16.05
  -1  -7   5  990.31   16.21
  -1   7  -5  940.12   21.11
  -1   7   5  895.03   18.12
  -1   7   5  873.74   17.72
  -1   7   5  886.74   21.81
  -1   7   5  978.11   18.88
  -1   7   5  930.09   18.20
   1  -7  -5 1253.51   29.72
   1  -7   5  899.65   19.64
   1   7  -5  969.18   15.89
   1   7  -5  913.03   21.47
   1   7  -5  942.37   15.65
   1   7   5  962.68   23.74
   1   7   5  946.58   22.25
   1   7   5  957.68   23.68
  -1  -7  -6  740.22   18.62
  -1  -7  -6  751.18   20.19
  -1  -7  -6  774.74   19.04
  -1  -7   6  693.35   13.71
  -1  -7   6  727.66   14.07
  -1   7  -6  708.58   18.28
  -1   7   6  752.46   17.42
  -1   7   6  722.74   16.94
  -1   7   6  729.08   19.99
  -1   7   6  758.92   17.46
  -1   7   6  764.32   17.32
   1  -7  -6  678.08   19.38
   1  -7   6  797.27   18.22
   1   7  -6  793.74   14.53
   1   7  -6  774.25   19.85
   1   7  -6  782.56   14.39
   1   7   6  683.29   17.64
   1   7   6  684.74   19.06
   1   7   6  702.78   17.86
  -1  -7  -7  278.44   12.26
  -1  -7  -7  278.44   12.76
  -1  -7  -7  309.58   12.82
  -1  -7   7  252.57    8.65
  -1  -7   7  264.21    8.81
  -1   7  -7  272.76   11.62
  -1   7   7  281.83   11.42
  -1   7   7  270.33   11.30
  -1   7   7  300.33   13.30
  -1   7   7  309.32   11.96
  -1   7   7  281.83   11.44
   1  -7  -7  259.01   12.48
   1  -7   7  300.49   11.36
   1   7  -7  281.97    8.99
   1   7  -7  302.98   12.86
   1   7  -7  300.53    9.21
   1   7   7  266.16   11.68
   1   7   7  265.21   12.26
   1   7   7  264.37   11.60
  -1  -7  -8  108.16    8.29
  -1  -7  -8   94.51    8.25
  -1  -7  -8  106.03    8.17
  -1  -7   8  105.53    6.08
  -1  -7   8  104.46    6.04
  -1   7  -8  104.46    7.69
  -1   7   8  108.02    7.81
  -1   7   8  100.03    7.56
  -1   7   8   99.37    8.43
  -1   7   8  115.14    8.03
  -1   7   8  117.87    8.01
   1  -7  -8   86.04    8.01
   1  -7   8  120.34    7.56
   1   7  -8  105.59    5.98
   1   7  -8  118.01    8.49
   1   7  -8  116.64    6.20
   1   7   8   98.04    7.73
   1   7   8  121.88   11.72
   1   7   8  117.07    8.09
  -1  -7  -9  450.02   16.13
  -1  -7  -9  471.33   16.55
  -1  -7  -9  464.95   16.35
  -1  -7   9  412.80   11.36
  -1  -7   9  421.99   11.44
  -1   7   9  475.29   15.81
  -1   7   9  447.56   15.11
  -1   7   9  483.86   16.78
  -1   7   9  500.77   16.19
  -1   7   9  468.18   15.35
   1  -7  -9  420.83   15.89
   1  -7   9  511.91   13.95
   1   7  -9  460.90   11.86
   1   7  -9  473.58   15.71
   1   7  -9  488.75   12.14
   1   7   9  400.78   15.01
   1   7   9  434.63   15.37
   1   7   9  425.58   15.37
  -1  -7 -10  184.75   11.06
  -1  -7 -10  186.98   10.94
  -1  -7 -10  194.18   11.36
  -1  -7  10  192.70    8.25
  -1  -7  10  201.42    8.43
  -1   7 -10  198.15    9.91
  -1   7  10  195.12   10.88
  -1   7  10  181.88   10.35
  -1   7  10  186.37   13.04
  -1   7  10  198.66   11.04
  -1   7  10  178.27   10.09
   1  -7 -10  202.53   11.58
   1  -7  10  190.37    5.06
   1  -7  10  179.61    4.88
   1  -7  10  196.51    5.08
   1  -7  10  186.78    5.00
   1   7 -10  181.02    7.89
   1   7 -10  193.46   10.59
   1   7 -10  201.16    8.23
   1   7  10  194.28   11.04
   1   7  10  189.75   10.57
   1   7  10  195.75   10.96
  -1  -7 -11  564.92   18.26
  -1  -7  11  526.26   13.58
  -1  -7  11  539.26   13.75
  -1   7 -11  523.73   15.41
  -1   7  11  564.42   18.48
  -1   7  11  511.81   17.30
  -1   7  11  584.07   18.46
  -1   7  11  592.51   18.84
  -1   7  11  569.22   18.14
   1  -7 -11  515.46   17.86
   1  -7  11  560.55    9.61
   1  -7  11  521.82    9.23
   1  -7  11  569.66    9.67
   1  -7  11  548.09    9.45
   1   7 -11  559.16   17.02
   1   7 -11  600.94   21.83
   1   7  11  497.02   17.54
   1   7  11  522.88   16.88
   1   7  11  533.20   18.04
  -1  -7 -12  958.98   25.34
  -1  -7 -12  907.75   23.14
  -1  -7 -12  969.56   25.48
  -1  -7  12 1030.48   19.46
  -1  -7  12 1040.31   19.52
  -1   7 -12 1003.33   20.99
  -1   7  12  902.20   31.91
  -1   7  12  907.83   23.54
  -1   7  12 1011.30   24.12
  -1   7  12  925.35   32.25
  -1   7  12 1013.84   24.74
   1  -7 -12 1000.30   24.84
   1  -7  12  944.41   13.73
   1  -7  12  909.82   13.42
   1  -7  12  964.34   13.85
   1  -7  12  940.08   13.60
   1   7 -12  972.03   18.70
   1   7 -12 1018.94   22.69
   1   7 -12  982.38   18.76
   1   7  12  927.54   24.42
   1   7  12  977.02   22.82
   1   7  12 1021.63   25.54
  -1  -7 -13  151.34   11.10
  -1  -7 -13  153.21   10.29
  -1  -7 -13  162.70   11.10
  -1  -7  13  142.27    8.01
  -1  -7  13  146.82    8.13
  -1   7 -13  133.54    8.27
  -1   7  13  153.63   10.88
  -1   7  13  136.77   10.03
  -1   7  13  160.15   10.33
  -1   7  13  169.78   11.38
  -1   7  13  150.26   10.13
   1  -7 -13  127.12    9.81
   1  -7  13  157.26    6.46
   1  -7  13  141.51    6.14
   1  -7  13  157.04    6.46
   1  -7  13  149.35    6.30
   1   7 -13  145.68    7.99
   1   7 -13  164.68    9.87
   1   7 -13  153.49    8.19
   1   7  13  130.51   10.05
   1   7  13  139.70    9.27
   1   7  13  140.26   10.33
  -1  -7 -14   58.63    8.53
  -1  -7 -14   59.68    8.67
  -1  -7  14   58.47    5.88
  -1  -7  14   67.16    6.12
  -1   7 -14   54.04    5.82
  -1   7  14   61.14    8.97
  -1   7  14   49.34    7.52
  -1   7  14   55.28    6.90
  -1   7  14   58.57    8.65
  -1   7  14   57.71    6.90
   1  -7 -14   61.56    8.55
   1  -7  14   57.15    4.58
   1  -7  14   46.39    4.27
   1  -7  14   58.61    4.70
   1  -7  14   54.46    4.41
   1   7 -14   55.76    7.36
   1   7  14   75.77   15.33
   1   7  14   58.81    6.70
   1   7  14   82.07   15.79
  -1  -7 -15  410.96   18.18
  -1  -7 -15  485.24   19.77
  -1  -7  15  438.33   14.31
  -1  -7  15  452.95   14.47
  -1   7 -15  447.13   14.17
  -1   7  15  481.61   19.36
  -1   7  15  434.33   18.02
  -1   7  15  481.43   17.06
  -1   7  15  503.18   19.68
  -1   7  15  428.91   17.80
   1  -7 -15  425.58   17.04
   1  -7  15  453.38   12.08
   1  -7  15  423.96   11.60
   1  -7  15  463.39   12.14
   1  -7  15  444.85   11.86
   1   7 -15  455.68   14.37
   1   7 -15  503.78   16.37
   1   7 -15  463.07   14.45
   1   7  15  411.28   17.72
   1   7  15  434.35   15.51
   1   7  15  443.38   18.26
  -1  -7 -16   61.72    9.65
  -1  -7 -16   41.34    6.66
  -1  -7 -16   64.39    9.53
  -1  -7  16   55.90    6.12
  -1  -7  16   53.54    5.74
  -1   7 -16   47.18    5.58
  -1   7  16   65.38    9.75
  -1   7  16   56.47    9.05
  -1   7  16   57.65    7.52
  -1   7  16   67.80   10.07
  -1   7  16   61.02    9.11
   1  -7 -16   49.24    7.54
   1  -7  16   57.89    5.38
   1  -7  16   58.53    5.70
   1  -7  16   60.22    5.42
   1  -7  16   59.66    5.50
   1   7 -16   59.01    6.10
   1   7 -16   59.09    6.92
   1   7 -16   61.26    6.34
   1   7  16   49.50    8.07
   1   7  16   54.40    6.70
   1   7  16   46.13    7.83
  -1  -7 -17   20.95    6.74
  -1  -7 -17   25.30    5.92
  -1  -7 -17   18.74    6.82
  -1  -7  17   19.85    4.88
  -1  -7  17   33.47    5.86
  -1   7 -17   17.38    4.17
  -1   7  17   28.01    7.04
  -1   7  17   28.94    6.88
  -1   7  17   20.95    5.26
  -1   7  17   29.88    7.44
  -1   7  17   20.13    5.96
   1  -7  17   21.21    4.25
   1  -7  17   25.52    4.53
   1  -7  17   25.93    4.60
   1  -7  17   22.67    4.25
   1   7 -17   23.76    5.02
   1   7 -17   23.30    5.36
   1   7 -17   20.17    4.31
   1   7  17    9.73    5.00
   1   7  17   19.36    4.80
   1   7  17   21.49    5.56
  -1  -7 -18  108.70   11.30
  -1  -7 -18  109.90    9.59
  -1  -7 -18  119.63   11.68
  -1  -7  18  110.12    8.65
  -1  -7  18  115.90    8.83
  -1   7 -18  107.64    7.56
  -1   7  18   96.64   10.25
  -1   7  18  120.34    9.41
  -1   7  18  110.87   10.66
   1  -7  18  110.44    7.61
   1  -7  18  108.34    7.36
   1  -7  18  119.51    7.63
   1  -7  18  117.89    7.50
   1   7 -18  112.13    8.43
   1   7 -18  116.75    9.03
   1   7 -18  123.17    8.79
   1   7  18  109.54    8.37
  -1  -7 -19  234.87   15.79
  -1  -7 -19  216.15   13.02
  -1  -7 -19  256.00   16.43
  -1  -7  19  224.28   11.98
  -1  -7  19  221.59   11.64
  -1  -7  19  241.12   12.24
  -1  -7  19  230.32   11.82
  -1   7 -19  232.85   10.41
  -1   7  19  242.40   15.81
  -1   7  19  277.80   13.38
  -1   7  19  253.20   15.91
   1  -7 -19  134.22   10.39
   1  -7  19  234.85   10.82
   1  -7  19  216.19   10.27
   1  -7  19  243.86   10.90
   1  -7  19  243.16   10.72
   1   7 -19  219.62   11.74
   1   7 -19  244.23   12.10
   1   7 -19  231.56   11.94
   1   7  19  237.78   15.77
   1   7  19  238.07   11.54
   1   7  19  231.44   15.45
  -1  -7 -20  227.41   15.89
  -1  -7 -20  224.72   13.10
  -1  -7 -20  225.08   15.79
  -1  -7  20  254.54   15.49
  -1  -7  20  205.38   11.66
  -1  -7  20  237.04   15.13
  -1  -7  20  222.79   11.86
  -1   7 -20  227.87   10.29
  -1   7  20  222.21   15.59
  -1   7  20  246.81   12.64
  -1   7  20  195.18   14.75
   1  -7 -20  218.80   13.42
   1  -7  20  212.86   10.90
   1  -7  20  210.59   10.64
   1  -7  20  246.89   11.52
   1  -7  20  229.58   11.06
   1   7 -20  198.51   11.54
   1   7 -20  238.71   12.00
   1   7 -20  217.12   11.90
   1   7  20  219.34   15.71
   1   7  20  236.92   11.40
   1   7  20  250.85   16.47
  -1  -7 -21   48.18    9.55
  -1  -7 -21   64.37    8.93
  -1  -7 -21   62.49   10.82
  -1  -7  21   45.27    7.65
  -1  -7  21   39.39    6.74
  -1  -7  21   60.16    8.77
  -1   7 -21   47.72    5.68
  -1   7  21   64.37   11.12
  -1   7  21   63.95    7.38
  -1   7  21   88.09   12.68
   1  -7 -21   39.71    7.61
   1  -7  21   70.53    7.16
   1  -7  21   49.34    6.96
   1  -7  21   70.57    6.94
   1  -7  21   57.81    6.74
   1   7 -21   65.98    7.40
   1   7  21   40.05    8.89
   1   7  21   56.25    8.45
   1   7  21   48.54    9.71
  -1  -7 -22   43.90    7.61
  -1  -7  22   44.37    7.61
  -1  -7  22   46.91    7.89
  -1  -7  22   47.24    7.38
  -1  -7  22   43.00    7.59
  -1   7 -22   44.77    5.94
  -1   7  22   49.56    9.79
  -1   7  22   67.34    8.71
  -1   7  22   59.38   11.06
   1  -7 -22   41.26    9.25
   1  -7  22   54.68    6.74
   1  -7  22   50.11    7.16
   1  -7  22   55.62    6.52
   1  -7  22   43.97    6.86
   1   7 -22   52.83    7.40
   1   7  22   46.67    9.65
   1   7  22   52.81    6.78
   1   7  22   51.29    9.69
  -1  -7 -23   28.03    6.30
  -1  -7  23   30.08    6.64
  -1  -7  23   26.91    6.38
  -1  -7  23   31.44    6.54
  -1   7 -23   35.36    5.32
  -1   7  23   32.59    8.55
  -1   7  23   47.44    9.17
  -1   7  23   45.53    9.79
   1  -7 -23   26.51    6.38
   1  -7  23   41.40    7.00
   1  -7  23   33.53    6.36
   1  -7  23   39.81    6.78
   1  -7  23   49.64    7.22
   1   7 -23   42.98    6.94
   1   7  23   34.27    8.87
   1   7  23   34.31    5.78
   1   7  23   52.39   10.72
  -1  -7 -24   29.16    6.80
  -1  -7  24   28.96    6.80
  -1  -7  24   25.48    6.44
  -1  -7  24   30.62    6.66
  -1  -7  24   36.12    7.04
  -1   7 -24   28.84    4.92
  -1   7  24   15.05    6.86
  -1   7  24   29.64    5.88
  -1   7  24   23.70    8.45
   1  -7 -24   26.49    6.94
   1  -7  24   28.49    6.30
   1  -7  24   20.11    5.38
   1  -7  24   23.16    5.90
   1  -7  24   27.11    5.82
   1   7 -24   25.72    5.50
   1   7  24   20.69    8.13
   1   7  24   34.75    5.50
   1   7  24   24.54    8.41
  -1  -7 -25   64.57    9.59
  -1  -7  25   62.35    9.55
  -1  -7  25   56.19    9.11
  -1  -7  25   71.72   10.33
  -1  -7  25   67.28    9.21
  -1   7 -25   62.55    7.48
  -1   7  25   76.77   13.14
  -1   7  25   65.42    7.16
  -1   7  25   66.18   12.14
   1  -7 -25   59.09    9.65
   1  -7  25   66.20    8.93
   1  -7  25   64.17    9.77
   1  -7  25   69.17    9.55
   1  -7  25   71.80    9.95
   1   7 -25   81.97    7.87
   1   7 -25   67.84    7.56
   1   7  25   68.14   12.84
   1   7  25   86.99   13.40
   1   7  25   62.02   11.84
  -1  -7 -26  108.30   10.37
  -1  -7  26  109.88   10.84
  -1  -7  26  112.09   10.88
  -1   7 -26  122.34    7.56
  -1   7  26  134.44   14.61
  -1   7  26  146.52    9.45
  -1   7  26  121.58   13.99
   1  -7 -26  112.05   10.92
   1  -7  26  119.69   10.39
   1  -7  26  107.37    9.77
   1  -7  26  147.61   11.14
   1  -7  26  126.82   10.37
   1   7 -26  134.06    9.67
   1   7  26  121.36   14.01
   1   7  26  130.89    7.20
   1   7  26  135.03   14.87
  -1  -7 -27  247.46   14.63
  -1  -7  27  246.25   15.51
  -1  -7  27  291.82   16.68
  -1   7 -27  247.82   10.13
  -1   7  27  231.34   18.68
  -1   7  27  240.13   19.02
   1  -7 -27  233.13   14.81
   1  -7  27  220.83   13.89
   1  -7  27  221.13   13.73
   1  -7  27  253.56   14.63
   1  -7  27  230.38   14.15
   1   7 -27  313.61   13.56
   1   7 -27  274.61   12.96
   1   7  27  271.98   19.85
   1   7  27  268.71   19.60
  -1  -7 -28    9.23    5.10
  -1  -7  28   12.92    5.66
  -1  -7  28   14.85    5.50
  -1   7 -28   13.00    3.49
  -1   7  28    7.93    5.88
  -1   7  28    6.38    3.21
  -1   7  28   13.44    7.02
   1  -7 -28   10.66    5.08
   1  -7  28   10.80    5.00
   1  -7  28   19.77    5.76
   1   7 -28   18.90    5.00
   1   7 -28    8.37    4.19
   1   7  28    7.42    6.00
   1   7  28   12.06    7.28
  -1  -7 -29  171.69   12.70
  -1  -7  29  181.16   14.27
  -1  -7  29  179.39   14.07
  -1   7 -29  230.38    9.31
  -1   7 -29  177.00    8.35
  -1   7  29  177.30   17.46
  -1   7  29  181.08   17.54
   1  -7 -29  173.13   13.26
   1  -7  29  182.04   13.42
   1  -7  29  184.21   13.34
   1   7 -29  227.87   11.82
   1   7 -29  175.16   10.57
   1   7  29  173.17   17.04
   1   7  29  192.56   17.86
  -1  -7 -30   74.89   10.49
  -1  -7  30   97.78   11.36
  -1  -7  30  134.88   13.02
  -1   7  30   84.78   14.55
  -1   7  30  103.18   15.73
   1  -7 -30   85.56   10.17
   1  -7  30   84.60   10.19
   1  -7  30   83.38    9.83
   1   7 -30   94.81    8.19
   1   7 -30   85.82    8.05
   1   7  30   92.51   15.25
   1   7  30  113.37   16.74
  -1  -7 -31   10.27    4.86
  -1  -7  31    3.93    4.88
  -1  -7  31    9.75    5.28
  -1   7  31    7.79    6.66
  -1   7  31   11.08    7.08
   1  -7 -31    7.18    5.02
   1  -7  31    2.53    4.60
   1  -7  31    7.12    5.14
   1   7 -31    6.28    3.67
   1   7 -31    5.72    3.61
   1   7  31    7.20    7.16
   1   7  31   -2.03    6.18
  -1  -7  32   53.56   10.23
  -1  -7  32   49.48    9.43
  -1   7  32   39.79   11.22
  -1   7  32   50.83   12.14
   1  -7 -32   35.26    8.13
   1  -7  32   36.98    8.55
   1  -7  32   63.79   10.01
   1   7 -32   57.51    6.90
   1   7 -32   40.03    6.48
   1   7  32   55.86   12.88
   1   7  32   51.81   11.98
  -1  -7 -33   61.26    9.73
  -1  -7  33   52.43   10.55
  -1  -7  33   63.69   11.16
  -1   7  33   55.06   12.70
  -1   7  33   78.64   14.91
   1  -7 -33   58.57    9.83
   1  -7  33   54.82   11.70
   1  -7  33   86.00   13.62
   1   7 -33   81.67    7.79
   1   7 -33   64.05    7.06
   1   7  33   75.25   14.87
   1   7  33   64.97   13.99
  -1  -7 -34   17.86    6.24
  -1  -7  34   27.67    8.37
  -1  -7  34   24.46    7.87
  -1   7  34   32.69   10.82
  -1   7  34   35.44   11.52
   1  -7 -34   27.99    7.79
   1  -7  34   25.62    7.91
   1  -7  34   35.50    9.05
   1   7 -34   39.49    6.48
   1   7 -34   24.52    5.30
   1   7  34   28.63   10.05
   1   7  34   55.66   13.06
  -1  -7 -35   -2.33    3.23
  -1  -7  35   -0.08    4.62
  -1  -7  35   -5.78    5.04
  -1   7  35   -4.33    5.40
  -1   7  35   -1.12    7.65
   1  -7 -35   -0.50    2.79
   1  -7  35   -0.54    4.23
   1  -7  35    7.77    6.18
   1   7 -35    1.14    3.27
   1   7 -35   -2.33    2.59
   1   7  35    0.48    5.70
   1   7  35   -8.15    6.24
  -1  -7 -36   22.25    7.14
  -1  -7  36   28.23    8.67
  -1  -7  36   40.09    9.31
  -1   7  36   25.30   10.09
  -1   7  36   30.68   10.37
   1  -7  36   28.39    8.39
   1  -7  36   31.42    8.89
   1   7 -36   33.61    5.86
   1   7 -36   30.86    5.64
   1   7  36   28.31   10.59
   1   7  36   42.62   12.28
  -1  -7 -37   12.58    8.73
  -1  -7  37   14.15    7.42
  -1  -7  37   15.67    8.29
   1  -7  37    8.33    6.10
   1  -7  37   13.54    8.47
   1   7 -37   13.10    3.97
  -1  -7  38   10.82    7.30
  -1  -7  38   35.26    9.97
   1  -7  38   15.73    7.40
   1  -7  38   14.39    7.85
   1  -7  39   -3.21    5.14
   1  -7  39    2.49    7.89
  -1  -7  40   -0.24    5.32
  -1  -7  40   -8.03    7.44
   1  -7  40   10.82    7.97
   1  -7  40    2.99    9.75
  -1  -7  41   11.86    7.71
  -1  -7  41   13.02    9.45
   1  -7  41   28.17   16.27
  -1  -8   0   21.13    3.99
  -1  -8   0   26.25    5.70
  -1  -8   0   25.85    4.39
  -1   8   0   16.51    2.79
  -1   8   0   17.84    2.91
  -1   8   0   13.67    4.23
  -1   8   0   19.89    2.97
  -1   8   0   19.24    2.81
   1  -8   0   14.97    4.27
   1   8   0   20.53    4.88
  -1  -8  -1 1139.92   20.45
  -1  -8  -1 1197.77   26.43
  -1  -8  -1 1171.58   20.69
  -1  -8   1 1132.40   19.20
  -1  -8   1 1220.08   26.11
  -1  -8   1 1179.93   19.60
  -1   8  -1 1162.88   14.03
  -1   8  -1 1131.79   13.77
  -1   8  -1 1119.97   25.30
  -1   8  -1 1202.39   14.19
  -1   8  -1 1158.50   13.89
  -1   8   1 1139.20   16.72
  -1   8   1 1088.15   16.21
  -1   8   1 1097.52   25.30
  -1   8   1 1202.97   17.12
  -1   8   1 1147.81   16.63
   1  -8  -1 1123.43   25.10
   1  -8   1 1107.57   24.44
   1   8  -1 1112.71   18.86
   1   8  -1 1142.63   25.76
   1   8  -1 1103.50   18.74
   1   8   1 1164.66   20.41
   1   8   1 1185.13   26.39
   1   8   1 1151.80   20.29
  -1  -8  -2 1318.59   22.63
  -1  -8  -2 1365.40   28.03
  -1  -8  -2 1339.18   22.82
  -1  -8   2 1356.25   20.45
  -1  -8   2 1503.16   28.73
  -1  -8   2 1418.66   20.91
  -1   8  -2 1411.56   13.42
  -1   8  -2 1374.09   13.20
  -1   8  -2 1349.53   27.55
  -1   8  -2 1430.32   13.48
  -1   8  -2 1389.74   13.26
  -1   8   2 1323.85   19.32
  -1   8   2 1296.68   18.96
  -1   8   2 1319.29   27.83
  -1   8   2 1345.52   19.42
  -1   8   2 1300.95   18.98
   1  -8   2 1346.08   26.65
   1   8  -2 1354.21   20.25
   1   8  -2 1319.69   27.61
   1   8  -2 1345.50   20.17
   1   8   2 1377.28   22.86
   1   8   2 1406.52   28.67
   1   8   2 1399.30   22.98
  -1  -8  -3  916.78   19.56
  -1  -8  -3  963.36   27.33
  -1  -8  -3  948.25   19.91
  -1  -8   3  861.40   16.03
  -1  -8   3  977.79   23.20
  -1  -8   3  921.08   16.57
  -1   8  -3  879.10   22.23
  -1   8   3  890.90   16.92
  -1   8   3  850.65   16.39
  -1   8   3  915.44   23.42
  -1   8   3  943.81   17.38
  -1   8   3  901.51   16.84
   1  -8  -3  876.43   22.65
   1  -8   3  880.58   21.45
   1   8  -3  887.27   16.11
   1   8  -3  913.49   23.08
   1   8  -3  943.83   16.61
   1   8   3  851.05   21.97
   1   8   3  897.74   23.10
   1   8   3  879.40   22.23
  -1  -8  -4  281.73   11.46
  -1  -8  -4  297.40   13.79
  -1  -8  -4  305.05   12.00
  -1  -8   4  274.97    9.29
  -1  -8   4  319.35   13.73
  -1  -8   4  293.41    9.51
  -1   8  -4  286.63   13.08
  -1   8   4  298.77   10.57
  -1   8   4  293.81   11.52
  -1   8   4  285.02   13.67
  -1   8   4  280.95   10.21
  -1   8   4  299.77   11.62
   1  -8  -4  283.58   13.48
   1  -8   4  294.45   12.62
   1   8  -4  297.98    9.55
   1   8  -4  291.28   13.52
   1   8  -4  309.20    9.61
   1   8   4  289.43   11.46
   1   8   4  300.71   13.79
   1   8   4  316.58   11.86
  -1  -8  -5 1161.03   23.34
  -1  -8  -5 1534.36   34.49
  -1  -8  -5 1232.69   24.04
  -1  -8   5 1199.84   18.42
  -1  -8   5 1223.96   18.58
  -1   8  -5 1203.05   25.66
  -1   8   5 1229.52   21.99
  -1   8   5 1165.74   21.13
  -1   8   5 1158.70   26.53
  -1   8   5 1260.26   22.25
  -1   8   5 1211.84   21.51
   1  -8  -5 1571.12   40.51
   1  -8   5 1232.38   24.66
   1   8  -5 1230.72   18.50
   1   8  -5 1208.21   26.35
   1   8  -5 1244.65   18.58
   1   8   5 1199.94   23.44
   1   8   5 1176.54   26.45
   1   8   5 1198.31   23.36
  -1  -8  -6  251.71   11.60
  -1  -8  -6  231.88   12.50
  -1  -8  -6  248.74   11.52
  -1  -8   6  258.87    8.91
  -1  -8   6  278.16    9.17
  -1   8  -6  267.68   12.56
  -1   8   6  258.63   10.90
  -1   8   6  243.56   12.32
  -1   8   6  250.45   12.90
  -1   8   6  258.47   10.84
  -1   8   6  276.21   12.78
   1  -8  -6  260.30   13.12
   1  -8   6  251.65   11.44
   1   8  -6  249.86    8.71
   1   8  -6  242.24   12.44
   1   8  -6  261.50    8.79
   1   8   6  237.62   11.20
   1   8   6  275.01   13.30
   1   8   6  250.45   11.26
  -1  -8  -7  581.06   17.74
  -1  -8  -7  598.41   19.36
  -1  -8  -7  585.43   17.76
  -1  -8   7  511.31   12.26
  -1  -8   7  530.21   12.48
  -1   8   7  593.68   16.82
  -1   8   7  565.65   16.23
  -1   8   7  566.31   19.00
  -1   8   7  613.82   17.10
  -1   8   7  569.92   16.09
   1  -8  -7  507.59   18.04
   1  -8   7  635.90   17.40
   1   8  -7  599.58   13.14
   1   8  -7  605.96   18.90
   1   8  -7  605.64   13.10
   1   8   7  516.40   16.47
   1   8   7  538.38   18.24
   1   8   7  553.08   17.02
  -1  -8  -8  750.76   20.67
  -1  -8  -8  714.86   21.25
  -1  -8  -8  773.27   20.95
  -1  -8   8  705.25   14.51
  -1  -8   8  700.55   14.45
  -1   8  -8  717.53   19.66
  -1   8   8  746.18   19.56
  -1   8   8  719.27   18.92
  -1   8   8  730.93   21.55
  -1   8   8  792.77   20.13
  -1   8   8  763.66   19.28
   1  -8  -8  683.59   21.01
   1  -8   8  785.73   19.02
   1   8  -8  744.25   14.75
   1   8  -8  753.36   24.64
   1   8  -8  755.77   14.81
   1   8   8  678.42   19.32
   1   8   8  719.27   20.93
   1   8   8  742.79   20.11
  -1  -8  -9   42.32    6.98
  -1  -8  -9   45.89    7.26
  -1  -8  -9   54.46    8.13
  -1  -8   9   51.51    4.80
  -1  -8   9   46.65    4.72
  -1   8  -9   41.04    6.20
  -1   8   9   50.19    6.98
  -1   8   9   48.42    5.96
  -1   8   9   50.09    7.50
  -1   8   9   61.02    6.84
  -1   8   9   45.51    5.42
   1  -8  -9   39.43    6.12
   1  -8   9   47.78    5.74
   1   8  -9   51.43    4.78
   1   8  -9   47.08    6.74
   1   8  -9   47.52    4.56
   1   8   9   49.34    7.02
   1   8   9   32.55    5.40
   1   8   9   41.32    6.62
  -1  -8 -10  356.72   18.28
  -1  -8 -10  326.64   14.89
  -1  -8 -10  402.89   19.60
  -1  -8  10  337.19   10.68
  -1  -8  10  337.45   10.62
  -1   8 -10  323.29   13.40
  -1   8  10  354.03   14.65
  -1   8  10  347.27   14.25
  -1   8  10  370.96   15.73
  -1   8  10  379.35   15.25
  -1   8  10  362.07   14.49
   1  -8 -10  301.82   14.53
   1  -8  10  394.94   15.33
   1   8 -10  353.00   10.74
   1   8 -10  368.92   14.91
   1   8 -10  351.12   10.82
   1   8  10  309.02   14.03
   1   8  10  300.97   14.17
   1   8  10  342.89   14.73
  -1  -8 -11  436.90   17.44
  -1  -8 -11  461.76   17.72
  -1  -8 -11  471.66   18.00
  -1  -8  11  468.83   12.82
  -1  -8  11  478.94   12.92
  -1   8 -11  475.57   15.97
  -1   8  11  416.69   16.07
  -1   8  11  453.96   17.40
  -1   8  11  453.36   16.57
   1  -8 -11  437.26   17.44
   1  -8  11  432.35    6.88
   1   8 -11  441.60   16.35
   1   8 -11  464.21   16.59
   1   8 -11  474.93   15.03
   1   8  11  456.53   17.38
   1   8  11  460.74   17.04
   1   8  11  467.34   17.50
  -1  -8 -12  218.48   13.06
  -1  -8 -12  223.80   12.86
  -1  -8 -12  224.36   13.28
  -1  -8  12  232.79    9.59
  -1  -8  12  231.99    9.51
  -1   8 -12  234.25   11.52
  -1   8  12  206.62   12.30
  -1   8  12  226.55   12.50
  -1   8  12  219.48   14.59
  -1   8  12  244.93   13.20
  -1   8  12  240.33   12.64
   1  -8 -12  213.28   12.70
   1  -8  12  218.96    6.00
   1  -8  12  213.72    5.90
   1  -8  12  231.40    6.12
   1  -8  12  218.90    5.94
   1   8 -12  218.34    9.17
   1   8 -12  252.55   12.58
   1   8 -12  246.29    9.71
   1   8  12  218.46   12.66
   1   8  12  223.70   12.14
   1   8  12  225.08   12.58
  -1  -8 -13  264.35   14.63
  -1  -8 -13  256.41   13.85
  -1  -8 -13  286.57   15.01
  -1  -8  13  276.37   10.64
  -1  -8  13  287.33   10.80
  -1   8 -13  284.70   12.56
  -1   8  13  285.38   14.65
  -1   8  13  262.20   13.77
  -1   8  13  287.91   14.23
  -1   8  13  288.51   14.71
  -1   8  13  285.86   14.09
   1  -8 -13  271.82   14.35
   1  -8  13  267.36    7.40
   1  -8  13  261.52    7.26
   1  -8  13  278.48    7.48
   1  -8  13  269.67    7.38
   1   8 -13  263.07   10.29
   1   8 -13  259.64   12.80
   1   8 -13  284.00   10.68
   1   8  13  257.47   16.47
   1   8  13  264.21   13.18
   1   8  13  295.41   17.28
  -1  -8 -14  273.34   15.21
  -1  -8 -14  245.25   13.60
  -1  -8 -14  270.11   15.17
  -1  -8  14  259.05   10.78
  -1  -8  14  254.86   10.64
  -1   8 -14  240.49   11.60
  -1   8  14  262.53   14.59
  -1   8  14  251.99   14.13
  -1   8  14  272.58   13.89
  -1   8  14  282.47   15.03
  -1   8  14  267.78   14.39
   1  -8 -14  252.89   14.09
   1  -8  14  255.70    7.95
   1  -8  14  245.95    7.77
   1  -8  14  259.09    7.97
   1  -8  14  276.89    8.15
   1   8 -14  251.39   12.26
   1   8 -14  257.15   12.76
   1   8 -14  266.48   12.60
   1   8  14  236.42   13.85
   1   8  14  235.74   12.56
   1   8  14  261.78   14.33
  -1  -8 -15 1202.47   31.44
  -1  -8 -15 1138.31   28.21
  -1  -8 -15 1305.49   32.73
  -1  -8  15 1221.49   23.14
  -1  -8  15 1243.98   23.22
  -1   8 -15 1181.74   24.58
  -1   8  15 1224.26   31.06
  -1   8  15 1095.23   28.84
  -1   8  15 1218.88   28.37
  -1   8  15 1225.96   31.08
  -1   8  15 1180.67   29.72
   1  -8 -15 1111.91   28.53
   1  -8  15 1156.80   17.60
   1  -8  15 1144.23   17.40
   1  -8  15 1175.92   17.68
   1  -8  15 1175.76   17.60
   1   8 -15 1172.97   22.37
   1   8 -15 1242.30   26.91
   1   8 -15 1262.58   23.18
   1   8  15 1147.50   30.04
   1   8  15 1180.03   26.83
   1   8  15 1205.30   30.68
  -1  -8 -16   73.02   10.76
  -1  -8 -16   62.93   11.28
  -1  -8 -16   78.84   11.20
  -1  -8  16   49.94    6.56
  -1  -8  16   50.63    5.92
  -1   8 -16   41.36    6.38
  -1   8  16   61.48    9.55
  -1   8  16   58.67    9.33
  -1   8  16   68.23    9.25
  -1   8  16   57.63    9.53
  -1   8  16   56.15    9.19
   1  -8 -16   47.82    8.33
   1  -8  16   51.77    4.78
   1  -8  16   56.81    4.98
   1  -8  16   54.84    4.84
   1  -8  16   56.59    4.84
   1   8 -16   53.28    6.10
   1   8 -16   58.85    7.34
   1   8 -16   60.52    6.34
   1   8  16   40.29    8.03
   1   8  16   43.38    7.10
   1   8  16   50.75    8.65
  -1  -8 -17  254.86   15.65
  -1  -8 -17  251.45   15.53
  -1  -8  17  279.74   12.26
  -1  -8  17  276.55   12.12
  -1   8 -17  257.75   11.92
  -1   8  17  256.33   15.63
  -1   8  17  237.52   17.18
  -1   8  17  263.91   13.87
  -1   8  17  263.55   15.79
  -1   8  17  260.74   17.66
   1  -8 -17  258.85   14.69
   1  -8  17  266.70    9.89
   1  -8  17  249.98   10.90
   1  -8  17  248.72    9.51
   1  -8  17  273.50   11.52
   1   8 -17  237.02   11.20
   1   8 -17  249.74   12.72
   1   8 -17  279.58   12.04
   1   8  17  277.88   13.54
  -1  -8 -18  245.01   16.09
  -1  -8 -18   29.92    7.06
  -1  -8 -18  232.37   15.67
  -1  -8  18  202.37   10.92
  -1  -8  18  219.74   11.16
  -1   8 -18  200.66   10.66
  -1   8  18  245.39   15.87
  -1   8  18  260.12   13.81
  -1   8  18  228.87   15.07
   1  -8 -18  191.69   12.96
   1  -8  18  236.38    9.91
   1  -8  18  231.58    9.75
   1  -8  18  251.49   10.17
   1  -8  18  229.52    9.67
   1   8 -18  219.66   11.16
   1   8 -18  232.07   12.40
   1   8 -18  216.09   11.16
   1   8  18  230.16   12.34
  -1  -8 -19  240.61   16.25
  -1  -8 -19  217.08   13.56
  -1  -8 -19  243.30   16.05
  -1  -8  19  236.02   12.12
  -1  -8  19  243.06   12.04
  -1  -8  19  287.27   12.94
  -1  -8  19  256.18   12.30
  -1   8 -19  238.21   11.50
  -1   8  19  238.01   15.75
  -1   8  19  274.08   14.11
  -1   8  19  232.43   15.69
   1  -8 -19  205.88   19.83
   1  -8  19  236.26   10.43
   1  -8  19  241.32   10.96
   1  -8  19  263.59   10.86
   1  -8  19  249.08   11.06
   1   8 -19  230.06   11.76
   1   8 -19  251.19   12.78
   1   8 -19  234.61   11.66
   1   8  19  244.29   16.41
   1   8  19  261.82   12.94
   1   8  19  282.73   17.24
  -1  -8 -20  238.03   16.63
  -1  -8 -20  204.29   13.34
  -1  -8 -20  272.62   17.44
  -1  -8  20  247.74   14.93
  -1  -8  20  219.52   11.80
  -1  -8  20  249.66   14.71
  -1  -8  20  234.09   12.16
  -1   8 -20  219.91   11.04
  -1   8  20  229.30   16.11
  -1   8  20  290.36   14.41
  -1   8  20  261.92   16.63
   1  -8  20  233.15   10.80
   1  -8  20  214.57   10.31
   1  -8  20  243.08   11.00
   1  -8  20  236.26   10.68
   1   8 -20  215.35   11.72
   1   8 -20  254.36   12.90
   1   8 -20  258.09   12.66
   1   8  20  226.69   16.17
   1   8  20  243.64   12.48
   1   8  20  229.80   16.01
  -1  -8 -21   26.29    7.54
  -1  -8 -21   14.67    6.46
  -1  -8 -21   13.65    6.20
  -1  -8  21   23.90    5.74
  -1  -8  21   18.98    5.16
  -1  -8  21   17.60    4.58
  -1  -8  21   21.33    5.42
  -1   8 -21   15.83    4.33
  -1   8  21   27.69    7.54
  -1   8  21   31.00    6.76
  -1   8  21   23.84    7.48
   1  -8 -21   -0.92    1.44
   1  -8  21   28.29    5.44
   1  -8  21   21.05    4.76
   1  -8  21   32.73    5.72
   1  -8  21   30.90    5.42
   1   8 -21   24.02    5.76
   1   8  21   20.11    6.60
   1   8  21   20.95    5.26
   1   8  21   14.73    5.98
  -1  -8 -22  143.93   11.68
  -1  -8  22  143.83   10.62
  -1  -8  22  138.28   10.17
  -1  -8  22  161.51   11.12
  -1  -8  22  152.32   10.55
  -1   8 -22  146.48    9.23
  -1   8  22  157.82   14.45
  -1   8  22  180.05   11.72
  -1   8  22  146.70   13.93
   1  -8 -22  149.65   12.04
   1  -8  22  155.17    9.81
   1  -8  22  142.05    9.33
   1  -8  22  164.86    9.91
   1  -8  22  154.27    9.53
   1   8 -22  152.08   10.51
   1   8  22  138.20   13.69
   1   8  22  170.66   10.70
   1   8  22  160.15   14.21
  -1  -8 -23  154.53   12.10
  -1  -8  23  171.57   11.72
  -1  -8  23  161.87   13.06
  -1  -8  23  153.13   11.40
  -1  -8  23  161.43   12.86
  -1   8 -23  165.79    9.67
  -1   8  23  140.62   14.15
  -1   8  23  208.25   12.30
  -1   8  23  201.22   15.85
   1  -8 -23  165.99   12.82
   1  -8  23  172.81   10.70
   1  -8  23  159.31   10.11
   1  -8  23  185.33   11.00
   1  -8  23  185.29   10.55
   1   8  23  149.93   16.35
   1   8  23  182.92   10.62
   1   8  23  168.84   17.28
  -1  -8 -24   14.37    5.50
  -1  -8  24   19.42    5.68
  -1  -8  24   12.20    4.80
  -1  -8  24   14.77    5.70
  -1  -8  24   30.14    6.60
  -1   8 -24   11.86    3.99
  -1   8  24   12.30    6.96
  -1   8  24   15.63    5.06
  -1   8  24   13.44    6.24
   1  -8 -24   10.35    6.06
   1  -8  24   16.74    5.06
   1  -8  24    8.43    4.15
   1  -8  24   19.58    5.14
   1  -8  24   21.61    5.32
   1   8 -24   17.46    5.00
   1   8  24    7.59    5.80
   1   8  24   18.04    4.60
   1   8  24   28.39    9.09
  -1  -8 -25   30.82    7.42
  -1  -8  25   52.03    8.89
  -1  -8  25   43.08    7.81
  -1  -8  25   48.42    8.51
  -1  -8  25   59.16    8.99
  -1   8 -25   48.44    6.60
  -1   8  25   41.02    9.93
  -1   8  25   44.27    7.67
  -1   8  25   56.71   11.78
   1  -8 -25   55.34    9.19
   1  -8  25   38.45    7.20
   1  -8  25   42.16    7.10
   1  -8  25   48.50    7.65
   1  -8  25   29.38    6.18
   1   8 -25   39.75    6.90
   1   8  25   50.05   10.53
   1   8  25   53.70    7.16
   1   8  25   46.03   10.35
  -1  -8 -26    4.03    4.29
  -1  -8  26   14.25    5.48
  -1  -8  26   14.75    5.36
  -1   8 -26   16.92    4.41
  -1   8  26   11.60    6.70
  -1   8  26    9.63    4.47
  -1   8  26    8.25    6.98
   1  -8 -26    7.10    4.66
   1  -8  26    6.74    4.43
   1  -8  26    6.58    4.15
   1  -8  26   12.76    5.08
   1  -8  26    1.63    4.17
   1   8 -26    8.55    4.11
   1   8  26   13.04    6.86
   1   8  26   10.31    3.89
   1   8  26   16.55    7.63
  -1  -8 -27   44.97    8.75
  -1  -8  27   44.31    8.53
  -1  -8  27   43.26    7.83
  -1   8 -27   45.33    6.28
  -1   8  27   44.35   10.59
  -1   8  27   50.51    7.26
  -1   8  27   42.82   10.13
   1  -8 -27   45.65    9.01
   1  -8  27   52.63    8.35
   1  -8  27   35.80    7.20
   1  -8  27   65.52    9.23
   1  -8  27   38.89    7.75
   1   8 -27   52.71    7.81
   1   8 -27   38.19    6.84
   1   8  27   58.95   12.52
   1   8  27   48.94    5.78
   1   8  27   38.31   10.55
  -1  -8 -28   99.85   10.82
  -1  -8  28  122.20   11.48
  -1  -8  28   95.37   10.27
  -1   8 -28  108.58    7.87
  -1   8  28  119.25   14.65
  -1   8  28  133.42    9.45
  -1   8  28  137.53   15.01
   1  -8 -28   93.71   10.74
   1  -8  28  117.33   10.64
   1  -8  28   95.47    9.73
   1  -8  28  109.34   10.01
   1  -8  28  109.26   10.25
   1   8 -28  153.79   10.55
   1   8 -28  115.66    9.47
   1   8  28  112.25   16.39
   1   8  28  126.18   15.03
  -1  -8 -29   24.14    6.74
  -1  -8  29   14.67    6.08
  -1  -8  29   13.40    6.00
  -1   8 -29   16.19    4.17
  -1   8  29   10.45    7.20
  -1   8  29   25.50    9.13
   1  -8 -29   18.12    6.64
   1  -8  29   21.19    6.24
   1  -8  29   20.59    6.30
   1   8 -29   24.56    5.90
   1   8 -29   18.38    5.20
   1   8  29   13.56    7.34
   1   8  29   21.55    8.11
  -1  -8  30   26.31    7.04
  -1  -8  30   37.60    8.97
  -1   8 -30   32.01    5.22
  -1   8 -30   31.42    5.00
  -1   8  30   29.10   10.53
  -1   8  30   47.94   12.22
   1  -8 -30   26.37    7.44
   1  -8  30   19.38    6.48
   1  -8  30   45.07    8.03
   1   8 -30   25.81    5.94
   1   8 -30   28.37    6.02
   1   8  30   29.46    9.71
   1   8  30   19.62    8.41
  -1  -8 -31   33.29    7.95
  -1  -8  31   39.89    8.81
  -1  -8  31   30.10    8.07
  -1   8 -31   49.58    5.62
  -1   8 -31   35.78    5.26
  -1   8  31   38.39   10.78
  -1   8  31   34.55   10.45
   1  -8 -31   37.40    8.29
   1  -8  31   30.48    7.65
   1  -8  31   32.07    7.36
   1   8 -31   53.52    7.63
   1   8 -31   46.27    7.20
   1   8  31   44.63   11.14
   1   8  31   32.65   10.55
  -1  -8 -32   32.73    8.03
  -1   8  32   29.04   10.01
  -1   8  32   18.98    9.83
   1  -8 -32   19.97    6.88
   1  -8  32   32.91    7.93
   1  -8  32   16.80    6.60
   1   8 -32   47.12    7.44
   1   8 -32   41.62    7.02
   1   8  32   35.10   11.18
   1   8  32   40.23   11.00
  -1  -8  33   21.39    7.18
  -1  -8  33    4.60    5.60
  -1   8  33   23.32   10.66
  -1   8  33   37.00   14.45
   1  -8 -33   -1.02    2.45
   1  -8  33   25.95    7.28
   1  -8  33   22.45    6.98
   1   8 -33   28.25    5.90
   1   8 -33   23.30    5.36
   1   8  33   17.62    8.89
   1   8  33   18.84    9.81
  -1  -8 -34   20.39    6.68
  -1  -8  34   38.41    9.15
  -1  -8  34   37.48    9.17
  -1   8  34   39.65   12.04
  -1   8  34   49.44   12.56
   1  -8 -34   -0.76    3.55
   1  -8  34   34.49   10.15
   1  -8  34   38.37   11.22
   1   8 -34   57.89    7.95
   1   8 -34   50.39    7.36
   1   8  34   37.80   11.74
   1   8  34   49.34   12.80
  -1  -8 -35   -1.06    3.95
  -1  -8  35    6.62    5.68
  -1  -8  35   -8.31    5.42
  -1   8  35    6.50    7.40
  -1   8  35    7.61    8.91
   1  -8  35    7.34    5.72
   1  -8  35    4.09    5.70
   1   8 -35    8.37    4.56
   1   8 -35    2.33    3.31
   1   8  35    6.80    7.52
   1   8  35   -3.03    7.34
  -1  -8  36    3.99    5.36
  -1  -8  36    6.20    6.74
   1  -8  36   17.18    7.26
   1  -8  36    2.95    6.12
   1   8 -36   15.97    4.82
   1   8 -36   14.17    4.53
  -1  -8  37   20.91    8.05
  -1  -8  37   24.92    9.07
   1  -8  37   24.10    8.17
   1  -8  37   39.83    9.71
   1   8 -37   31.87    5.88
  -1  -8  38    5.20    5.98
  -1  -8  38    1.67    7.40
   1  -8  38    2.35    5.70
   1  -8  38    8.09    7.30
  -1  -8  39    4.78    6.98
  -1  -8  39   -9.15    8.07
  -1  -8  40   15.49    8.05
  -1  -8  40   17.66    9.69
  -1  -9   0   16.70    3.81
  -1  -9   0   13.22    4.29
  -1  -9   0   18.68    3.73
  -1   9   0   17.06    2.97
  -1   9   0   16.03    2.89
  -1   9   0   14.19    4.45
  -1   9   0   15.59    2.87
  -1   9   0   16.09    2.75
   1  -9   0    8.79    3.61
   1   9   0   13.32    3.49
   1   9   0    8.19    3.73
   1   9   0   14.09    3.53
  -1  -9  -1   45.83    5.20
  -1  -9  -1   54.36    8.41
  -1  -9  -1   46.91    4.94
  -1  -9   1   61.40    5.42
  -1  -9   1   83.29    8.43
  -1  -9   1   75.49    5.90
  -1   9  -1   61.54    3.95
  -1   9  -1   61.62    3.95
  -1   9  -1   51.31    7.52
  -1   9  -1   61.54    3.91
  -1   9  -1   64.41    4.01
  -1   9   1   59.30    4.64
  -1   9   1   52.99    4.43
  -1   9   1   56.04    8.53
  -1   9   1   49.94    4.39
  -1   9   1   57.27    4.49
   1  -9  -1   62.55    7.56
   1  -9   1   56.06    8.33
   1   9  -1   55.14    5.64
   1   9  -1   43.74    6.52
   1   9  -1   54.18    5.62
   1   9   1   62.14    5.68
   1   9   1   64.27    7.77
   1   9   1   69.93    5.72
  -1  -9  -2  476.03   14.39
  -1  -9  -2  497.74   18.32
  -1  -9  -2  490.38   14.51
  -1  -9   2  457.29   12.60
  -1  -9   2  466.52   17.42
  -1  -9   2  458.03   12.64
  -1   9  -2  461.70    8.45
  -1   9  -2  461.58    8.41
  -1   9  -2  457.81   17.46
  -1   9  -2  468.55    8.47
  -1   9  -2  473.46    8.51
  -1   9   2  488.15   12.46
  -1   9   2  460.04   11.98
  -1   9   2  484.08   18.24
  -1   9   2  510.42   12.68
  -1   9   2  476.47   12.12
   1  -9  -2  448.88   17.28
   1  -9   2  481.69   17.26
   1   9  -2  474.83   14.73
   1   9  -2  465.78   17.86
   1   9  -2  505.83   15.17
   1   9   2  578.97   22.92
  -1  -9  -3   99.65    7.48
  -1  -9  -3  111.63    7.73
  -1  -9   3   98.20    6.28
  -1  -9   3  107.64    9.21
  -1  -9   3   99.95    6.44
  -1   9  -3  103.88    9.15
  -1   9   3   98.06    6.44
  -1   9   3  101.84    9.11
  -1   9   3  108.66    6.78
   1  -9  -3   92.73    8.87
   1  -9   3   96.08    8.43
   1   9  -3  101.35    6.24
   1   9  -3   96.14    9.03
   1   9  -3  117.29    6.48
   1   9   3   99.93    7.30
   1   9   3  158.46   14.65
   1   9   3  100.83    7.24
  -1  -9  -4 1459.90   26.37
  -1  -9  -4 1464.85   31.10
  -1  -9  -4 1501.85   26.73
  -1  -9   4 1480.34   21.41
  -1  -9   4 1631.44   31.38
  -1  -9   4 1496.34   21.53
  -1   9  -4 1522.02   30.94
  -1   9   4 1533.70   24.22
  -1   9   4 1420.79   23.06
  -1   9   4 1513.17   31.95
  -1   9   4 1536.63   24.18
  -1   9   4 1455.86   23.28
   1  -9  -4 1436.46   30.82
   1  -9   4 1509.18   29.44
   1   9  -4 1555.01   21.75
   1   9  -4 1446.89   30.62
   1   9  -4 1566.55   21.77
   1   9   4 1474.92   26.15
   1   9   4 1434.03   30.92
   1   9   4 1475.87   26.11
  -1  -9  -5  481.29   15.87
  -1  -9  -5  458.27   17.92
  -1  -9  -5  509.88   16.25
  -1  -9   5  472.22   12.14
  -1  -9   5  502.48   12.50
  -1   9  -5  492.26   21.57
  -1   9   5  500.49   14.75
  -1   9   5  512.69   19.02
  -1   9   5  504.08   14.75
   1  -9   5  481.67   16.78
   1   9  -5  478.16   12.12
   1   9  -5  472.04   17.90
   1   9  -5  472.96   12.06
   1   9   5  455.32   15.13
   1   9   5  480.73   18.32
   1   9   5  482.67   15.57
  -1  -9  -6  137.43    9.25
  -1  -9  -6  137.77    9.23
  -1  -9   6  139.30    6.84
  -1  -9   6  151.52    7.04
  -1   9  -6  136.23    9.99
  -1   9   6  137.96    8.47
  -1   9   6  133.48    8.23
  -1   9   6  133.24   10.41
  -1   9   6  153.93    8.87
  -1   9   6  137.51    8.21
   1  -9  -6  142.39   10.72
   1  -9   6  147.43    9.69
   1   9  -6  130.83    6.70
   1   9  -6  133.54    6.80
   1   9   6  127.10    8.73
   1   9   6  123.67   10.03
   1   9   6  127.46    8.69
  -1  -9  -7   46.57    7.12
  -1  -9  -7   44.63    7.81
  -1  -9  -7   51.41    7.26
  -1  -9   7   37.46    4.15
  -1  -9   7   37.16    4.19
  -1   9  -7   37.76    6.62
  -1   9   7   46.95    6.56
  -1   9   7   41.86    6.06
  -1   9   7   57.57    9.97
  -1   9   7   51.25    6.68
  -1   9   7   45.43    6.36
   1  -9  -7   32.29    5.86
   1  -9   7   49.96    7.08
   1   9  -7   38.11    4.23
   1   9  -7   56.69    8.87
   1   9  -7   43.38    4.33
   1   9   7   33.79    6.00
   1   9   7   38.05    6.28
   1   9   7   44.07    6.56
  -1  -9  -8   29.86    5.94
  -1  -9  -8   26.59    6.50
  -1  -9  -8   31.18    6.34
  -1  -9   8   34.19    4.17
  -1  -9   8   34.37    4.27
  -1   9  -8   33.69    5.98
  -1   9   8   34.59    6.02
  -1   9   8   24.80    5.08
  -1   9   8   24.34    5.50
  -1   9   8   32.47    5.96
  -1   9   8   27.43    5.04
   1  -9   8   31.24    5.96
   1   9  -8   26.49    3.99
   1   9  -8   35.90    6.74
   1   9  -8   32.19    4.37
   1   9   8   37.38    6.50
   1   9   8   32.07    5.90
   1   9   8   46.31    6.80
  -1  -9  -9  630.14   20.45
  -1  -9  -9  595.72   20.77
  -1  -9  -9  603.11   20.03
  -1  -9   9  616.03   13.95
  -1  -9   9  659.19   14.45
  -1   9  -9  620.09   19.70
  -1   9   9  626.37   19.10
  -1   9   9  543.75   17.64
  -1   9   9  605.08   20.91
  -1   9   9  618.16   18.94
  -1   9   9  588.90   18.30
   1  -9  -9  620.23   21.35
   1  -9   9  671.15   18.72
   1   9  -9  594.12   13.52
   1   9  -9  615.87   20.29
   1   9  -9  618.94   13.79
   1   9   9  590.57   19.20
   1   9   9  607.04   20.63
   1   9   9  637.80   19.81
  -1  -9 -10   61.28    8.53
  -1  -9 -10   52.67    7.52
  -1  -9 -10   56.79    8.33
  -1  -9  10   55.16    5.14
  -1  -9  10   70.83    5.56
  -1   9 -10   67.96    7.59
  -1   9  10   59.74    7.06
  -1   9  10   50.43    7.61
  -1   9  10   64.71    8.57
   1  -9 -10   67.82    8.27
   1  -9  10   57.77    6.56
   1   9 -10   57.29    5.04
   1   9 -10   57.73    8.53
   1   9 -10   71.74    5.36
   1   9  10   68.12    8.97
   1   9  10   70.51    8.13
   1   9  10   66.16    7.48
  -1  -9 -11  368.40   16.61
  -1  -9 -11  345.74   16.43
  -1  -9 -11  377.44   16.65
  -1  -9  11  336.37   10.94
  -1  -9  11  361.13   11.24
  -1   9 -11  335.07   14.69
  -1   9  11  327.42   15.03
  -1   9  11  322.28   14.63
  -1   9  11  336.47   16.17
  -1   9  11  375.22   15.89
  -1   9  11  340.90   14.89
   1  -9 -11  337.03   16.33
   1   9 -11  356.21   14.73
   1   9 -11  381.94   16.21
   1   9 -11  353.69   13.54
   1   9  11  322.93   15.25
   1   9  11  381.60   22.13
   1   9  11  369.90   15.93
  -1  -9 -12  303.22   15.63
  -1  -9 -12  300.73   15.51
  -1  -9 -12  329.11   16.07
  -1  -9  12  303.10   10.76
  -1  -9  12  323.77   11.10
  -1   9 -12  285.00   13.62
  -1   9  12  276.13   14.53
  -1   9  12  309.00   14.77
  -1   9  12  288.57   15.01
  -1   9  12  312.39   15.09
  -1   9  12  322.70   15.09
   1  -9 -12  269.39   14.95
   1   9 -12  297.26   11.46
   1   9 -12  301.29   14.63
   1   9 -12  293.25   11.56
   1   9  12  255.72   14.25
   1   9  12  275.95   14.35
   1   9  12  304.54   15.25
  -1  -9 -13  292.38   15.79
  -1  -9 -13  295.49   15.59
  -1  -9 -13  307.74   16.15
  -1  -9  13  257.03   10.27
  -1  -9  13  272.02   10.43
  -1   9 -13  240.87   12.62
  -1   9  13  278.40   15.03
  -1   9  13  264.21   16.61
  -1   9  13  278.14   18.76
  -1   9  13  320.06   15.91
  -1   9  13  282.83   16.98
   1  -9 -13  243.00   14.29
   1   9 -13  271.27   10.33
   1   9 -13  277.17   14.09
   1   9 -13  299.51   10.82
   1   9  13  225.97   13.65
   1   9  13  238.51   13.44
   1   9  13  264.55   14.43
  -1  -9 -14  187.06   13.28
  -1  -9 -14  187.58   12.88
  -1  -9 -14  216.29   14.43
  -1  -9  14  186.21    9.17
  -1  -9  14  194.76    9.15
  -1   9 -14  184.19   11.20
  -1   9  14  191.37   12.96
  -1   9  14  176.50   12.18
  -1   9  14  212.50   13.28
  -1   9  14  188.64   12.86
  -1   9  14  209.25   12.78
   1  -9 -14  169.12   12.52
   1  -9  14  185.85    5.92
   1  -9  14  182.70    5.84
   1  -9  14  188.98    6.00
   1  -9  14  184.79    5.90
   1   9 -14  181.60    8.97
   1   9 -14  191.97   12.06
   1   9 -14  202.85    9.47
   1   9  14  172.81   12.40
   1   9  14  172.93   11.74
   1   9  14  180.54   12.40
  -1  -9 -15  226.09   14.79
  -1  -9 -15  239.47   14.45
  -1  -9 -15  239.51   15.01
  -1  -9  15  206.16    9.87
  -1  -9  15  211.20    9.77
  -1   9 -15  211.82   11.82
  -1   9  15  200.10   13.67
  -1   9  15  208.21   13.44
  -1   9  15  223.36   13.50
  -1   9  15  231.82   14.63
  -1   9  15  231.52   13.87
   1  -9 -15  169.82   12.60
   1  -9  15  205.22    6.90
   1  -9  15  208.93    6.94
   1  -9  15  223.34    7.18
   1  -9  15  223.30    7.10
   1   9 -15  240.99   15.85
   1   9 -15  214.55   12.60
   1   9 -15  261.40   16.47
   1   9  15  177.26   12.86
   1   9  15  194.76   12.40
   1   9  15  218.72   13.77
  -1  -9 -16   18.70    6.48
  -1  -9 -16   25.22    6.34
  -1  -9 -16   37.26    8.29
  -1  -9  16   30.52    5.28
  -1  -9  16   27.45    5.14
  -1   9 -16   23.78    5.48
  -1   9  16   31.10    7.16
  -1   9  16   28.65    7.79
  -1   9  16   35.88    7.06
  -1   9  16   24.26    6.76
  -1   9  16   36.30    7.79
   1  -9 -16   29.70    6.98
   1  -9  16   31.18    3.95
   1  -9  16   30.34    3.69
   1  -9  16   32.27    3.89
   1  -9  16   32.79    3.91
   1   9 -16   30.00    5.20
   1   9 -16   33.93    6.92
   1   9 -16   36.58    5.50
   1   9  16   23.74    5.58
  -1  -9 -17  444.75   20.97
  -1  -9 -17  385.51   18.16
  -1  -9 -17  454.26   21.19
  -1  -9  17  390.21   13.99
  -1  -9  17  407.18   14.05
  -1   9 -17  383.30   15.41
  -1   9  17  435.01   20.41
  -1   9  17  450.77   18.68
  -1   9  17  433.17   20.23
   1  -9 -17  367.77   18.10
   1  -9  17  404.33   11.06
   1  -9  17  390.39   10.82
   1  -9  17  421.55   11.30
   1  -9  17  427.55   11.22
   1   9 -17  379.65   13.60
   1   9 -17  421.83   17.16
   1   9 -17  445.09   14.69
   1   9  17  390.33   16.82
  -1  -9 -18  149.31   13.34
  -1  -9 -18  135.27   11.58
  -1  -9 -18  129.55   12.76
  -1  -9  18  137.63    9.09
  -1  -9  18  130.49    8.81
  -1   9 -18  140.58    9.81
  -1   9  18  156.90   13.26
  -1   9  18  143.59   11.30
  -1   9  18  134.80   12.16
   1  -9 -18  136.59   11.78
   1  -9  18  129.93    7.04
   1  -9  18  132.64    7.22
   1   9 -18  137.75    8.97
   1   9 -18  143.59   10.72
   1   9 -18  122.95    8.75
   1   9  18  159.27   11.28
  -1  -9 -19   60.22   10.47
  -1  -9 -19   64.73   10.90
  -1  -9  19   65.44    7.06
  -1  -9  19   60.02    6.72
  -1  -9  19   70.25    7.22
  -1  -9  19   60.50    6.88
  -1   9 -19   61.40    7.18
  -1   9  19   61.06   10.23
  -1   9  19   70.21    9.97
  -1   9  19   60.46    9.97
   1  -9 -19   56.69    9.31
   1  -9  19   57.59    5.44
   1  -9  19   52.87    5.26
   1  -9  19   66.86    5.70
   1  -9  19   61.02    5.66
   1   9 -19   51.95    6.44
   1   9 -19   58.11    8.43
   1   9 -19   53.14    6.26
   1   9  19   67.50   11.10
   1   9  19   70.71    8.13
   1   9  19   84.62   10.21
  -1  -9 -20   79.62   12.26
  -1  -9 -20   59.66   10.59
  -1  -9  20   72.74    7.61
  -1  -9  20   83.23    7.71
  -1  -9  20   72.60    7.69
  -1  -9  20   81.99    7.56
  -1   9 -20   79.52    7.95
  -1   9  20   80.04   12.56
  -1   9  20   70.87    8.67
  -1   9  20   78.34   12.12
   1  -9 -20   85.56   11.76
   1  -9  20   60.80    5.94
   1  -9  20   61.12    6.06
   1   9 -20   64.87    8.01
   1   9  20   73.20   11.74
   1   9  20   89.17    8.93
   1   9  20   76.87   11.78
  -1  -9 -21  105.45   12.48
  -1  -9 -21   80.85    9.75
  -1  -9 -21  128.26   13.12
  -1  -9  21  110.26   10.70
  -1  -9  21  104.54    8.71
  -1  -9  21  111.53   10.57
  -1  -9  21  115.92    9.27
  -1   9 -21   99.91    8.65
  -1   9  21  103.20   12.26
  -1   9  21  129.21   10.90
  -1   9  21   93.65   11.54
   1  -9 -21   98.04   10.66
   1  -9  21   91.34    7.20
   1  -9  21   92.08    7.06
   1  -9  21  117.33    7.83
   1  -9  21  111.17    7.67
   1   9 -21  100.41    9.33
   1   9  21  103.28   12.36
   1   9  21  127.52   11.10
   1   9  21  110.99   12.36
  -1  -9 -22  102.48   10.78
  -1  -9  22  106.69    9.23
  -1  -9  22   95.72    8.65
  -1  -9  22  110.52    9.13
  -1  -9  22  105.39    9.13
  -1   9 -22  102.10   11.44
  -1   9  22  103.86   12.62
  -1   9  22  116.24   10.33
  -1   9  22   99.51   12.24
   1  -9  22   92.51    7.46
   1  -9  22   77.07    7.00
   1  -9  22   88.35    7.28
   1  -9  22   98.38    7.67
   1   9 -22   93.79    9.37
   1   9  22  102.48   16.03
   1   9  22  113.45    9.55
   1   9  22  123.77   17.44
  -1  -9 -23   72.82   13.40
  -1  -9  23   72.78    8.21
  -1  -9  23   82.55   11.20
  -1  -9  23   72.82    8.13
  -1  -9  23   84.72   11.50
  -1   9 -23   77.62    7.81
  -1   9  23   67.44   12.00
  -1   9  23   81.57   13.14
   1  -9  23   70.75    6.98
   1  -9  23   53.82    6.32
   1  -9  23   79.82    7.08
   1  -9  23   58.29    6.86
   1   9 -23   65.15    9.05
   1   9  23   57.93   11.02
   1   9  23   82.49    8.47
   1   9  23   83.56   13.00
  -1  -9 -24   12.56    5.62
  -1  -9  24   10.11    4.76
  -1  -9  24   14.55    5.14
  -1  -9  24   12.72    5.42
  -1  -9  24   17.48    5.74
  -1   9 -24   14.35    4.68
  -1   9  24   13.73    7.30
  -1   9  24   21.79    6.32
  -1   9  24    7.02    6.52
   1  -9 -24    7.24    4.80
   1  -9  24   12.44    4.25
   1  -9  24    9.35    4.19
   1  -9  24   18.88    4.96
   1  -9  24   17.90    5.18
   1   9 -24   11.20    4.92
   1   9  24   11.44    6.74
   1   9  24   14.57    4.82
   1   9  24   10.62    7.40
  -1  -9 -25  103.96   11.18
  -1  -9  25   98.59    9.65
  -1  -9  25   93.29    9.41
  -1  -9  25  117.79   10.23
  -1  -9  25   84.32    9.31
  -1   9 -25   92.85    8.29
  -1   9  25  116.54   16.17
  -1   9  25  116.97   10.29
  -1   9  25  120.64   14.05
   1  -9 -25   94.25   11.06
   1  -9  25   90.18    8.33
   1  -9  25   96.20    8.57
   1  -9  25  107.09    8.93
   1  -9  25   86.26    8.33
   1   9 -25  103.86    9.55
   1   9  25  106.65   15.61
   1   9  25   97.22    8.71
   1   9  25  129.53   14.35
  -1  -9 -26   19.12    6.66
  -1  -9  26   21.51    6.18
  -1  -9  26   11.68    5.02
  -1  -9  26   24.96    6.26
  -1  -9  26   20.77    6.06
  -1   9 -26   20.83    4.96
  -1   9  26   26.75    9.11
  -1   9  26   22.03    6.08
  -1   9  26   25.81    8.95
   1  -9 -26   23.36    8.35
   1  -9  26   24.32    5.76
   1  -9  26    7.97    4.19
   1  -9  26   21.93    5.46
   1  -9  26   30.24    5.88
   1   9 -26   20.63    5.76
   1   9  26   17.08    7.95
   1   9  26   21.41    5.24
   1   9  26   16.96    7.16
  -1  -9 -27   79.78   11.40
  -1  -9  27   76.83    9.25
  -1  -9  27  103.24   10.27
  -1   9 -27   87.45    7.93
  -1   9  27   76.67   13.85
  -1   9  27  104.44    9.63
  -1   9  27   83.74   14.17
   1  -9 -27   95.80   11.30
   1  -9  27   72.60    8.33
   1  -9  27   73.04    8.27
   1  -9  27   79.78    8.21
   1  -9  27   80.53    8.71
   1   9 -27   89.54    9.13
   1   9  27   78.66   13.85
   1   9  27   86.55    7.85
   1   9  27   96.62   14.73
  -1  -9 -28   44.15    8.95
  -1  -9  28   47.02    8.45
  -1  -9  28   52.85    9.13
  -1   9 -28   37.88    6.24
  -1   9  28   29.60    9.43
  -1   9  28   52.95   11.66
   1  -9 -28   44.11    9.33
   1  -9  28   36.86    7.30
   1  -9  28   29.22    6.46
   1  -9  28   51.73    7.91
   1  -9  28   37.60    7.36
   1   9 -28   58.29    8.71
   1   9 -28   36.32    6.92
   1   9  28   37.70   10.45
   1   9  28   50.21   11.78
  -1  -9 -29   27.39    7.24
  -1  -9  29   35.82    7.65
  -1  -9  29   49.02    8.49
  -1   9 -29   34.81    5.82
  -1   9  29   24.04    9.07
  -1   9  29   39.31    6.92
  -1   9  29   56.71   12.18
   1  -9 -29   30.16    7.87
   1  -9  29   33.75    7.28
   1  -9  29   29.86    6.86
   1  -9  29   38.73    6.66
   1  -9  29   31.32    6.88
   1   9 -29   51.81    8.11
   1   9 -29   28.49    6.42
   1   9  29   43.84   10.92
   1   9  29   38.11   10.74
  -1  -9 -30    4.68    4.82
  -1  -9  30    6.26    4.86
  -1  -9  30   11.08    5.68
  -1   9 -30   10.74    3.85
  -1   9  30    6.40    6.74
  -1   9  30   22.76    8.99
   1  -9 -30    9.63    5.76
   1  -9  30    3.81    4.09
   1  -9  30    2.75    4.29
   1   9 -30   13.06    4.98
   1   9 -30    1.79    3.75
   1   9  30   -0.20    5.60
   1   9  30    0.18    6.40
  -1  -9 -31   26.57    7.81
  -1  -9  31   27.97    7.48
  -1  -9  31   24.50    7.56
  -1   9 -31   42.76    6.28
  -1   9 -31   32.79    5.54
  -1   9  31   41.56   11.10
  -1   9  31   34.03   10.94
   1  -9 -31   -0.28    2.73
   1  -9  31   40.94    8.27
   1  -9  31   47.20    8.43
   1   9 -31   44.55    7.59
   1   9 -31   32.17    6.64
   1   9  31   32.45   10.19
   1   9  31   38.75    9.87
  -1  -9 -32    0.38    2.59
  -1  -9  32   -0.60    4.33
  -1  -9  32   12.60    6.22
  -1   9 -32    0.56    2.69
  -1   9  32    5.16   10.35
  -1   9  32   -8.61   11.10
   1  -9 -32    6.90    4.68
   1  -9  32    3.47    4.25
   1  -9  32   -5.58    4.23
   1   9 -32    1.95    3.47
   1   9  32    2.99    6.86
   1   9  32    3.11    6.98
  -1  -9 -33   -0.96    2.59
  -1  -9  33    2.99    4.82
  -1  -9  33    5.92    5.82
  -1   9 -33   12.92    3.79
  -1   9  33   15.33    8.67
  -1   9  33   11.26    8.03
   1  -9  33    8.91    5.60
   1  -9  33    7.54    5.76
   1   9 -33   13.46    4.80
   1   9 -33   10.70    4.64
   1   9  33    3.19    6.46
   1   9  33   -3.03    6.88
  -1  -9  34   47.68    9.83
  -1  -9  34   45.29    9.37
  -1   9  34   47.60   12.66
  -1   9  34   62.53   14.09
   1  -9  34   46.69    9.43
   1  -9  34   42.12    9.35
   1   9 -34   54.62    9.37
   1   9 -34   37.72    6.78
   1   9  34   43.66   12.06
   1   9  34   44.35   13.38
  -1  -9  35    7.22    5.64
  -1  -9  35   -8.77    6.08
   1  -9  35    3.03    4.68
   1  -9  35    3.51    5.40
   1   9 -35    6.16    4.19
   1   9 -35    2.19    3.65
  -1  -9  36    7.20    5.84
  -1  -9  36   14.75    6.92
   1  -9  36    4.39    5.10
   1  -9  36    4.86    6.12
   1   9 -36    4.58    4.03
  -1  -9  37    5.34    6.08
  -1  -9  37   -4.11    6.64
   1   9 -37    8.81    4.68
  -1  -9  38    8.67    6.72
  -1  -9  38   10.53    8.43
   1   9 -38   13.08    4.84
  -1 -10   0   42.12    5.18
  -1 -10   0   50.81    8.27
  -1 -10   0   45.81    5.28
  -1  10   0   42.78    4.07
  -1  10   0   42.70    4.01
  -1  10   0   33.33    6.06
  -1  10   0   46.37    4.23
  -1  10   0   44.93    4.03
   1 -10   0   48.30    7.75
   1  10   0   47.62    5.78
   1  10   0   48.64    8.55
   1  10   0   54.68    5.90
  -1 -10  -1  318.21   12.04
  -1 -10  -1  323.01   15.71
  -1 -10  -1  334.72   12.30
  -1 -10   1  305.35   11.12
  -1 -10   1  324.67   15.61
  -1 -10   1  318.69   11.30
  -1  10  -1  311.29    8.37
  -1  10  -1  314.36    8.33
  -1  10  -1  317.27   15.69
  -1  10  -1  337.31    8.65
  -1  10  -1  311.27    8.27
  -1  10   1  322.20    9.99
  -1  10   1  317.09    9.83
  -1  10   1  292.61   15.21
  -1  10   1  348.97   10.37
  -1  10   1  329.79    9.95
   1 -10  -1  294.11   14.91
   1 -10   1  318.03   15.19
   1  10  -1  322.54   11.32
   1  10  -1  325.75   16.01
   1  10  -1  323.51   11.28
   1  10   1  310.72   11.96
   1  10   1  310.50   15.69
   1  10   1  337.89   12.46
  -1 -10  -2  102.56    7.59
  -1 -10  -2  120.36   10.41
  -1 -10  -2  116.87    7.97
  -1 -10   2  111.71    6.96
  -1 -10   2  135.43   10.70
  -1 -10   2  117.03    7.06
  -1  10  -2  116.36    4.78
  -1  10  -2  121.26    4.84
  -1  10  -2  106.51    9.81
  -1  10  -2  126.34    4.96
  -1  10  -2  124.59    4.88
  -1  10   2  113.13    6.74
  -1  10   2  111.67    7.75
  -1  10   2  118.31   10.43
  -1  10   2  116.79    6.82
  -1  10   2  114.90    7.87
   1 -10  -2  119.55   10.19
   1 -10   2  129.15   10.15
   1  10  -2  116.34    7.02
   1  10  -2  103.14    9.79
   1  10  -2  133.24    7.46
   1  10   2  116.79    7.83
   1  10   2  116.04   10.25
   1  10   2  135.33    8.43
  -1 -10  -3  989.68   21.99
  -1 -10  -3  961.09   26.65
  -1 -10  -3  996.67   22.05
  -1 -10   3  905.37   17.82
  -1 -10   3  963.28   25.89
  -1 -10   3  927.42   17.98
  -1  10  -3  912.91   10.33
  -1  10  -3  862.63   25.79
  -1  10  -3  927.18   10.41
  -1  10   3  965.56   19.04
  -1  10   3  906.91   18.26
  -1  10   3  979.01   27.23
  -1  10   3 1028.75   19.60
  -1  10   3  967.13   18.84
   1 -10  -3  869.41   25.30
   1 -10   3  948.05   25.06
   1  10  -3  959.30   26.69
   1  10   3  876.01   20.41
   1  10   3  876.05   25.68
   1  10   3  891.40   20.55
  -1 -10  -4  681.03   18.88
  -1 -10  -4  689.01   22.88
  -1 -10  -4  729.69   19.44
  -1 -10   4  641.78   14.77
  -1 -10   4  729.73   22.55
  -1 -10   4  652.69   14.87
  -1  10  -4  661.28   21.97
  -1  10   4  694.35   17.04
  -1  10   4  719.39   23.56
  -1  10   4  736.15   17.52
   1 -10  -4  635.70   21.95
   1 -10   4  688.67   21.35
   1  10  -4  722.76   17.32
   1  10  -4  733.34   16.65
   1  10   4  640.83   18.06
   1  10   4  669.45   22.69
   1  10   4  666.36   18.36
  -1 -10  -5   72.32    7.26
  -1 -10  -5   77.88    8.89
  -1 -10  -5   77.38    7.24
  -1 -10   5   53.28    4.98
  -1 -10   5   72.04    5.58
  -1  10  -5   61.36    8.71
  -1  10   5   70.93    6.48
  -1  10   5   75.43    6.56
  -1  10   5   75.73    8.91
  -1  10   5   85.08    6.86
  -1  10   5   81.75    6.70
   1 -10  -5   71.01    9.87
   1 -10   5   58.19   11.56
   1  10  -5   75.43    5.60
   1  10  -5   72.28    8.65
   1  10  -5   85.24    5.72
   1  10   5   55.06    6.50
   1  10   5   57.25    8.07
   1  10   5   71.26    6.98
  -1 -10  -6  427.17   16.01
  -1 -10  -6  403.05   21.29
  -1 -10  -6  435.30   16.03
  -1 -10   6  448.40   12.10
  -1 -10   6  461.00   12.20
  -1  10  -6  452.75   18.26
  -1  10   6  402.51   14.31
  -1  10   6  378.43   13.75
  -1  10   6  396.05   17.84
  -1  10   6  428.79   14.71
  -1  10   6  423.64   14.61
   1 -10  -6  425.16   18.42
   1 -10   6  427.29   16.74
   1  10  -6  414.29   11.58
   1  10  -6  419.48   17.96
   1  10  -6  433.11   11.78
   1  10   6  421.77   15.65
   1  10   6  443.22   18.70
   1  10   6  455.34   15.95
  -1 -10  -7  133.26   11.50
  -1 -10  -7  131.65   11.06
  -1 -10  -7  153.75   12.04
  -1 -10   7  123.85    6.86
  -1 -10   7  131.45    7.04
  -1  10  -7  137.53   10.84
  -1  10   7  139.90    9.31
  -1  10   7  131.94    8.95
  -1  10   7  126.68   10.92
  -1  10   7  141.87    9.25
  -1  10   7  135.43    9.23
   1 -10  -7  127.36   11.08
   1 -10   7  133.26   10.03
   1  10  -7  134.26    7.00
   1  10  -7  152.24   11.52
   1  10  -7  136.07    6.90
   1  10   7  124.17    9.37
   1  10   7  131.27   11.12
   1  10   7  143.27    9.45
  -1 -10  -8  148.59   10.49
  -1 -10  -8  158.68   12.08
  -1 -10  -8  177.73   11.26
  -1 -10   8  152.64    7.42
  -1 -10   8  160.31    7.50
  -1  10  -8  155.01   11.42
  -1  10   8  135.65    9.53
  -1  10   8  151.00    9.75
  -1  10   8  141.55   11.68
  -1  10   8  164.54   10.15
  -1  10   8  164.36   10.15
   1 -10   8  171.39   11.02
   1  10  -8  140.58    7.12
   1  10  -8  152.26   11.62
   1  10  -8  162.64    7.50
   1  10   8  154.07   10.41
   1  10   8  152.50   11.62
   1  10   8  152.40   10.11
  -1 -10  -9  228.59   13.06
  -1 -10  -9  210.74   16.31
  -1 -10  -9  246.21   13.32
  -1 -10   9  207.38    8.51
  -1 -10   9  207.52    8.57
  -1  10  -9  210.72   12.94
  -1  10   9  216.67   14.21
  -1  10   9  203.91   11.42
  -1  10   9  241.28   14.57
  -1  10   9  218.50   14.07
  -1  10   9  241.72   12.44
   1 -10  -9  222.23   14.19
   1 -10   9  242.20   12.64
   1  10  -9  230.86    8.83
   1  10  -9  222.39   13.54
   1  10  -9  242.52    8.99
   1  10   9  205.80   12.22
   1  10   9  219.97   13.67
   1  10   9  210.78   12.14
  -1 -10 -10  202.81   12.70
  -1 -10 -10  192.31   13.30
  -1 -10 -10  195.79   12.36
  -1 -10  10  186.23    8.21
  -1 -10  10  195.69    8.35
  -1  10 -10  192.88   12.36
  -1  10  10  183.53   11.64
  -1  10  10  185.07   11.44
  -1  10  10  178.83   12.72
  -1  10  10  181.78   11.36
  -1  10  10  194.08   11.58
   1 -10 -10  189.20   13.28
   1 -10  10  204.63   13.00
   1  10 -10  185.79    8.09
   1  10 -10  178.03   12.32
   1  10 -10  180.09    7.97
   1  10  10  181.64   12.00
   1  10  10  189.89   12.82
   1  10  10  201.52   12.36
  -1 -10 -11  320.60   16.03
  -1 -10 -11  299.21   16.29
  -1 -10 -11  324.41   16.03
  -1 -10  11  330.59   10.76
  -1 -10  11  333.14   10.76
  -1  10 -11  319.09   15.41
  -1  10  11  305.99   15.05
  -1  10  11  279.36   14.11
  -1  10  11  317.19   16.57
  -1  10  11  342.73   15.75
  -1  10  11  318.97   14.91
   1  10 -11  299.09   11.74
   1  10 -11  320.38   15.99
   1  10 -11  321.52   12.14
   1  10  11  304.91   15.35
   1  10  11  324.33   16.39
   1  10  11  338.08   15.95
  -1 -10 -12   63.61    9.81
  -1 -10 -12   46.29    7.79
  -1 -10 -12   58.97    9.55
  -1 -10  12   39.61    4.82
  -1  10 -12   37.16    7.18
  -1  10  12   54.04    8.37
  -1  10  12   60.88   10.09
  -1  10  12   60.14    9.97
  -1  10  12   53.80    8.39
  -1  10  12   58.79    9.97
   1 -10 -12   42.02    8.29
   1  10 -12   55.94    9.11
   1  10 -12   54.66    8.97
   1  10  12   38.93    7.71
   1  10  12   36.52    6.78
   1  10  12   50.53    8.35
  -1 -10 -13   18.72    6.08
  -1 -10 -13   16.59    5.22
  -1 -10 -13   18.62    6.22
  -1 -10  13   21.45    4.27
  -1 -10  13   21.73    4.15
  -1  10 -13   23.10    6.02
  -1  10  13   21.49    6.10
  -1  10  13   18.94    5.86
  -1  10  13   24.80    6.50
  -1  10  13   26.93    6.56
  -1  10  13   25.04    6.08
   1 -10 -13   19.02    5.82
   1  10 -13   18.74    3.87
   1  10 -13   26.15    6.38
   1  10 -13   21.55    4.09
   1  10  13   24.12    6.38
   1  10  13   19.91    6.06
   1  10  13   22.88    6.32
  -1 -10 -14  142.77   12.10
  -1 -10 -14  148.05   12.26
  -1 -10 -14  147.91   12.30
  -1 -10  14  131.57    7.79
  -1 -10  14  148.49    8.13
  -1  10 -14  151.82   11.12
  -1  10  14  159.06   12.46
  -1  10  14  134.04   11.10
  -1  10  14  137.63   11.78
  -1  10  14  173.05   12.74
  -1  10  14  138.86   11.18
   1 -10 -14  135.97   11.96
   1  10 -14  135.81    7.75
   1  10 -14  145.76   11.40
   1  10 -14  151.36    8.11
   1  10  14  135.41   11.60
   1  10  14  138.06   11.16
   1  10  14  161.27   12.28
  -1 -10 -15  592.71   23.48
  -1 -10 -15  580.23   22.71
  -1 -10 -15  639.47   24.30
  -1 -10  15  582.94   15.57
  -1 -10  15  617.42   15.91
  -1  10 -15  611.92   20.67
  -1  10  15  584.95   22.71
  -1  10  15  521.98   21.39
  -1  10  15  608.93   22.76
  -1  10  15  660.24   23.92
  -1  10  15  587.52   22.45
   1 -10 -15  581.90   23.06
   1  10 -15  575.40   20.97
   1  10  15  629.80   22.33
  -1 -10 -16  123.77   12.02
  -1 -10 -16  101.62   10.68
  -1 -10 -16  126.38   11.96
  -1 -10  16  119.71    7.95
  -1 -10  16  141.13    8.51
  -1  10 -16  121.32   10.07
  -1  10  16  127.20   11.82
  -1  10  16  126.38   11.28
  -1  10  16  131.71   11.66
   1 -10 -16  104.69   10.92
   1 -10  16  114.36    4.82
   1 -10  16  108.76    4.68
   1 -10  16  122.72    4.92
   1 -10  16  118.31    4.82
   1  10 -16  101.55    7.44
   1  10 -16  120.24   10.64
   1  10 -16  113.70    7.81
   1  10  16  129.51   10.94
  -1 -10 -17   18.00    6.66
  -1 -10 -17    3.75    4.62
  -1 -10 -17    8.57    5.44
  -1 -10  17    9.43    3.57
  -1 -10  17   10.17    3.65
  -1  10 -17    4.64    3.79
  -1  10  17    3.13    4.78
  -1  10  17   14.19    5.30
  -1  10  17   19.34    6.04
   1 -10 -17    3.71    3.99
   1 -10  17   11.02    2.53
   1 -10  17    9.35    2.37
   1 -10  17   11.20    2.55
   1 -10  17   11.68    2.77
   1  10 -17    9.43    3.47
   1  10 -17    7.02    4.43
   1  10 -17   11.82    4.05
   1  10  17    7.14    4.41
  -1 -10 -18   97.96   11.66
  -1 -10 -18   98.95   10.66
  -1 -10 -18   94.55   11.22
  -1 -10  18  100.79    7.95
  -1 -10  18  109.46    8.09
  -1  10 -18   94.25    9.07
  -1  10  18   99.33   11.44
  -1  10  18   93.69   10.01
  -1  10  18   87.17   10.37
   1 -10 -18   98.02   10.90
   1 -10  18   82.87    5.22
   1 -10  18   82.61    5.22
   1 -10  18   96.58    5.52
   1 -10  18   92.89    5.58
   1  10 -18   82.23    7.10
   1  10 -18  103.08   10.13
   1  10 -18   91.26    7.52
   1  10  18  101.15   11.76
   1  10  18  112.15   10.43
   1  10  18  102.34   11.56
  -1 -10 -19  868.00   30.80
  -1 -10 -19  818.24   27.61
  -1 -10 -19  916.52   31.52
  -1 -10  19  825.28   20.71
  -1 -10  19  790.83   20.07
  -1 -10  19  844.93   20.79
  -1 -10  19  865.62   20.97
  -1  10 -19  833.59   23.78
  -1  10  19  837.16   29.74
  -1  10  19  922.52   27.71
  -1  10  19  900.73   30.52
   1 -10 -19  759.95   27.17
   1 -10  19  820.93   15.75
   1 -10  19  785.41   15.39
   1 -10  19  820.81   15.69
   1 -10  19  819.66   15.67
   1  10 -19  775.86   19.87
   1  10 -19  855.56   25.50
   1  10 -19  814.35   20.25
   1  10  19  806.82   29.70
   1  10  19  834.43   25.44
   1  10  19  868.85   30.58
  -1 -10 -20  133.44   13.69
  -1 -10 -20  129.07   12.24
  -1 -10 -20  148.31   14.25
  -1 -10  20  136.51    9.39
  -1 -10  20  132.20    9.15
  -1 -10  20  152.56    9.49
  -1 -10  20  138.54    9.21
  -1  10  20  136.07   13.52
  -1  10  20  150.68   12.22
  -1  10  20  143.25   13.36
   1 -10 -20  117.01   12.06
   1 -10  20  137.37    7.42
   1 -10  20  115.52    7.14
   1 -10  20  134.42    7.28
   1 -10  20  139.34    8.09
   1  10  20  149.51   14.33
   1  10  20  141.81   11.32
   1  10  20  163.18   14.37
  -1 -10  21   71.82    8.69
  -1 -10  21   72.46    7.59
  -1 -10  21   79.44    8.69
  -1 -10  21   91.30    8.51
  -1  10 -21   82.33    8.67
  -1  10  21   98.10   12.24
  -1  10  21   95.41   10.27
  -1  10  21  110.00   12.70
   1 -10 -21   86.10   10.70
   1 -10  21   85.34    6.48
   1 -10  21   97.00    6.70
   1  10 -21   91.44    9.85
   1  10  21   72.58   18.58
   1  10  21   85.66    9.39
   1  10  21  104.85   21.59
  -1 -10  22   42.84    7.12
  -1 -10  22   30.50    6.08
  -1 -10  22   49.32    7.26
  -1 -10  22   53.78    7.54
  -1  10 -22   39.55    7.06
  -1  10  22   43.78   12.10
  -1  10  22   49.18    8.43
  -1  10  22   68.69   13.02
   1 -10 -22   39.69    8.75
   1 -10  22   47.62    5.54
   1 -10  22   47.54    6.02
   1 -10  22   49.10    5.66
   1 -10  22   45.41    5.34
   1  10 -22   44.87    8.15
   1  10  22   57.25   11.66
   1  10  22   47.74   10.90
  -1 -10 -23   84.78   10.47
  -1 -10  23   98.65    9.03
  -1 -10  23   92.06    8.69
  -1 -10  23  110.60    9.19
  -1 -10  23  112.31    9.39
  -1  10 -23  107.37    9.53
  -1  10  23   97.96   14.13
  -1  10  23  112.77   10.90
  -1  10  23   98.77   14.31
   1 -10 -23   78.90   11.24
   1 -10  23  101.19    7.61
   1 -10  23   87.43    7.18
   1 -10  23  106.07    7.59
   1 -10  23  100.33    7.61
   1  10 -23  108.80   10.35
   1  10  23  104.52   14.89
   1  10  23  113.31   13.42
  -1 -10 -24   54.16   10.07
  -1 -10  24   64.59    8.73
  -1 -10  24   44.23   11.26
  -1 -10  24   85.88    8.79
  -1  10 -24   63.87    7.87
  -1  10  24   53.50   11.60
  -1  10  24   72.74   10.45
  -1  10  24   64.07   12.52
   1 -10  24   46.65    6.52
   1 -10  24   49.48    6.16
   1 -10  24   49.06    6.70
   1 -10  24   54.24    6.90
   1  10 -24   55.46    8.81
   1  10  24   47.72   10.72
   1  10  24   65.32    9.15
   1  10  24   53.44   10.84
  -1 -10 -25   17.16    8.11
  -1 -10  25   14.45    5.12
  -1 -10  25   12.96    4.84
  -1 -10  25   18.32    5.32
  -1 -10  25   24.02    5.82
  -1  10 -25   12.64    4.84
  -1  10  25   17.14    7.81
  -1  10  25   21.69    9.47
  -1  10  25   23.64    8.59
   1 -10  25   19.10    4.80
   1 -10  25   16.72    4.60
   1 -10  25   21.83    4.98
   1 -10  25   13.10    4.64
   1  10 -25   13.34    5.32
   1  10  25   14.91    7.40
   1  10  25   13.77    5.08
   1  10  25   23.22    8.81
  -1 -10 -26   34.43    7.89
  -1 -10  26   35.68    7.14
  -1 -10  26   30.30    6.66
  -1 -10  26   44.61    7.40
  -1 -10  26   36.00    6.92
  -1  10 -26   43.74    7.16
  -1  10  26   50.15   11.90
  -1  10  26   45.31    8.41
  -1  10  26   55.58   11.96
   1 -10 -26   42.00    9.19
   1 -10  26   35.94    9.81
   1 -10  26   34.45    6.22
   1 -10  26   55.16   10.78
   1 -10  26   44.53    7.10
   1  10 -26   31.02    6.82
   1  10  26   42.66   10.88
   1  10  26   37.64    7.04
   1  10  26   36.70    9.97
  -1 -10 -27   72.70   11.22
  -1 -10  27   74.97    9.09
  -1 -10  27   74.18   14.79
  -1 -10  27   94.61    9.57
  -1 -10  27   98.06   17.06
  -1  10 -27  101.51    8.97
  -1  10  27   78.74   13.75
  -1  10  27   80.47    9.45
  -1  10  27  113.11   13.75
   1 -10 -27   79.92   12.42
   1 -10  27   81.61    8.09
   1 -10  27   72.66    7.93
   1 -10  27   75.83    7.50
[truncated: 2,057,865 more chars]
