# Supplementary material for: Promoting Alkane Binding: Crystallization of a Cationic Manganese(I)‐Pentane σ‐Complex from Solution
Source: Angew Chem Int Ed Engl. 2025 May 27;64(27):e202507494. doi: 10.1002/anie.202507494 (PMC12207380; doi:10.1002/anie.202507494)
Supplement: Supplementary file 2 — Supporting information [file ANIE-64-e202507494-s001.zip › 1-6_a-finalcif.cif]

data_MnC5O5_n-pentane_alfal
_audit_contact_author_name        'Malte Sellin'
_audit_contact_author_phone       +497612038716
_audit_contact_author_email       malte.sellin@ac.uni-freiburg.de
_audit_contact_author_address
;Albert-Ludwigs-Universit\"at
Alberstra\&se 21
79104 Freiburg
;
_audit_creation_method
;FinalCif V144 by Daniel Kratzert, Freiburg 2024, 
https://dkratzert.de/finalcif.html
;
_publ_contact_author_id_orcid     0000-0003-0424-2261
_publ_section_references
;Sheldrick, G.M. (2015). Acta Cryst. A71, 3-8.
Sheldrick, G.M. (2015). Acta Cryst. C71, 3-8.
The program DSR was used for model building:
D. Kratzert, I. Krossing, J. Appl. Cryst. 2018, 51, 928-934. doi: 
10.1107/S1600576718004508
;
_shelx_SHELXL_version_number      '2019/3'
_chemical_name_systematic         ?
_chemical_name_common             ?
_chemical_formula_sum             'C34 H12 Al2 F55 Mn O11'
_chemical_formula_moiety          'C24 Al2 F55 O6, C10 H12 Mn O5'
_chemical_formula_weight          1750.34
_chemical_melting_point           ?
_space_group_crystal_system       triclinic
_space_group_IT_number            2
_vrf_PLAT088_MnC5O5_n-pentane_alfal
;PROBLEM: Poor Data / Parameter Ratio ....................       6.67 Note  
RESPONSE: This is due to heavy disorders of the anion. The restrained 
data/parameter ratio is >20
;
_space_group_name_H-M_alt         'P -1'
_space_group_name_Hall            '-P 1'
_shelx_space_group_comment
;
The symmetry employed for this shelxl refinement is uniquely defined
by the following loop, which should always be used as a source of
symmetry information in preference to the above space-group names.
They are only intended as comments.
;

loop_
_space_group_symop_operation_xyz
'x, y, z'
'-x, -y, -z'

_cell_length_a                    16.282(7)
_cell_length_b                    16.486(10)
_cell_length_c                    22.177(18)
_cell_angle_alpha                 75.13(2)
_cell_angle_beta                  75.633(17)
_cell_angle_gamma                 85.425(13)
_cell_volume                      5573(6)
_cell_formula_units_Z             4
_cell_measurement_temperature     100(2)
_cell_measurement_reflns_used     9942
_cell_measurement_theta_min       2.1555
_cell_measurement_theta_max       22.5505
_exptl_crystal_description        block
_exptl_crystal_colour             orange
_exptl_crystal_recrystallization_method 'diffusion of n-pentane in pentafluorobenzene'
_exptl_crystal_density_meas       ?
_exptl_crystal_density_method     ?
_exptl_crystal_density_diffrn     2.086
_exptl_crystal_F_000              3400
_exptl_crystal_size_max           0.334
_exptl_crystal_size_mid           0.209
_exptl_crystal_size_min           0.162
_exptl_absorpt_coefficient_mu     0.507
_exptl_absorpt_correction_type    multi-scan
_exptl_absorpt_correction_T_min   0.6845
_exptl_absorpt_correction_T_max   0.7454
_exptl_absorpt_process_details
;SADABS-2016/2 - Bruker AXS area detector scaling and absorption correction: 
Krause, L., Herbst-Irmer, R., Sheldrick G.M. & Stalke D., J. Appl. Cryst. 48 
(2015) 3-10
;
_exptl_absorpt_special_details    ?
_shelx_estimated_absorpt_T_min    ?
_shelx_estimated_absorpt_T_max    ?
_exptl_transmission_factor_min    ?
_exptl_transmission_factor_max    ?
_exptl_special_details            ?
_diffrn_ambient_temperature       100(2)
_diffrn_ambient_environment       N~2~
_diffrn_radiation_type            MoK\a
_diffrn_radiation_wavelength      0.71073
_diffrn_radiation_monochromator   'mirror optics'
_olex2_diffrn_ambient_temperature_device 'Oxford Cryostream 800'
_diffrn_measurement_ambient_temperature_device_make ?
_diffrn_radiation_probe           x-ray
_diffrn_source                    'microfocus sealed X-ray tube'
_diffrn_source_type               'Incoatec I\ms'
_diffrn_source_voltage            50.0
_diffrn_source_current            1.4
_diffrn_detector                  CPAD
_diffrn_detector_type             'Bruker PHOTON III'
_diffrn_detector_area_resol_mean  7.41
_diffrn_measurement_device        'three-circle diffractometer'
_diffrn_measurement_device_type   'Bruker D8 VENTURE dual wavelength Mo/Cu'
_diffrn_measurement_method        '\w and \f scans'
_diffrn_measurement_specimen_support 'MiTeGen micromount'
_diffrn_reflns_number             159682
_diffrn_reflns_av_unetI/netI      0.0707
_diffrn_reflns_av_R_equivalents   0.1200
_diffrn_reflns_theta_min          1.278
_diffrn_reflns_theta_max          26.557
_diffrn_reflns_theta_full         25.242
_diffrn_reflns_limit_h_min        -20
_diffrn_reflns_limit_h_max        20
_diffrn_reflns_limit_k_min        -20
_diffrn_reflns_limit_k_max        20
_diffrn_reflns_limit_l_min        -27
_diffrn_reflns_limit_l_max        27
_diffrn_measured_fraction_theta_max 0.987
_diffrn_measured_fraction_theta_full 0.997
_diffrn_reflns_Laue_measured_fraction_max 0.987
_diffrn_reflns_Laue_measured_fraction_full 0.997
_diffrn_reflns_point_group_measured_fraction_max 0.987
_diffrn_reflns_point_group_measured_fraction_full 0.997
_reflns_number_total              22946
_reflns_number_gt                 15743
_reflns_threshold_expression      'I > 2\s(I)'
_reflns_Friedel_coverage          0.000
_reflns_Friedel_fraction_max      .
_reflns_Friedel_fraction_full     .
_reflns_special_details
;
 Reflections were merged by SHELXL according to the crystal
 class for the calculation of statistics and refinement.
 
 _reflns_Friedel_fraction is defined as the number of unique
 Friedel pairs measured divided by the number that would be
 possible theoretically, ignoring centric projections and
 systematic absences.
;
_computing_data_collection        'Bruker BIS 8.5.0.27 Release/2023-03-20 and APEX5 2023.9-4'
_computing_cell_refinement        'SAINT V8.40B'
_computing_data_reduction         'SAINT V8.40B'
_computing_structure_solution     'SHELXT 2018/2 (Sheldrick, 2018)'
_computing_structure_refinement   'SHELXL-2019/2 (Sheldrick, 2019)'
_computing_molecular_graphics     ?
_computing_publication_material   ?
_refine_special_details           ?
_refine_ls_structure_factor_coef  Fsqd
_refine_ls_matrix_type            full
_refine_ls_weighting_scheme       calc
_refine_ls_weighting_details      'w=1/[\s^2^(Fo^2^)+(0.1058P)^2^+35.3144P] where P=(Fo^2^+2Fc^2^)/3'
_atom_sites_solution_primary      direct
_atom_sites_solution_secondary    ?
_atom_sites_solution_hydrogens    geom
_refine_ls_hydrogen_treatment     constr
_refine_ls_number_reflns          22946
_refine_ls_number_parameters      3442
_refine_ls_number_restraints      85535
_refine_ls_R_factor_all           0.1213
_refine_ls_R_factor_gt            0.0871
_refine_ls_wR_factor_ref          0.2493
_refine_ls_wR_factor_gt           0.2239
_refine_ls_goodness_of_fit_ref    1.048
_refine_ls_restrained_S_all       0.918
_refine_ls_shift/su_max           0.017
_refine_ls_shift/su_mean          0.001
_refine_diff_density_max          0.978
_refine_diff_density_min          -1.888
_refine_diff_density_rms          0.124
_refine_ls_extinction_method      none
_refine_ls_extinction_coef        .

loop_
_atom_type_symbol
_atom_type_description
_atom_type_scat_dispersion_real
_atom_type_scat_dispersion_imag
_atom_type_scat_source
'C'  'C'  0.0033 0.0016 'International Tables Vol C Tables 4.2.6.8 and 6.1.1.4'
'O'  'O'  0.0106 0.0060 'International Tables Vol C Tables 4.2.6.8 and 6.1.1.4'
'F'  'F'  0.0171 0.0103 'International Tables Vol C Tables 4.2.6.8 and 6.1.1.4'
'Al' 'Al' 0.0645 0.0514 'International Tables Vol C Tables 4.2.6.8 and 6.1.1.4'
'Mn' 'Mn' 0.3368 0.7283 'International Tables Vol C Tables 4.2.6.8 and 6.1.1.4'
'H'  'H'  0.0000 0.0000 'International Tables Vol C Tables 4.2.6.8 and 6.1.1.4'

_geom_special_details
;
 All esds (except the esd in the dihedral angle between two l.s. planes)
 are estimated using the full covariance matrix.  The cell esds are taken
 into account individually in the estimation of esds in distances, angles
 and torsion angles; correlations between esds in cell parameters are only
 used when they are defined by crystal symmetry.  An approximate (isotropic)
 treatment of cell esds is used for estimating esds involving l.s. planes.
;

loop_
_atom_site_label
_atom_site_type_symbol
_atom_site_fract_x
_atom_site_fract_y
_atom_site_fract_z
_atom_site_U_iso_or_equiv
_atom_site_adp_type
_atom_site_occupancy
_atom_site_site_symmetry_order
_atom_site_calc_flag
_atom_site_refinement_flags_posn
_atom_site_refinement_flags_adp
_atom_site_refinement_flags_occupancy
_atom_site_disorder_assembly
_atom_site_disorder_group
Mn1   Mn 0.59014(6)  0.07607(6)  0.75868(4)   0.0284(2)  Uani 1         1 d    . . . . .
Mn2   Mn 1.07660(6)  0.56273(6)  -0.23860(4)  0.0251(2)  Uani 1         1 d    . . . . .
Al03  Al 0.55480(10) 0.55525(10) 0.53577(8)   0.0173(3)  Uani 1         1 d    . . . . .
Al04  Al 0.42131(10) 0.42966(10) 1.00398(8)   0.0170(3)  Uani 1         1 d    . . . . .
Al05  Al 0.93923(10) 0.93309(10) 0.47741(8)   0.0175(3)  Uani 1         1 d    . . . . .
Al06  Al 0.92512(10) 0.92867(10) -0.00090(8)  0.0179(3)  Uani 1         1 d    . . . . .
F1    F  0.500000    0.500000    0.500000     0.0215(9)  Uani 1         2 d    S . P C .
F2    F  1.000000    1.000000    0.500000     0.0194(9)  Uani 1         2 d    S . P D .
F3    F  0.500000    0.500000    1.000000     0.0206(9)  Uani 1         2 d    S . P B .
F4    F  1.000000    1.000000    0.000000     0.0198(9)  Uani 1         2 d    S . P A .
O1    O  0.7017(4)   0.1943(3)   0.7800(3)    0.0495(13) Uani 1         1 d    . . . . .
O2    O  0.6504(3)   0.1523(3)   0.6166(2)    0.0437(12) Uani 1         1 d    . . . . .
O3    O  0.7358(3)   -0.0491(3)  0.7525(3)    0.0476(13) Uani 1         1 d    . . . . .
O4    O  0.5299(4)   -0.0026(4)  0.9003(3)    0.0528(14) Uani 1         1 d    . . . . .
O5    O  0.4399(4)   0.1952(4)   0.7699(3)    0.0540(15) Uani 1         1 d    . . . . .
O6    O  1.1783(3)   0.6853(3)   -0.2118(2)   0.0352(10) Uani 1         1 d    . . . . .
C1    C  0.6576(5)   0.1493(4)   0.7737(3)    0.0366(15) Uani 1         1 d    . . . . .
C2    C  0.6274(4)   0.1239(4)   0.6684(3)    0.0337(14) Uani 1         1 d    . . . . .
C3    C  0.6809(4)   -0.0035(4)  0.7540(3)    0.0341(15) Uani 1         1 d    . . . . .
C4    C  0.5520(5)   0.0263(5)   0.8477(3)    0.0392(16) Uani 1         1 d    . . . . .
C5    C  0.4961(5)   0.1529(5)   0.7652(3)    0.0389(16) Uani 1         1 d    . . . . .
C6    C  1.1381(4)   0.6376(4)   -0.2207(3)   0.0299(13) Uani 1         1 d    . . . . .
C7    C  1.1726(4)   0.4892(4)   -0.2464(3)   0.0300(14) Uani 1         1 d    . . . . .
O7    O  1.2297(3)   0.4458(3)   -0.2482(2)   0.0406(12) Uani 1         1 d    . . . . .
O8    O  1.1299(3)   0.6565(3)   -0.3781(2)   0.0377(11) Uani 1         1 d    . . . . .
O9    O  0.9156(3)   0.6666(3)   -0.2157(2)   0.0357(11) Uani 1         1 d    . . . . .
O10   O  1.0248(3)   0.4725(4)   -0.0983(2)   0.0444(12) Uani 1         1 d    . . . . .
C8    C  1.1088(4)   0.6211(4)   -0.3270(3)   0.0286(13) Uani 1         1 d    . . . . .
C9    C  0.9756(4)   0.6292(4)   -0.2253(3)   0.0302(14) Uani 1         1 d    . . . . .
C10   C  1.0427(4)   0.5045(4)   -0.1503(3)   0.0331(14) Uani 1         1 d    . . . . .
C11   C  0.4964(8)   -0.0253(7)  0.6277(5)    0.082(3)   Uani 1         1 d    . . . . .
H11A  H  0.523019    0.029724    0.614877     0.123      Uiso 1         1 calc R U . . .
H11B  H  0.434722    -0.017786   0.635062     0.123      Uiso 1         1 calc R U . . .
H11C  H  0.517004    -0.054902   0.593606     0.123      Uiso 1         1 calc R U . . .
C12   C  0.5179(6)   -0.0740(6)  0.6863(5)    0.062(2)   Uani 1         1 d    . . . . .
H12A  H  0.580325    -0.080910   0.678258     0.074      Uiso 1         1 calc R U . . .
H12B  H  0.493624    -0.130556   0.697245     0.074      Uiso 1         1 calc R U . . .
C13   C  0.4875(5)   -0.0366(5)  0.7423(4)    0.050(2)   Uani 1         1 d    . . . . .
H13A  H  0.518971    0.015801    0.733210     0.060      Uiso 1         1 calc R U . . .
H13B  H  0.503728    -0.075703   0.779679     0.060      Uiso 1         1 calc R U . . .
C14   C  0.3936(6)   -0.0158(7)  0.7625(5)    0.065(3)   Uani 1         1 d    . . . . .
H14A  H  0.383525    0.004932    0.801909     0.078      Uiso 1         1 calc R U . . .
H14B  H  0.378433    0.030323    0.728385     0.078      Uiso 1         1 calc R U . . .
C15   C  0.3358(7)   -0.0882(9)  0.7752(8)    0.114(6)   Uani 1         1 d    . . . . .
H15A  H  0.276942    -0.067584   0.780147     0.171      Uiso 1         1 calc R U . . .
H15B  H  0.341664    -0.129267   0.814681     0.171      Uiso 1         1 calc R U . . .
H15C  H  0.351082    -0.114871   0.739133     0.171      Uiso 1         1 calc R U . . .
O1_6  O  1.0112(2)   0.9075(2)   0.41401(17)  0.0207(8)  Uani 1         1 d    D U . . .
C1_6  C  1.0228(3)   0.8558(3)   0.3736(2)    0.0233(11) Uani 1         1 d    D U . . .
C2_6  C  0.9404(4)   0.8488(3)   0.3525(3)    0.0292(12) Uani 1         1 d    D U . . .
F1_6  F  0.9267(3)   0.9180(2)   0.3090(2)    0.0451(10) Uani 1         1 d    D U . . .
F2_6  F  0.9416(2)   0.7825(2)   0.32756(18)  0.0346(8)  Uani 1         1 d    D U . . .
F3_6  F  0.8744(2)   0.8414(3)   0.4022(2)    0.0433(10) Uani 1         1 d    D U . . .
C3_6  C  1.0492(4)   0.7663(4)   0.4079(3)    0.0374(14) Uani 1         1 d    D U . . .
F4_6  F  1.1059(3)   0.7716(3)   0.4407(2)    0.0588(14) Uani 1         1 d    D U . . .
F5_6  F  0.9830(3)   0.7247(2)   0.4474(2)    0.0487(11) Uani 1         1 d    D U . . .
F6_6  F  1.0849(3)   0.7206(3)   0.3661(2)    0.0455(10) Uani 1         1 d    D U . . .
C4_6  C  1.0932(4)   0.8922(4)   0.3143(3)    0.0398(15) Uani 1         1 d    D U . . .
F7_6  F  1.1700(2)   0.8806(3)   0.3292(2)    0.0512(11) Uani 1         1 d    D U . . .
F8_6  F  1.0966(3)   0.8563(3)   0.26608(19)  0.0509(12) Uani 1         1 d    D U . . .
F9_6  F  1.0816(3)   0.9742(3)   0.29229(18)  0.0454(10) Uani 1         1 d    D U . . .
O1_8  O  0.9747(3)   0.8952(2)   -0.06811(19) 0.0267(9)  Uani 1         1 d    D U . . .
C1_8  C  0.9743(3)   0.8357(3)   -0.1009(3)   0.0269(12) Uani 1         1 d    D U . . .
C2_8  C  1.0052(4)   0.7507(4)   -0.0653(3)   0.0405(15) Uani 1         1 d    D U . . .
F1_8  F  0.9485(3)   0.7155(2)   -0.01328(19) 0.0556(13) Uani 1         1 d    D U . . .
F2_8  F  1.0232(3)   0.6955(2)   -0.1030(2)   0.0484(11) Uani 1         1 d    D U . . .
F3_8  F  1.0743(4)   0.7596(3)   -0.0458(3)   0.0655(14) Uani 1         1 d    D U . . .
C3_8  C  1.0328(4)   0.8648(4)   -0.1685(3)   0.0352(14) Uani 1         1 d    D U . . .
F4_8  F  1.0206(3)   0.9448(2)   -0.19420(19) 0.0497(11) Uani 1         1 d    D U . . .
F5_8  F  1.1148(3)   0.8557(3)   -0.1654(2)   0.0553(12) Uani 1         1 d    D U . . .
F6_8  F  1.0237(3)   0.8201(3)   -0.20844(18) 0.0478(11) Uani 1         1 d    D U . . .
C4_8  C  0.8834(4)   0.8266(4)   -0.1077(3)   0.0391(14) Uani 1         1 d    D U . . .
F7_8  F  0.8622(3)   0.8901(3)   -0.1524(2)   0.0602(13) Uani 1         1 d    D U . . .
F8_8  F  0.8737(3)   0.7559(3)   -0.1237(2)   0.0522(12) Uani 1         1 d    D U . . .
F9_8  F  0.8267(3)   0.8272(3)   -0.0528(2)   0.0570(13) Uani 1         1 d    D U . . .
O1_9  O  0.8356(15)  0.9796(12)  -0.0047(13)  0.025(4)   Uani 0.510(9)  1 d    D U P A 1
C1_9  C  0.7886(7)   1.0479(8)   -0.0240(5)   0.030(3)   Uani 0.510(9)  1 d    D U P A 1
C2_9  C  0.8095(7)   1.0763(7)   -0.0983(5)   0.039(3)   Uani 0.510(9)  1 d    D U P A 1
F1_9  F  0.7676(10)  1.0295(9)   -0.1222(6)   0.061(4)   Uani 0.510(9)  1 d    D U P A 1
F2_9  F  0.7867(18)  1.1560(9)   -0.1193(13)  0.067(6)   Uani 0.510(9)  1 d    D U P A 1
F3_9  F  0.8920(10)  1.0691(16)  -0.1228(11)  0.053(4)   Uani 0.510(9)  1 d    D U P A 1
C3_9  C  0.8076(7)   1.1201(6)   0.0036(6)    0.037(3)   Uani 0.510(9)  1 d    D U P A 1
F4_9  F  0.8129(15)  1.0908(16)  0.0643(8)    0.053(5)   Uani 0.510(9)  1 d    D U P A 1
F5_9  F  0.8828(9)   1.1533(9)   -0.0295(7)   0.046(3)   Uani 0.510(9)  1 d    D U P A 1
F6_9  F  0.7503(7)   1.1816(7)   -0.0015(9)   0.066(4)   Uani 0.510(9)  1 d    D U P A 1
C4_9  C  0.6931(7)   1.0257(7)   0.0010(6)    0.040(3)   Uani 0.510(9)  1 d    D U P A 1
F7_9  F  0.6665(9)   1.0193(11)  0.0632(6)    0.073(4)   Uani 0.510(9)  1 d    D U P A 1
F8_9  F  0.6428(14)  1.0827(14)  -0.0272(9)   0.060(5)   Uani 0.510(9)  1 d    D U P A 1
F9_9  F  0.6814(15)  0.9511(10)  -0.0083(11)  0.048(5)   Uani 0.510(9)  1 d    D U P A 1
O1_10 O  0.8288(15)  0.9859(13)  0.0012(13)   0.025(5)   Uani 0.490(9)  1 d    D U P A 2
C1_10 C  0.7810(8)   1.0523(8)   -0.0207(6)   0.032(3)   Uani 0.490(9)  1 d    D U P A 2
C2_10 C  0.8373(7)   1.1175(7)   -0.0756(5)   0.038(3)   Uani 0.490(9)  1 d    D U P A 2
F1_10 F  0.8829(10)  1.1605(12)  -0.0524(7)   0.051(4)   Uani 0.490(9)  1 d    D U P A 2
F2_10 F  0.7925(16)  1.1715(10)  -0.1111(13)  0.056(4)   Uani 0.490(9)  1 d    D U P A 2
F3_10 F  0.8909(11)  1.0766(13)  -0.1139(10)  0.052(5)   Uani 0.490(9)  1 d    D U P A 2
C3_10 C  0.7093(7)   1.0220(7)   -0.0443(6)   0.042(3)   Uani 0.490(9)  1 d    D U P A 2
F4_10 F  0.6731(17)  0.9522(11)  -0.0045(10)  0.054(6)   Uani 0.490(9)  1 d    D U P A 2
F5_10 F  0.7385(11)  1.0081(11)  -0.1029(6)   0.063(4)   Uani 0.490(9)  1 d    D U P A 2
F6_10 F  0.6477(13)  1.0809(13)  -0.0486(9)   0.051(4)   Uani 0.490(9)  1 d    D U P A 2
C4_10 C  0.7396(7)   1.0941(7)   0.0356(5)    0.039(3)   Uani 0.490(9)  1 d    D U P A 2
F7_10 F  0.6770(9)   1.0471(8)   0.0752(6)    0.050(3)   Uani 0.490(9)  1 d    D U P A 2
F8_10 F  0.7115(8)   1.1715(7)   0.0143(7)    0.051(3)   Uani 0.490(9)  1 d    D U P A 2
F9_10 F  0.7967(15)  1.0990(18)  0.0684(9)    0.055(5)   Uani 0.490(9)  1 d    D U P A 2
O1_11 O  0.3430(5)   0.4891(6)   0.9778(5)    0.0346(17) Uani 0.602(3)  1 d    D U P B 1
C1_11 C  0.2610(6)   0.5122(6)   0.9852(4)    0.0299(10) Uani 0.602(3)  1 d    D U P B 1
C2_11 C  0.2024(6)   0.4365(6)   1.0237(4)    0.0282(12) Uani 0.602(3)  1 d    D U P B 1
F1_11 F  0.2363(6)   0.3661(5)   1.0137(4)    0.039(2)   Uani 0.602(3)  1 d    D U P B 1
F2_11 F  0.1241(5)   0.4494(7)   1.0135(5)    0.0458(19) Uani 0.602(3)  1 d    D U P B 1
F3_11 F  0.1829(6)   0.4329(6)   1.0875(4)    0.0375(16) Uani 0.602(3)  1 d    D U P B 1
C3_11 C  0.2468(6)   0.5842(6)   1.0204(5)    0.0422(13) Uani 0.602(3)  1 d    D U P B 1
F4_11 F  0.2760(6)   0.6559(5)   0.9788(5)    0.058(2)   Uani 0.602(3)  1 d    D U P B 1
F5_11 F  0.2893(6)   0.5667(6)   1.0671(4)    0.0666(19) Uani 0.602(3)  1 d    D U P B 1
F6_11 F  0.1682(5)   0.5984(5)   1.0460(4)    0.0581(17) Uani 0.602(3)  1 d    D U P B 1
C4_11 C  0.2422(6)   0.5457(6)   0.9182(4)    0.0361(12) Uani 0.602(3)  1 d    D U P B 1
F7_11 F  0.3029(5)   0.5916(5)   0.8776(3)    0.0450(16) Uani 0.602(3)  1 d    D U P B 1
F8_11 F  0.1665(4)   0.5903(5)   0.9247(4)    0.0540(17) Uani 0.602(3)  1 d    D U P B 1
F9_11 F  0.2295(6)   0.4832(6)   0.8933(4)    0.0591(17) Uani 0.602(3)  1 d    D U P B 1
O1_12 O  0.4504(7)   0.3903(6)   0.9364(5)    0.0278(19) Uani 0.473(3)  1 d    D U P B 2
C1_12 C  0.4905(7)   0.3272(6)   0.9105(5)    0.0312(16) Uani 0.473(3)  1 d    D U P B 2
C2_12 C  0.4502(8)   0.2413(7)   0.9464(6)    0.0404(19) Uani 0.473(3)  1 d    D U P B 2
F1_12 F  0.4789(10)  0.2080(7)   0.9998(5)    0.047(3)   Uani 0.473(3)  1 d    D U P B 2
F2_12 F  0.4728(7)   0.1861(5)   0.9106(4)    0.045(2)   Uani 0.473(3)  1 d    D U P B 2
F3_12 F  0.3668(7)   0.2460(9)   0.9677(6)    0.049(2)   Uani 0.473(3)  1 d    D U P B 2
C3_12 C  0.4822(8)   0.3489(7)   0.8394(5)    0.0410(19) Uani 0.473(3)  1 d    D U P B 2
F4_12 F  0.4981(7)   0.4301(6)   0.8130(6)    0.051(2)   Uani 0.473(3)  1 d    D U P B 2
F5_12 F  0.4044(6)   0.3313(6)   0.8373(5)    0.055(2)   Uani 0.473(3)  1 d    D U P B 2
F6_12 F  0.5367(11)  0.3049(10)  0.8047(7)    0.050(2)   Uani 0.473(3)  1 d    D U P B 2
C4_12 C  0.5853(7)   0.3235(7)   0.9122(5)    0.0387(18) Uani 0.473(3)  1 d    D U P B 2
F7_12 F  0.6255(7)   0.3866(6)   0.8654(5)    0.053(2)   Uani 0.473(3)  1 d    D U P B 2
F8_12 F  0.6269(6)   0.2553(5)   0.8994(4)    0.0441(19) Uani 0.473(3)  1 d    D U P B 2
F9_12 F  0.5969(6)   0.3347(6)   0.9654(4)    0.0468(19) Uani 0.473(3)  1 d    D U P B 2
O1_13 O  0.3887(6)   0.3755(6)   1.0814(4)    0.048(2)   Uani 0.678(6)  1 d    D U P B 1
C1_13 C  0.4001(5)   0.3337(5)   1.1395(4)    0.0314(15) Uani 0.678(6)  1 d    D U P B 1
C2_13 C  0.4947(5)   0.3326(5)   1.1403(4)    0.0351(16) Uani 0.678(6)  1 d    D U P B 1
F1_13 F  0.5172(5)   0.4068(4)   1.1424(3)    0.0534(18) Uani 0.678(6)  1 d    D U P B 1
F2_13 F  0.5116(10)  0.2786(9)   1.1907(5)    0.062(3)   Uani 0.678(6)  1 d    D U P B 1
F3_13 F  0.5432(6)   0.3162(7)   1.0866(4)    0.065(3)   Uani 0.678(6)  1 d    D U P B 1
C3_13 C  0.3695(6)   0.2425(6)   1.1555(5)    0.0394(18) Uani 0.678(6)  1 d    D U P B 1
F4_13 F  0.2953(5)   0.2426(5)   1.1394(4)    0.062(2)   Uani 0.678(6)  1 d    D U P B 1
F5_13 F  0.4235(6)   0.1964(5)   1.1231(4)    0.074(2)   Uani 0.678(6)  1 d    D U P B 1
F6_13 F  0.3583(12)  0.2065(10)  1.2184(5)    0.049(3)   Uani 0.678(6)  1 d    D U P B 1
C4_13 C  0.3478(6)   0.3781(6)   1.1911(5)    0.0445(18) Uani 0.678(6)  1 d    D U P B 1
F7_13 F  0.2654(4)   0.3641(5)   1.2020(4)    0.065(2)   Uani 0.678(6)  1 d    D U P B 1
F8_13 F  0.3722(7)   0.3510(7)   1.2463(4)    0.051(2)   Uani 0.678(6)  1 d    D U P B 1
F9_13 F  0.3591(6)   0.4602(4)   1.1724(5)    0.080(3)   Uani 0.678(6)  1 d    D U P B 1
O1_14 O  0.4163(10)  0.3489(9)   1.0689(6)    0.021(3)   Uani 0.322(6)  1 d    D U P B 2
C1_14 C  0.4135(8)   0.3192(8)   1.1328(7)    0.031(2)   Uani 0.322(6)  1 d    D U P B 2
C2_14 C  0.3916(9)   0.3898(8)   1.1685(7)    0.042(3)   Uani 0.322(6)  1 d    D U P B 2
F1_14 F  0.4600(10)  0.4374(8)   1.1563(7)    0.054(3)   Uani 0.322(6)  1 d    D U P B 2
F2_14 F  0.3604(16)  0.3626(16)  1.2314(7)    0.061(5)   Uani 0.322(6)  1 d    D U P B 2
F3_14 F  0.3295(9)   0.4402(8)   1.1475(7)    0.050(3)   Uani 0.322(6)  1 d    D U P B 2
C3_14 C  0.3464(9)   0.2496(10)  1.1618(8)    0.042(3)   Uani 0.322(6)  1 d    D U P B 2
F4_14 F  0.3464(10)  0.2013(8)   1.1221(6)    0.044(3)   Uani 0.322(6)  1 d    D U P B 2
F5_14 F  0.2691(8)   0.2838(11)  1.1735(7)    0.062(4)   Uani 0.322(6)  1 d    D U P B 2
F6_14 F  0.359(2)    0.1997(19)  1.2164(11)   0.041(5)   Uani 0.322(6)  1 d    D U P B 2
C4_14 C  0.5014(9)   0.2793(9)   1.1391(7)    0.038(3)   Uani 0.322(6)  1 d    D U P B 2
F7_14 F  0.5119(9)   0.2070(7)   1.1210(6)    0.047(3)   Uani 0.322(6)  1 d    D U P B 2
F8_14 F  0.5152(18)  0.2656(15)  1.1967(8)    0.040(4)   Uani 0.322(6)  1 d    D U P B 2
F9_14 F  0.5622(10)  0.3308(11)  1.1003(8)    0.046(4)   Uani 0.322(6)  1 d    D U P B 2
O1_17 O  0.9199(4)   0.8500(4)   0.0671(3)    0.0223(13) Uani 0.887(6)  1 d    D U P A 1
C1_17 C  0.8764(4)   0.8136(4)   0.1280(3)    0.0254(14) Uani 0.887(6)  1 d    D U P A 1
C2_17 C  0.9377(5)   0.7513(4)   0.1617(3)    0.0417(17) Uani 0.887(6)  1 d    D U P A 1
F1_17 F  0.9898(4)   0.7943(4)   0.1809(3)    0.0551(16) Uani 0.887(6)  1 d    D U P A 1
F2_17 F  0.8952(4)   0.6982(3)   0.2140(3)    0.0519(16) Uani 0.887(6)  1 d    D U P A 1
F3_17 F  0.9860(3)   0.7096(3)   0.1233(3)    0.0528(14) Uani 0.887(6)  1 d    D U P A 1
C3_17 C  0.8010(4)   0.7634(5)   0.1251(3)    0.0359(16) Uani 0.887(6)  1 d    D U P A 1
F4_17 F  0.7625(3)   0.8047(4)   0.0806(2)    0.0482(15) Uani 0.887(6)  1 d    D U P A 1
F5_17 F  0.8308(4)   0.6912(3)   0.1089(2)    0.0490(14) Uani 0.887(6)  1 d    D U P A 1
F6_17 F  0.7432(3)   0.7446(4)   0.1805(3)    0.0376(13) Uani 0.887(6)  1 d    D U P A 1
C4_17 C  0.8435(5)   0.8798(4)   0.1670(3)    0.0424(18) Uani 0.887(6)  1 d    D U P A 1
F7_17 F  0.7712(4)   0.9164(4)   0.1511(3)    0.0588(16) Uani 0.887(6)  1 d    D U P A 1
F8_17 F  0.8223(4)   0.8484(4)   0.2294(2)    0.0501(15) Uani 0.887(6)  1 d    D U P A 1
F9_17 F  0.8967(4)   0.9402(3)   0.1527(3)    0.067(2)   Uani 0.887(6)  1 d    D U P A 1
O1_18 O  0.915(3)    0.866(3)    0.0697(17)   0.037(11)  Uani 0.113(6)  1 d    D U P A 2
C1_18 C  0.8675(16)  0.8263(15)  0.1269(13)   0.040(7)   Uani 0.113(6)  1 d    D U P A 2
C2_18 C  0.9221(17)  0.7974(18)  0.1773(14)   0.055(8)   Uani 0.113(6)  1 d    D U P A 2
F1_18 F  0.940(3)    0.865(2)    0.1940(19)   0.067(11)  Uani 0.113(6)  1 d    D U P A 2
F2_18 F  0.880(3)    0.739(3)    0.2263(16)   0.067(12)  Uani 0.113(6)  1 d    D U P A 2
F3_18 F  0.993(2)    0.760(3)    0.1514(19)   0.068(12)  Uani 0.113(6)  1 d    D U P A 2
C3_18 C  0.8282(18)  0.7462(16)  0.1221(14)   0.040(8)   Uani 0.113(6)  1 d    D U P A 2
F4_18 F  0.797(3)    0.765(3)    0.0702(19)   0.073(12)  Uani 0.113(6)  1 d    D U P A 2
F5_18 F  0.887(2)    0.6849(15)  0.1213(15)   0.034(8)   Uani 0.113(6)  1 d    D U P A 2
F6_18 F  0.764(2)    0.720(3)    0.173(2)     0.057(13)  Uani 0.113(6)  1 d    D U P A 2
C4_18 C  0.7950(19)  0.8845(16)  0.1528(15)   0.057(9)   Uani 0.113(6)  1 d    D U P A 2
F7_18 F  0.7306(16)  0.8833(19)  0.1260(15)   0.041(8)   Uani 0.113(6)  1 d    D U P A 2
F8_18 F  0.769(3)    0.858(3)    0.2164(13)   0.093(14)  Uani 0.113(6)  1 d    D U P A 2
F9_18 F  0.824(3)    0.9619(17)  0.140(2)     0.093(14)  Uani 0.113(6)  1 d    D U P A 2
O1_19 O  0.4703(4)   0.5927(5)   0.5861(4)    0.0216(15) Uani 0.830(7)  1 d    D U P C 1
C1_19 C  0.4483(4)   0.6315(4)   0.6350(3)    0.0235(14) Uani 0.830(7)  1 d    D U P C 1
C2_19 C  0.4516(5)   0.5673(4)   0.6999(4)    0.0293(16) Uani 0.830(7)  1 d    D U P C 1
F1_19 F  0.5316(4)   0.5531(4)   0.7040(3)    0.0402(15) Uani 0.830(7)  1 d    D U P C 1
F2_19 F  0.4092(4)   0.5962(3)   0.7499(2)    0.0425(14) Uani 0.830(7)  1 d    D U P C 1
F3_19 F  0.4174(5)   0.4954(4)   0.7043(3)    0.0345(14) Uani 0.830(7)  1 d    D U P C 1
C3_19 C  0.3566(4)   0.6661(4)   0.6385(3)    0.0316(16) Uani 0.830(7)  1 d    D U P C 1
F4_19 F  0.3461(3)   0.7030(3)   0.5799(2)    0.0388(13) Uani 0.830(7)  1 d    D U P C 1
F5_19 F  0.3009(3)   0.6046(3)   0.6631(2)    0.0425(14) Uani 0.830(7)  1 d    D U P C 1
F6_19 F  0.3363(4)   0.7216(3)   0.6744(2)    0.0524(17) Uani 0.830(7)  1 d    D U P C 1
C4_19 C  0.5076(6)   0.7052(5)   0.6245(4)    0.0361(18) Uani 0.830(7)  1 d    D U P C 1
F7_19 F  0.4881(4)   0.7727(3)   0.5817(3)    0.0428(15) Uani 0.830(7)  1 d    D U P C 1
F8_19 F  0.5054(4)   0.7288(3)   0.6782(2)    0.0521(17) Uani 0.830(7)  1 d    D U P C 1
F9_19 F  0.5879(3)   0.6842(3)   0.6014(3)    0.0442(13) Uani 0.830(7)  1 d    D U P C 1
O1_20 O  0.4955(18)  0.604(2)    0.5817(15)   0.032(8)   Uani 0.170(7)  1 d    D U P C 2
C1_20 C  0.4357(12)  0.6275(13)  0.6287(10)   0.036(6)   Uani 0.170(7)  1 d    D U P C 2
C2_20 C  0.4330(17)  0.5624(15)  0.6937(11)   0.050(7)   Uani 0.170(7)  1 d    D U P C 2
F1_20 F  0.499(2)    0.572(2)    0.7165(17)   0.077(11)  Uani 0.170(7)  1 d    D U P C 2
F2_20 F  0.363(2)    0.572(2)    0.7370(13)   0.089(10)  Uani 0.170(7)  1 d    D U P C 2
F3_20 F  0.437(3)    0.4851(15)  0.6853(16)   0.054(9)   Uani 0.170(7)  1 d    D U P C 2
C3_20 C  0.3477(13)  0.6330(15)  0.6134(11)   0.057(7)   Uani 0.170(7)  1 d    D U P C 2
F4_20 F  0.3537(19)  0.669(2)    0.5515(12)   0.070(9)   Uani 0.170(7)  1 d    D U P C 2
F5_20 F  0.3147(18)  0.5583(15)  0.6234(15)   0.075(9)   Uani 0.170(7)  1 d    D U P C 2
F6_20 F  0.2926(17)  0.676(2)    0.6487(17)   0.092(11)  Uani 0.170(7)  1 d    D U P C 2
C4_20 C  0.4611(15)  0.7134(13)  0.6340(11)   0.046(6)   Uani 0.170(7)  1 d    D U P C 2
F7_20 F  0.449(2)    0.7751(19)  0.5852(16)   0.076(11)  Uani 0.170(7)  1 d    D U P C 2
F8_20 F  0.419(2)    0.734(2)    0.6876(14)   0.088(11)  Uani 0.170(7)  1 d    D U P C 2
F9_20 F  0.5432(16)  0.711(2)    0.6345(18)   0.071(10)  Uani 0.170(7)  1 d    D U P C 2
O1_21 O  0.6146(5)   0.6292(4)   0.4777(3)    0.0256(15) Uani 0.864(6)  1 d    D U P C 1
C1_21 C  0.6285(4)   0.6871(4)   0.4207(3)    0.0223(14) Uani 0.864(6)  1 d    D U P C 1
C2_21 C  0.6289(4)   0.6441(4)   0.3660(3)    0.0305(15) Uani 0.864(6)  1 d    D U P C 1
F1_21 F  0.5501(3)   0.6296(3)   0.3663(2)    0.0398(12) Uani 0.864(6)  1 d    D U P C 1
F2_21 F  0.6650(3)   0.6922(3)   0.3083(2)    0.0404(13) Uani 0.864(6)  1 d    D U P C 1
F3_21 F  0.6711(3)   0.5716(3)   0.3745(2)    0.0414(12) Uani 0.864(6)  1 d    D U P C 1
C3_21 C  0.7156(4)   0.7266(5)   0.4101(3)    0.0396(17) Uani 0.864(6)  1 d    D U P C 1
F4_21 F  0.7238(4)   0.7431(4)   0.4643(3)    0.0539(16) Uani 0.864(6)  1 d    D U P C 1
F5_21 F  0.7782(3)   0.6750(4)   0.3923(3)    0.0537(15) Uani 0.864(6)  1 d    D U P C 1
F6_21 F  0.7238(3)   0.7989(3)   0.3651(3)    0.0553(16) Uani 0.864(6)  1 d    D U P C 1
C4_21 C  0.5580(5)   0.7567(5)   0.4226(4)    0.0364(17) Uani 0.864(6)  1 d    D U P C 1
F7_21 F  0.5724(4)   0.8106(3)   0.4544(2)    0.0479(14) Uani 0.864(6)  1 d    D U P C 1
F8_21 F  0.5540(5)   0.8011(4)   0.3637(3)    0.0414(16) Uani 0.864(6)  1 d    D U P C 1
F9_21 F  0.4826(3)   0.7229(4)   0.4515(2)    0.0439(13) Uani 0.864(6)  1 d    D U P C 1
O1_22 O  0.613(3)    0.615(2)    0.4674(18)   0.037(10)  Uani 0.136(6)  1 d    D U P C 2
C1_22 C  0.6316(14)  0.6898(16)  0.4237(12)   0.040(6)   Uani 0.136(6)  1 d    D U P C 2
C2_22 C  0.6823(18)  0.6745(18)  0.3586(12)   0.069(9)   Uani 0.136(6)  1 d    D U P C 2
F1_22 F  0.630(3)    0.661(3)    0.3248(18)   0.084(12)  Uani 0.136(6)  1 d    D U P C 2
F2_22 F  0.730(3)    0.738(2)    0.3213(17)   0.115(14)  Uani 0.136(6)  1 d    D U P C 2
F3_22 F  0.735(3)    0.609(2)    0.3692(18)   0.098(13)  Uani 0.136(6)  1 d    D U P C 2
C3_22 C  0.6849(17)  0.7415(17)  0.4493(12)   0.060(8)   Uani 0.136(6)  1 d    D U P C 2
F4_22 F  0.652(3)    0.736(3)    0.5114(12)   0.100(13)  Uani 0.136(6)  1 d    D U P C 2
F5_22 F  0.7628(18)  0.708(3)    0.444(2)     0.087(12)  Uani 0.136(6)  1 d    D U P C 2
F6_22 F  0.688(2)    0.8220(15)  0.4184(15)   0.063(9)   Uani 0.136(6)  1 d    D U P C 2
C4_22 C  0.5482(16)  0.739(2)    0.4155(16)   0.056(9)   Uani 0.136(6)  1 d    D U P C 2
F7_22 F  0.523(3)    0.779(3)    0.462(2)     0.087(12)  Uani 0.136(6)  1 d    D U P C 2
F8_22 F  0.560(4)    0.795(3)    0.359(2)     0.090(17)  Uani 0.136(6)  1 d    D U P C 2
F9_22 F  0.488(2)    0.687(2)    0.418(3)     0.089(13)  Uani 0.136(6)  1 d    D U P C 2
O1_23 O  0.6105(3)   0.4789(4)   0.5792(3)    0.0246(13) Uani 0.863(8)  1 d    D U P C 1
C1_23 C  0.6876(4)   0.4429(4)   0.5827(3)    0.0262(11) Uani 0.863(8)  1 d    D U P C 1
C2_23 C  0.7225(4)   0.3995(4)   0.5273(3)    0.0335(13) Uani 0.863(8)  1 d    D U P C 1
F1_23 F  0.6842(4)   0.3268(3)   0.5388(3)    0.0475(14) Uani 0.863(8)  1 d    D U P C 1
F2_23 F  0.8063(3)   0.3840(3)   0.5186(3)    0.0546(16) Uani 0.863(8)  1 d    D U P C 1
F3_23 F  0.7087(4)   0.4482(3)   0.4726(2)    0.0437(13) Uani 0.863(8)  1 d    D U P C 1
C3_23 C  0.7520(4)   0.5099(5)   0.5797(4)    0.0365(14) Uani 0.863(8)  1 d    D U P C 1
F4_23 F  0.7135(4)   0.5621(4)   0.6167(3)    0.0561(16) Uani 0.863(8)  1 d    D U P C 1
F5_23 F  0.7782(4)   0.5550(4)   0.5191(3)    0.0396(15) Uani 0.863(8)  1 d    D U P C 1
F6_23 F  0.8186(3)   0.4769(4)   0.6017(3)    0.0597(18) Uani 0.863(8)  1 d    D U P C 1
C4_23 C  0.6765(4)   0.3759(4)   0.6476(3)    0.0332(13) Uani 0.863(8)  1 d    D U P C 1
F7_23 F  0.6653(4)   0.4127(4)   0.6966(2)    0.0487(14) Uani 0.863(8)  1 d    D U P C 1
F8_23 F  0.7433(4)   0.3240(4)   0.6498(3)    0.0483(16) Uani 0.863(8)  1 d    D U P C 1
F9_23 F  0.6100(4)   0.3288(3)   0.6588(3)    0.0366(14) Uani 0.863(8)  1 d    D U P C 1
O1_24 O  0.6226(19)  0.482(3)    0.5628(19)   0.035(5)   Uani 0.137(8)  1 d    D U P C 2
C1_24 C  0.6916(14)  0.4553(14)  0.5860(11)   0.036(3)   Uani 0.137(8)  1 d    D U P C 2
C2_24 C  0.7533(15)  0.4051(14)  0.5428(11)   0.042(4)   Uani 0.137(8)  1 d    D U P C 2
F1_24 F  0.722(2)    0.3277(13)  0.5568(16)   0.052(6)   Uani 0.137(8)  1 d    D U P C 2
F2_24 F  0.8309(14)  0.4040(18)  0.5537(15)   0.045(5)   Uani 0.137(8)  1 d    D U P C 2
F3_24 F  0.761(2)    0.4424(17)  0.4808(10)   0.049(6)   Uani 0.137(8)  1 d    D U P C 2
C3_24 C  0.7400(17)  0.5322(15)  0.5881(13)   0.044(4)   Uani 0.137(8)  1 d    D U P C 2
F4_24 F  0.684(2)    0.5907(19)  0.6052(19)   0.051(6)   Uani 0.137(8)  1 d    D U P C 2
F5_24 F  0.792(3)    0.560(3)    0.5311(14)   0.046(6)   Uani 0.137(8)  1 d    D U P C 2
F6_24 F  0.784(2)    0.510(2)    0.6334(15)   0.054(6)   Uani 0.137(8)  1 d    D U P C 2
C4_24 C  0.6693(18)  0.4003(17)  0.6558(12)   0.045(5)   Uani 0.137(8)  1 d    D U P C 2
F7_24 F  0.650(3)    0.451(2)    0.6959(14)   0.056(7)   Uani 0.137(8)  1 d    D U P C 2
F8_24 F  0.735(2)    0.351(2)    0.6687(18)   0.054(7)   Uani 0.137(8)  1 d    D U P C 2
F9_24 F  0.604(2)    0.351(2)    0.666(2)     0.050(7)   Uani 0.137(8)  1 d    D U P C 2
O1_25 O  0.9157(3)   0.8471(3)   0.5407(2)    0.0238(9)  Uani 0.947(3)  1 d    D U P D 1
C1_25 C  0.8647(3)   0.8072(3)   0.5973(3)    0.0233(10) Uani 0.947(3)  1 d    D U P D 1
C2_25 C  0.8912(4)   0.8295(4)   0.6538(3)    0.0277(11) Uani 0.947(3)  1 d    D U P D 1
F1_25 F  0.9630(2)   0.7900(2)   0.66353(18)  0.0338(9)  Uani 0.947(3)  1 d    D U P D 1
F2_25 F  0.8328(3)   0.8081(3)   0.70877(19)  0.0376(10) Uani 0.947(3)  1 d    D U P D 1
F3_25 F  0.9040(3)   0.9111(2)   0.6401(2)    0.0377(10) Uani 0.947(3)  1 d    D U P D 1
C3_25 C  0.7707(4)   0.8306(4)   0.6001(3)    0.0318(12) Uani 0.947(3)  1 d    D U P D 1
F4_25 F  0.7516(3)   0.8338(3)   0.54460(19)  0.0391(10) Uani 0.947(3)  1 d    D U P D 1
F5_25 F  0.7535(3)   0.9072(3)   0.6114(2)    0.0394(9)  Uani 0.947(3)  1 d    D U P D 1
F6_25 F  0.7184(3)   0.7767(3)   0.6458(2)    0.0470(11) Uani 0.947(3)  1 d    D U P D 1
C4_25 C  0.8787(4)   0.7113(4)   0.6032(3)    0.0299(11) Uani 0.947(3)  1 d    D U P D 1
F7_25 F  0.8416(3)   0.6874(3)   0.5634(2)    0.0430(11) Uani 0.947(3)  1 d    D U P D 1
F8_25 F  0.8464(3)   0.6653(2)   0.66251(19)  0.0411(10) Uani 0.947(3)  1 d    D U P D 1
F9_25 F  0.9603(3)   0.6907(2)   0.5880(2)    0.0374(9)  Uani 0.947(3)  1 d    D U P D 1
O1_26 O  0.887(3)    0.872(3)    0.5269(18)   0.023(5)   Uani 0.053(3)  1 d    D U P D 2
C1_26 C  0.8695(19)  0.8146(19)  0.5842(16)   0.026(3)   Uani 0.053(3)  1 d    D U P D 2
C2_26 C  0.880(2)    0.857(2)    0.6367(17)   0.030(4)   Uani 0.053(3)  1 d    D U P D 2
F1_26 F  0.961(3)    0.857(4)    0.638(3)     0.032(6)   Uani 0.053(3)  1 d    D U P D 2
F2_26 F  0.837(5)    0.818(4)    0.6946(19)   0.031(7)   Uani 0.053(3)  1 d    D U P D 2
F3_26 F  0.853(4)    0.937(2)    0.625(3)     0.029(6)   Uani 0.053(3)  1 d    D U P D 2
C3_26 C  0.7774(19)  0.785(2)    0.5988(17)   0.031(4)   Uani 0.053(3)  1 d    D U P D 2
F4_26 F  0.759(3)    0.772(4)    0.547(2)     0.033(7)   Uani 0.053(3)  1 d    D U P D 2
F5_26 F  0.723(3)    0.843(3)    0.618(3)     0.039(7)   Uani 0.053(3)  1 d    D U P D 2
F6_26 F  0.763(3)    0.714(3)    0.645(2)     0.040(7)   Uani 0.053(3)  1 d    D U P D 2
C4_26 C  0.932(2)    0.739(2)    0.5816(17)   0.029(4)   Uani 0.053(3)  1 d    D U P D 2
F7_26 F  0.907(3)    0.686(3)    0.554(3)     0.034(7)   Uani 0.053(3)  1 d    D U P D 2
F8_26 F  0.939(3)    0.696(3)    0.6398(18)   0.032(7)   Uani 0.053(3)  1 d    D U P D 2
F9_26 F  1.010(2)    0.765(3)    0.548(2)     0.032(7)   Uani 0.053(3)  1 d    D U P D 2
O1_27 O  0.8498(3)   0.9862(2)   0.4624(2)    0.0248(9)  Uani 0.960(3)  1 d    D U P D 1
C1_27 C  0.8083(3)   1.0588(3)   0.4417(3)    0.0249(9)  Uani 0.960(3)  1 d    D U P D 1
C2_27 C  0.8223(4)   1.1241(4)   0.4775(3)    0.0267(10) Uani 0.960(3)  1 d    D U P D 1
F1_27 F  0.9007(2)   1.1544(2)   0.45330(18)  0.0296(8)  Uani 0.960(3)  1 d    D U P D 1
F2_27 F  0.7683(2)   1.1883(2)   0.47314(19)  0.0342(9)  Uani 0.960(3)  1 d    D U P D 1
F3_27 F  0.8166(3)   1.0879(3)   0.53929(17)  0.0322(9)  Uani 0.960(3)  1 d    D U P D 1
C3_27 C  0.7124(4)   1.0410(4)   0.4573(3)    0.0338(11) Uani 0.960(3)  1 d    D U P D 1
F4_27 F  0.6997(3)   0.9706(3)   0.4422(2)    0.0422(10) Uani 0.960(3)  1 d    D U P D 1
F5_27 F  0.6771(2)   1.0311(3)   0.5200(2)    0.0422(10) Uani 0.960(3)  1 d    D U P D 1
F6_27 F  0.6702(3)   1.1034(3)   0.4256(2)    0.0440(10) Uani 0.960(3)  1 d    D U P D 1
C4_27 C  0.8410(4)   1.0935(4)   0.3679(3)    0.0308(11) Uani 0.960(3)  1 d    D U P D 1
F7_27 F  0.8065(3)   1.0531(3)   0.3360(2)    0.0429(11) Uani 0.960(3)  1 d    D U P D 1
F8_27 F  0.8240(3)   1.1756(2)   0.3490(2)    0.0434(10) Uani 0.960(3)  1 d    D U P D 1
F9_27 F  0.9246(2)   1.0822(2)   0.35120(18)  0.0337(8)  Uani 0.960(3)  1 d    D U P D 1
O1_28 O  0.878(3)    1.013(3)    0.430(3)     0.027(3)   Uani 0.040(3)  1 d    D U P D 2
C1_28 C  0.804(2)    1.057(2)    0.4261(18)   0.028(2)   Uani 0.040(3)  1 d    D U P D 2
C2_28 C  0.782(3)    1.107(3)    0.4781(18)   0.029(2)   Uani 0.040(3)  1 d    D U P D 2
F1_28 F  0.830(4)    1.175(3)    0.461(3)     0.029(4)   Uani 0.040(3)  1 d    D U P D 2
F2_28 F  0.702(3)    1.134(4)    0.487(3)     0.033(4)   Uani 0.040(3)  1 d    D U P D 2
F3_28 F  0.794(5)    1.061(4)    0.534(2)     0.029(5)   Uani 0.040(3)  1 d    D U P D 2
C3_28 C  0.732(3)    0.995(2)    0.437(2)     0.033(3)   Uani 0.040(3)  1 d    D U P D 2
F4_28 F  0.754(4)    0.945(4)    0.397(3)     0.039(6)   Uani 0.040(3)  1 d    D U P D 2
F5_28 F  0.713(4)    0.948(4)    0.496(2)     0.036(5)   Uani 0.040(3)  1 d    D U P D 2
F6_28 F  0.662(3)    1.037(4)    0.426(4)     0.038(5)   Uani 0.040(3)  1 d    D U P D 2
C4_28 C  0.815(3)    1.118(3)    0.3588(17)   0.031(3)   Uani 0.040(3)  1 d    D U P D 2
F7_28 F  0.816(6)    1.077(4)    0.314(2)     0.034(5)   Uani 0.040(3)  1 d    D U P D 2
F8_28 F  0.751(4)    1.174(4)    0.358(3)     0.029(8)   Uani 0.040(3)  1 d    D U P D 2
F9_28 F  0.886(3)    1.160(4)    0.341(3)     0.031(5)   Uani 0.040(3)  1 d    D U P D 2
O1_15 O  0.4775(11)  0.3646(9)   0.9614(7)    0.031(2)   Uani 0.373(3)  1 d    D U P B 1
C1_15 C  0.4831(8)   0.3170(8)   0.9189(6)    0.0321(18) Uani 0.373(3)  1 d    D U P B 1
C2_15 C  0.4426(8)   0.3645(7)   0.8636(6)    0.0368(19) Uani 0.373(3)  1 d    D U P B 1
F1_15 F  0.3588(7)   0.3632(7)   0.8790(7)    0.043(2)   Uani 0.373(3)  1 d    D U P B 1
F2_15 F  0.4700(9)   0.3337(7)   0.8115(5)    0.046(2)   Uani 0.373(3)  1 d    D U P B 1
F3_15 F  0.4626(9)   0.4447(6)   0.8457(6)    0.043(2)   Uani 0.373(3)  1 d    D U P B 1
C3_15 C  0.5769(8)   0.2963(8)   0.8918(6)    0.041(2)   Uani 0.373(3)  1 d    D U P B 1
F4_15 F  0.6184(9)   0.2739(10)  0.9381(6)    0.049(3)   Uani 0.373(3)  1 d    D U P B 1
F5_15 F  0.6148(9)   0.3588(7)   0.8445(6)    0.047(3)   Uani 0.373(3)  1 d    D U P B 1
F6_15 F  0.5836(8)   0.2321(7)   0.8645(6)    0.050(2)   Uani 0.373(3)  1 d    D U P B 1
C4_15 C  0.4354(9)   0.2338(9)   0.9526(7)    0.039(2)   Uani 0.373(3)  1 d    D U P B 1
F7_15 F  0.4777(11)  0.1794(8)   0.9903(7)    0.044(3)   Uani 0.373(3)  1 d    D U P B 1
F8_15 F  0.4218(12)  0.1936(8)   0.9116(8)    0.042(3)   Uani 0.373(3)  1 d    D U P B 1
F9_15 F  0.3640(9)   0.2472(11)  0.9930(6)    0.040(3)   Uani 0.373(3)  1 d    D U P B 1
O1_29 O  0.475(3)    0.377(2)    0.9496(17)   0.035(4)   Uani 0.154(3)  1 d    D U P B 3
C1_29 C  0.4872(13)  0.3196(13)  0.9138(10)   0.036(2)   Uani 0.154(3)  1 d    D U P B 3
C2_29 C  0.5222(15)  0.3634(15)  0.8423(10)   0.041(3)   Uani 0.154(3)  1 d    D U P B 3
F1_29 F  0.4673(18)  0.4220(19)  0.8202(17)   0.046(4)   Uani 0.154(3)  1 d    D U P B 3
F2_29 F  0.532(3)    0.309(3)    0.805(2)     0.047(4)   Uani 0.154(3)  1 d    D U P B 3
F3_29 F  0.5949(15)  0.4011(19)  0.8314(13)   0.047(4)   Uani 0.154(3)  1 d    D U P B 3
C3_29 C  0.5462(14)  0.2473(14)  0.9386(11)   0.044(3)   Uani 0.154(3)  1 d    D U P B 3
F4_29 F  0.507(2)    0.196(2)    0.9933(13)   0.047(5)   Uani 0.154(3)  1 d    D U P B 3
F5_29 F  0.6094(19)  0.276(2)    0.9548(16)   0.049(4)   Uani 0.154(3)  1 d    D U P B 3
F6_29 F  0.575(2)    0.2016(17)  0.8959(13)   0.051(4)   Uani 0.154(3)  1 d    D U P B 3
C4_29 C  0.4006(13)  0.2796(14)  0.9210(12)   0.042(3)   Uani 0.154(3)  1 d    D U P B 3
F7_29 F  0.356(2)    0.268(2)    0.9815(13)   0.042(4)   Uani 0.154(3)  1 d    D U P B 3
F8_29 F  0.411(3)    0.2074(17)  0.905(2)     0.046(4)   Uani 0.154(3)  1 d    D U P B 3
F9_29 F  0.3559(18)  0.3323(17)  0.8846(16)   0.049(4)   Uani 0.154(3)  1 d    D U P B 3
O1_16 O  0.3374(14)  0.503(2)    0.9935(18)   0.032(2)   Uani 0.190(3)  1 d    D U P B 2
C1_16 C  0.2568(13)  0.5113(11)  0.9886(9)    0.0345(13) Uani 0.190(3)  1 d    D U P B 2
C2_16 C  0.2151(14)  0.5904(12)  1.0097(9)    0.0368(17) Uani 0.190(3)  1 d    D U P B 2
F1_16 F  0.2329(17)  0.5901(16)  1.0659(10)   0.033(3)   Uani 0.190(3)  1 d    D U P B 2
F2_16 F  0.1314(12)  0.5953(14)  1.0177(10)   0.032(3)   Uani 0.190(3)  1 d    D U P B 2
F3_16 F  0.2433(16)  0.6609(13)  0.9669(12)   0.038(3)   Uani 0.190(3)  1 d    D U P B 2
C3_16 C  0.2346(12)  0.4961(12)  0.9292(8)    0.0405(17) Uani 0.190(3)  1 d    D U P B 2
F4_16 F  0.2891(13)  0.4550(14)  0.8931(10)   0.039(3)   Uani 0.190(3)  1 d    D U P B 2
F5_16 F  0.1880(17)  0.5549(16)  0.9000(13)   0.043(3)   Uani 0.190(3)  1 d    D U P B 2
F6_16 F  0.1781(12)  0.4304(12)  0.9578(9)    0.0452(18) Uani 0.190(3)  1 d    D U P B 2
C4_16 C  0.2056(15)  0.4346(13)  1.0389(9)    0.0369(17) Uani 0.190(3)  1 d    D U P B 2
F7_16 F  0.244(2)    0.3628(14)  1.0329(12)   0.033(3)   Uani 0.190(3)  1 d    D U P B 2
F8_16 F  0.1272(14)  0.440(2)    1.0296(12)   0.041(2)   Uani 0.190(3)  1 d    D U P B 2
F9_16 F  0.2027(18)  0.4451(18)  1.0963(10)   0.042(3)   Uani 0.190(3)  1 d    D U P B 2
O1_30 O  0.3351(13)  0.498(2)    1.0021(14)   0.030(2)   Uani 0.208(3)  1 d    D U P B 3
C1_30 C  0.2613(11)  0.5093(11)  0.9839(7)    0.0335(13) Uani 0.208(3)  1 d    D U P B 3
C2_30 C  0.2687(11)  0.5106(11)  0.9131(8)    0.0349(17) Uani 0.208(3)  1 d    D U P B 3
F1_30 F  0.3334(10)  0.5566(11)  0.8764(8)    0.033(3)   Uani 0.208(3)  1 d    D U P B 3
F2_30 F  0.1991(13)  0.5429(16)  0.8922(12)   0.043(3)   Uani 0.208(3)  1 d    D U P B 3
F3_30 F  0.2749(12)  0.4316(10)  0.9067(9)    0.034(3)   Uani 0.208(3)  1 d    D U P B 3
C3_30 C  0.1907(11)  0.4500(11)  1.0305(8)    0.0399(17) Uani 0.208(3)  1 d    D U P B 3
F4_30 F  0.2082(15)  0.4104(14)  1.0854(9)    0.042(3)   Uani 0.208(3)  1 d    D U P B 3
F5_30 F  0.1401(13)  0.4198(13)  1.0041(11)   0.039(3)   Uani 0.208(3)  1 d    D U P B 3
F6_30 F  0.1374(11)  0.5097(10)  1.0554(9)    0.049(2)   Uani 0.208(3)  1 d    D U P B 3
C4_30 C  0.2196(12)  0.5952(11)  0.9957(9)    0.0398(17) Uani 0.208(3)  1 d    D U P B 3
F7_30 F  0.2288(19)  0.6005(16)  1.0529(10)   0.041(3)   Uani 0.208(3)  1 d    D U P B 3
F8_30 F  0.1373(11)  0.5937(14)  0.9965(10)   0.044(2)   Uani 0.208(3)  1 d    D U P B 3
F9_30 F  0.2570(15)  0.6552(12)  0.9466(10)   0.042(3)   Uani 0.208(3)  1 d    D U P B 3
C1_1  C  0.8129(10)  0.4264(15)  -0.2299(10)  0.082(6)   Uani 0.593(13) 1 d    D U P E 1
H1A_1 H  0.792475    0.478091    -0.255503    0.122      Uiso 0.593(13) 1 calc R U P E 1
H1B_1 H  0.769492    0.405949    -0.190397    0.122      Uiso 0.593(13) 1 calc R U P E 1
H1C_1 H  0.824852    0.383677    -0.254739    0.122      Uiso 0.593(13) 1 calc R U P E 1
C2_1  C  0.8932(9)   0.4440(12)  -0.2130(8)   0.046(4)   Uani 0.593(13) 1 d    D U P E 1
H2A_1 H  0.911002    0.392100    -0.184947    0.055      Uiso 0.593(13) 1 calc R U P E 1
H2B_1 H  0.880105    0.487137    -0.188007    0.055      Uiso 0.593(13) 1 calc R U P E 1
C3_1  C  0.9672(8)   0.4737(8)   -0.2699(6)   0.040(3)   Uani 0.593(13) 1 d    D U P E 1
H3A_1 H  0.952380    0.530126    -0.293846    0.048      Uiso 0.593(13) 1 calc R U P E 1
H3B_1 H  1.016581    0.480118    -0.253036    0.048      Uiso 0.593(13) 1 calc R U P E 1
C4_1  C  0.9945(8)   0.4196(8)   -0.3167(5)   0.043(3)   Uani 0.593(13) 1 d    D U P E 1
H4A_1 H  0.944518    0.409355    -0.331428    0.052      Uiso 0.593(13) 1 calc R U P E 1
H4B_1 H  1.014463    0.364636    -0.294010    0.052      Uiso 0.593(13) 1 calc R U P E 1
C5_1  C  1.0638(13)  0.4556(14)  -0.3750(8)   0.061(6)   Uani 0.593(13) 1 d    D U P E 1
H5A_1 H  1.075858    0.417488    -0.403702    0.091      Uiso 0.593(13) 1 calc R U P E 1
H5B_1 H  1.115255    0.462151    -0.361418    0.091      Uiso 0.593(13) 1 calc R U P E 1
H5C_1 H  1.045316    0.510409    -0.397758    0.091      Uiso 0.593(13) 1 calc R U P E 1
C1_2  C  1.0283(16)  0.4659(18)  -0.4118(10)  0.066(7)   Uani 0.407(13) 1 d    D U P E 2
H1A_2 H  1.044208    0.523581    -0.435087    0.099      Uiso 0.407(13) 1 calc R U P E 2
H1B_2 H  0.966420    0.461579    -0.400309    0.099      Uiso 0.407(13) 1 calc R U P E 2
H1C_2 H  1.053040    0.427611    -0.439075    0.099      Uiso 0.407(13) 1 calc R U P E 2
C2_2  C  1.0615(17)  0.442(2)    -0.3509(11)  0.055(6)   Uani 0.407(13) 1 d    D U P E 2
H2A_2 H  1.068830    0.380505    -0.337291    0.066      Uiso 0.407(13) 1 calc R U P E 2
H2B_2 H  1.117109    0.468255    -0.358858    0.066      Uiso 0.407(13) 1 calc R U P E 2
C3_2  C  0.9977(12)  0.4733(13)  -0.2989(8)   0.042(4)   Uani 0.407(13) 1 d    D U P E 2
H3A_2 H  1.026133    0.479107    -0.265675    0.050      Uiso 0.407(13) 1 calc R U P E 2
H3B_2 H  0.975713    0.529331    -0.317776    0.050      Uiso 0.407(13) 1 calc R U P E 2
C4_2  C  0.9249(11)  0.4138(12)  -0.2683(9)   0.049(5)   Uani 0.407(13) 1 d    D U P E 2
H4A_2 H  0.897522    0.407398    -0.302006    0.059      Uiso 0.407(13) 1 calc R U P E 2
H4B_2 H  0.947323    0.358014    -0.249416    0.059      Uiso 0.407(13) 1 calc R U P E 2
C5_2  C  0.8591(15)  0.443(2)    -0.2169(13)  0.063(7)   Uani 0.407(13) 1 d    D U P E 2
H5A_2 H  0.834377    0.496402    -0.235671    0.094      Uiso 0.407(13) 1 calc R U P E 2
H5B_2 H  0.885680    0.449250    -0.183386    0.094      Uiso 0.407(13) 1 calc R U P E 2
H5C_2 H  0.814432    0.400729    -0.198077    0.094      Uiso 0.407(13) 1 calc R U P E 2

loop_
_atom_site_aniso_label
_atom_site_aniso_U_11
_atom_site_aniso_U_22
_atom_site_aniso_U_33
_atom_site_aniso_U_23
_atom_site_aniso_U_13
_atom_site_aniso_U_12
Mn1   0.0329(5)  0.0272(5)  0.0267(5)  -0.0085(4)  -0.0085(4)  0.0016(4)
Mn2   0.0233(5)  0.0269(5)  0.0232(4)  -0.0059(4)  -0.0034(4)  0.0024(4)
Al03  0.0152(8)  0.0172(8)  0.0224(8)  -0.0080(6)  -0.0067(6)  0.0001(6)
Al04  0.0168(8)  0.0146(7)  0.0203(8)  -0.0016(6)  -0.0072(6)  -0.0036(6)
Al05  0.0156(8)  0.0168(8)  0.0214(8)  -0.0043(6)  -0.0068(6)  -0.0007(6)
Al06  0.0201(8)  0.0158(8)  0.0182(8)  -0.0027(6)  -0.0055(6)  -0.0044(6)
F1    0.024(2)   0.021(2)   0.024(2)   -0.0085(18) -0.0101(19) -0.0029(18)
F2    0.020(2)   0.017(2)   0.022(2)   -0.0045(17) -0.0051(17) -0.0014(17)
F3    0.023(2)   0.017(2)   0.023(2)   -0.0050(18) -0.0069(18) -0.0043(17)
F4    0.024(2)   0.016(2)   0.018(2)   -0.0048(17) -0.0020(18) -0.0059(17)
O1    0.060(4)   0.044(3)   0.054(3)   -0.016(3)   -0.024(3)   -0.010(3)
O2    0.055(3)   0.040(3)   0.033(3)   -0.005(2)   -0.007(2)   -0.004(2)
O3    0.035(3)   0.030(3)   0.065(4)   -0.002(2)   0.000(2)    0.007(2)
O4    0.053(3)   0.067(4)   0.034(3)   -0.002(3)   -0.012(2)   -0.007(3)
O5    0.067(4)   0.060(4)   0.052(3)   -0.035(3)   -0.033(3)   0.029(3)
O6    0.033(3)   0.038(3)   0.036(3)   -0.013(2)   -0.007(2)   0.002(2)
C1    0.045(4)   0.033(4)   0.035(4)   -0.009(3)   -0.016(3)   0.005(3)
C2    0.039(4)   0.027(3)   0.039(4)   -0.014(3)   -0.012(3)   0.000(3)
C3    0.034(4)   0.026(3)   0.039(4)   -0.003(3)   -0.006(3)   -0.006(3)
C4    0.044(4)   0.044(4)   0.031(4)   -0.008(3)   -0.012(3)   0.000(3)
C5    0.046(4)   0.045(4)   0.033(4)   -0.018(3)   -0.017(3)   0.009(3)
C6    0.028(3)   0.031(3)   0.030(3)   -0.008(3)   -0.006(3)   0.007(3)
C7    0.030(3)   0.024(3)   0.029(3)   0.000(2)    0.000(3)    -0.003(3)
O7    0.033(3)   0.029(2)   0.047(3)   0.000(2)    0.003(2)    0.009(2)
O8    0.040(3)   0.040(3)   0.030(3)   -0.003(2)   -0.007(2)   -0.004(2)
O9    0.031(3)   0.044(3)   0.033(2)   -0.012(2)   -0.0094(19) 0.012(2)
O10   0.032(3)   0.063(3)   0.030(3)   0.001(2)    -0.003(2)   -0.005(2)
C8    0.029(3)   0.026(3)   0.034(4)   -0.011(3)   -0.010(3)   0.003(3)
C9    0.031(4)   0.034(3)   0.024(3)   -0.005(3)   -0.006(3)   0.000(3)
C10   0.020(3)   0.044(4)   0.032(4)   -0.005(3)   -0.005(3)   0.001(3)
C11   0.091(8)   0.083(8)   0.075(7)   -0.034(6)   -0.004(6)   -0.022(6)
C12   0.064(6)   0.058(5)   0.077(6)   -0.041(5)   -0.019(5)   0.003(4)
C13   0.046(5)   0.037(4)   0.071(6)   -0.021(4)   -0.010(4)   -0.006(3)
C14   0.043(5)   0.080(7)   0.075(6)   -0.034(5)   -0.001(4)   -0.013(5)
C15   0.053(7)   0.138(12)  0.161(14)  -0.092(11)  0.020(8)    -0.030(7)
O1_6  0.023(2)   0.0209(19) 0.0197(19) -0.0080(15) -0.0054(15) -0.0015(15)
C1_6  0.029(3)   0.022(3)   0.021(3)   -0.010(2)   -0.007(2)   0.001(2)
C2_6  0.031(3)   0.026(3)   0.036(3)   -0.011(2)   -0.014(2)   -0.002(2)
F1_6  0.060(3)   0.034(2)   0.051(2)   -0.0088(18) -0.036(2)   0.0041(19)
F2_6  0.039(2)   0.0330(19) 0.041(2)   -0.0174(16) -0.0146(17) -0.0056(16)
F3_6  0.029(2)   0.053(2)   0.055(2)   -0.029(2)   -0.0006(17) -0.0150(18)
C3_6  0.050(4)   0.030(3)   0.039(3)   -0.014(3)   -0.021(3)   0.011(3)
F4_6  0.087(4)   0.041(2)   0.078(3)   -0.033(2)   -0.064(3)   0.029(2)
F5_6  0.077(3)   0.025(2)   0.041(2)   -0.0041(17) -0.012(2)   -0.0035(19)
F6_6  0.047(2)   0.042(2)   0.062(3)   -0.035(2)   -0.024(2)   0.0157(19)
C4_6  0.039(3)   0.050(4)   0.032(3)   -0.017(3)   -0.001(3)   -0.016(3)
F7_6  0.027(2)   0.073(3)   0.060(3)   -0.038(2)   0.0018(18)  -0.007(2)
F8_6  0.051(3)   0.075(3)   0.031(2)   -0.032(2)   0.0088(18)  -0.026(2)
F9_6  0.061(3)   0.046(2)   0.0264(19) -0.0043(17) -0.0019(18) -0.026(2)
O1_8  0.036(2)   0.023(2)   0.025(2)   -0.0122(16) -0.0047(17) -0.0045(17)
C1_8  0.034(3)   0.024(3)   0.024(3)   -0.010(2)   -0.003(2)   -0.009(2)
C2_8  0.063(4)   0.024(3)   0.035(3)   -0.012(2)   -0.008(3)   0.005(3)
F1_8  0.108(4)   0.025(2)   0.027(2)   -0.0033(16) -0.002(2)   -0.016(2)
F2_8  0.069(3)   0.030(2)   0.050(2)   -0.0224(19) -0.011(2)   0.009(2)
F3_8  0.082(4)   0.049(3)   0.081(4)   -0.017(3)   -0.050(3)   0.010(3)
C3_8  0.043(3)   0.030(3)   0.029(3)   -0.009(2)   0.001(3)    -0.010(3)
F4_8  0.080(3)   0.034(2)   0.027(2)   0.0012(16)  -0.004(2)   -0.013(2)
F5_8  0.034(2)   0.071(3)   0.062(3)   -0.030(2)   0.003(2)    -0.012(2)
F6_8  0.068(3)   0.049(2)   0.027(2)   -0.0184(18) 0.0028(19)  -0.019(2)
C4_8  0.037(3)   0.041(4)   0.044(4)   -0.022(3)   -0.005(3)   -0.009(3)
F7_8  0.056(3)   0.065(3)   0.072(3)   -0.018(2)   -0.038(3)   0.000(2)
F8_8  0.048(3)   0.058(3)   0.062(3)   -0.036(2)   -0.004(2)   -0.021(2)
F9_8  0.036(2)   0.073(3)   0.068(3)   -0.043(3)   0.012(2)    -0.023(2)
O1_9  0.022(8)   0.024(6)   0.033(8)   -0.012(5)   -0.010(7)   0.001(5)
C1_9  0.021(5)   0.028(6)   0.044(6)   -0.009(5)   -0.015(5)   -0.002(4)
C2_9  0.043(6)   0.034(6)   0.046(6)   -0.008(5)   -0.025(5)   0.005(5)
F1_9  0.083(10)  0.062(8)   0.060(8)   -0.024(7)   -0.047(7)   -0.004(6)
F2_9  0.080(11)  0.041(6)   0.073(10)  0.015(7)    -0.039(8)   0.008(7)
F3_9  0.052(7)   0.071(11)  0.034(7)   -0.012(7)   -0.008(5)   0.001(6)
C3_9  0.036(6)   0.028(5)   0.053(6)   -0.017(5)   -0.016(5)   0.003(4)
F4_9  0.071(10)  0.053(9)   0.044(6)   -0.022(6)   -0.016(6)   -0.006(8)
F5_9  0.046(5)   0.022(5)   0.074(9)   -0.011(6)   -0.023(6)   -0.010(4)
F6_9  0.048(7)   0.038(5)   0.125(13)  -0.033(6)   -0.035(8)   0.019(5)
C4_9  0.024(5)   0.034(6)   0.068(7)   -0.016(6)   -0.018(5)   -0.002(4)
F7_9  0.037(6)   0.103(13)  0.075(6)   -0.033(7)   0.005(5)    0.002(7)
F8_9  0.039(6)   0.048(7)   0.101(11)  -0.027(8)   -0.030(8)   0.018(5)
F9_9  0.020(7)   0.034(7)   0.096(13)  -0.017(7)   -0.021(7)   -0.009(5)
O1_10 0.019(7)   0.027(7)   0.023(7)   -0.001(6)   0.000(5)    0.005(6)
C1_10 0.021(6)   0.031(6)   0.038(6)   0.000(5)    -0.007(5)   0.004(4)
C2_10 0.037(6)   0.027(6)   0.043(6)   0.004(4)    -0.011(4)   -0.008(4)
F1_10 0.041(6)   0.048(7)   0.062(9)   -0.001(6)   -0.018(6)   -0.015(5)
F2_10 0.055(8)   0.035(6)   0.072(10)  0.011(6)    -0.030(7)   -0.004(5)
F3_10 0.051(8)   0.041(8)   0.038(9)   0.014(5)    0.011(6)    -0.007(5)
C3_10 0.034(6)   0.034(6)   0.059(7)   -0.009(5)   -0.019(5)   0.003(4)
F4_10 0.050(13)  0.036(8)   0.074(11)  -0.001(7)   -0.023(9)   -0.001(7)
F5_10 0.071(10)  0.061(9)   0.065(7)   -0.024(7)   -0.020(6)   0.000(6)
F6_10 0.037(7)   0.035(6)   0.095(12)  -0.017(7)   -0.043(8)   0.009(5)
C4_10 0.028(6)   0.032(5)   0.056(7)   -0.015(5)   -0.007(4)   0.006(4)
F7_10 0.040(6)   0.055(7)   0.046(6)   -0.010(5)   0.000(4)    0.005(5)
F8_10 0.053(8)   0.036(5)   0.066(7)   -0.021(4)   -0.012(6)   0.009(5)
F9_10 0.062(9)   0.057(10)  0.057(9)   -0.024(7)   -0.025(7)   0.005(7)
O1_11 0.022(2)   0.028(3)   0.045(4)   0.008(3)    -0.009(2)   -0.0039(19)
C1_11 0.0234(19) 0.0260(19) 0.0382(19) -0.0009(16) -0.0098(17) -0.0036(16)
C2_11 0.021(2)   0.0241(19) 0.038(2)   -0.0047(19) -0.007(2)   -0.0013(17)
F1_11 0.034(3)   0.020(2)   0.053(4)   -0.007(3)   0.007(4)    -0.007(2)
F2_11 0.023(2)   0.051(4)   0.051(4)   0.017(4)    -0.012(3)   -0.008(2)
F3_11 0.041(4)   0.031(4)   0.037(2)   -0.005(2)   -0.004(2)   -0.012(3)
C3_11 0.046(3)   0.033(2)   0.048(3)   -0.010(2)   -0.009(2)   -0.005(2)
F4_11 0.065(5)   0.030(2)   0.071(4)   -0.008(3)   -0.005(3)   -0.009(3)
F5_11 0.081(4)   0.071(5)   0.059(3)   -0.023(3)   -0.030(3)   -0.006(4)
F6_11 0.056(3)   0.042(3)   0.066(4)   -0.014(3)   0.003(3)    0.003(3)
C4_11 0.027(2)   0.042(3)   0.037(2)   -0.0004(18) -0.0110(19) -0.006(2)
F7_11 0.035(3)   0.061(4)   0.032(3)   0.003(3)    -0.005(2)   -0.013(3)
F8_11 0.031(3)   0.061(4)   0.059(4)   0.008(3)    -0.016(2)   0.005(3)
F9_11 0.064(4)   0.071(4)   0.047(3)   -0.021(3)   -0.010(3)   -0.020(3)
O1_12 0.038(4)   0.020(3)   0.030(4)   -0.010(3)   -0.013(4)   0.001(3)
C1_12 0.042(3)   0.022(3)   0.035(3)   -0.014(3)   -0.012(3)   0.003(3)
C2_12 0.056(4)   0.026(3)   0.043(4)   -0.014(3)   -0.011(3)   -0.006(3)
F1_12 0.061(5)   0.035(5)   0.039(4)   -0.006(3)   -0.007(4)   0.008(5)
F2_12 0.070(5)   0.021(3)   0.049(4)   -0.014(3)   -0.015(4)   -0.004(4)
F3_12 0.053(4)   0.041(5)   0.059(6)   -0.017(5)   -0.012(4)   -0.013(3)
C3_12 0.059(4)   0.033(4)   0.037(3)   -0.013(3)   -0.017(3)   0.001(3)
F4_12 0.064(6)   0.034(3)   0.046(5)   0.001(3)    -0.008(5)   0.007(4)
F5_12 0.066(4)   0.059(5)   0.052(5)   -0.020(4)   -0.029(4)   -0.004(4)
F6_12 0.073(5)   0.041(4)   0.034(4)   -0.013(4)   -0.006(4)   0.000(4)
C4_12 0.040(3)   0.035(4)   0.044(4)   -0.014(3)   -0.012(3)   0.005(3)
F7_12 0.048(5)   0.047(4)   0.054(4)   -0.004(4)   -0.006(4)   0.000(4)
F8_12 0.048(4)   0.040(3)   0.042(4)   -0.012(3)   -0.010(4)   0.015(3)
F9_12 0.039(4)   0.059(5)   0.052(4)   -0.027(3)   -0.019(3)   0.011(4)
O1_13 0.039(5)   0.059(6)   0.036(3)   0.024(3)    -0.021(3)   -0.022(4)
C1_13 0.031(3)   0.030(3)   0.029(3)   0.009(3)    -0.013(3)   -0.008(2)
C2_13 0.028(3)   0.042(4)   0.031(3)   0.005(3)    -0.012(3)   -0.007(3)
F1_13 0.044(4)   0.057(3)   0.056(4)   -0.001(3)   -0.012(3)   -0.030(3)
F2_13 0.051(6)   0.072(6)   0.051(4)   0.026(4)    -0.029(4)   -0.013(5)
F3_13 0.042(5)   0.098(6)   0.047(4)   -0.016(4)   0.005(4)    -0.007(4)
C3_13 0.048(4)   0.037(3)   0.031(3)   0.000(3)    -0.008(3)   -0.017(3)
F4_13 0.070(4)   0.065(5)   0.059(5)   -0.004(4)   -0.034(4)   -0.030(4)
F5_13 0.096(6)   0.055(4)   0.068(4)   -0.035(4)   0.012(4)    -0.018(4)
F6_13 0.061(6)   0.039(6)   0.035(3)   0.014(4)    -0.011(4)   -0.009(5)
C4_13 0.038(3)   0.034(3)   0.052(4)   0.001(3)    -0.004(3)   0.000(3)
F7_13 0.029(3)   0.068(5)   0.082(5)   -0.002(4)   0.000(3)    0.006(3)
F8_13 0.062(5)   0.047(5)   0.050(4)   -0.018(3)   -0.014(3)   -0.008(4)
F9_13 0.088(6)   0.032(3)   0.105(7)   -0.004(3)   -0.008(5)   -0.001(3)
O1_14 0.023(7)   0.010(6)   0.029(4)   0.001(4)    -0.010(4)   0.002(5)
C1_14 0.037(4)   0.028(4)   0.029(4)   0.000(3)    -0.015(4)   -0.008(3)
C2_14 0.054(6)   0.036(5)   0.039(5)   -0.009(4)   -0.015(5)   -0.003(4)
F1_14 0.068(7)   0.036(6)   0.068(8)   -0.016(6)   -0.028(6)   -0.009(5)
F2_14 0.090(11)  0.048(9)   0.039(5)   -0.009(5)   -0.009(6)   0.009(8)
F3_14 0.073(7)   0.046(6)   0.052(7)   -0.030(5)   -0.039(6)   0.011(5)
C3_14 0.045(5)   0.039(5)   0.038(5)   0.004(4)    -0.014(5)   -0.018(4)
F4_14 0.059(8)   0.037(6)   0.033(5)   0.011(4)    -0.015(5)   -0.037(5)
F5_14 0.042(5)   0.087(9)   0.051(8)   0.000(6)    -0.017(5)   -0.009(5)
F6_14 0.063(12)  0.024(8)   0.039(6)   0.001(5)    -0.021(7)   -0.019(7)
C4_14 0.038(4)   0.042(5)   0.037(5)   -0.003(4)   -0.017(4)   -0.001(4)
F7_14 0.055(8)   0.044(5)   0.043(7)   -0.010(5)   -0.015(6)   0.005(4)
F8_14 0.037(9)   0.047(9)   0.039(5)   -0.007(6)   -0.018(6)   0.007(8)
F9_14 0.041(6)   0.053(6)   0.043(7)   -0.014(5)   -0.005(6)   -0.009(5)
O1_17 0.025(3)   0.015(2)   0.021(2)   0.0044(18)  -0.002(2)   -0.007(2)
C1_17 0.032(3)   0.023(3)   0.017(3)   0.003(2)    -0.003(2)   -0.011(2)
C2_17 0.048(5)   0.031(4)   0.040(4)   0.009(3)    -0.017(3)   -0.003(3)
F1_17 0.049(3)   0.068(4)   0.049(3)   0.000(3)    -0.022(3)   -0.022(3)
F2_17 0.064(4)   0.042(3)   0.040(3)   0.024(2)    -0.022(2)   -0.023(3)
F3_17 0.049(3)   0.037(3)   0.062(3)   0.006(2)    -0.016(2)   0.009(2)
C3_17 0.030(4)   0.048(4)   0.026(3)   -0.002(3)   -0.005(3)   -0.014(3)
F4_17 0.035(3)   0.068(4)   0.036(3)   0.013(2)    -0.016(2)   -0.023(2)
F5_17 0.058(4)   0.039(3)   0.051(3)   -0.017(2)   -0.001(3)   -0.023(2)
F6_17 0.028(3)   0.044(3)   0.033(2)   0.000(2)    0.001(2)    -0.014(2)
C4_17 0.056(5)   0.034(4)   0.029(3)   -0.008(3)   0.006(3)    -0.005(3)
F7_17 0.059(3)   0.051(3)   0.056(3)   -0.014(3)   0.003(3)    0.009(3)
F8_17 0.062(3)   0.068(4)   0.021(2)   -0.014(2)   -0.002(2)   -0.019(3)
F9_17 0.089(4)   0.052(3)   0.059(3)   -0.035(3)   0.018(3)    -0.038(3)
O1_18 0.031(19)  0.04(2)    0.042(15)  -0.001(15)  -0.018(13)  0.002(15)
C1_18 0.046(13)  0.036(12)  0.038(13)  -0.005(10)  -0.016(10)  0.004(9)
C2_18 0.061(16)  0.051(17)  0.052(15)  0.008(12)   -0.030(12)  -0.011(12)
F1_18 0.08(3)    0.07(2)    0.07(2)    -0.009(18)  -0.05(2)    -0.017(17)
F2_18 0.10(2)    0.08(2)    0.031(16)  0.003(16)   -0.026(14)  -0.03(2)
F3_18 0.064(18)  0.05(2)    0.07(2)    0.030(17)   -0.026(16)  0.006(17)
C3_18 0.047(15)  0.045(13)  0.025(14)  -0.013(12)  0.002(11)   -0.002(10)
F4_18 0.10(3)    0.08(3)    0.046(16)  -0.022(19)  -0.034(18)  0.00(2)
F5_18 0.041(17)  0.029(13)  0.029(16)  -0.017(12)  0.015(12)   -0.014(11)
F6_18 0.043(18)  0.04(2)    0.055(18)  0.017(18)   0.013(15)   0.015(14)
C4_18 0.066(16)  0.042(14)  0.058(15)  -0.014(13)  -0.006(12)  0.012(12)
F7_18 0.032(14)  0.028(16)  0.040(16)  0.000(13)   0.021(12)   0.012(11)
F8_18 0.15(3)    0.07(2)    0.054(15)  -0.021(16)  -0.007(15)  0.05(3)
F9_18 0.12(3)    0.043(15)  0.12(4)    -0.016(18)  -0.05(3)    0.000(17)
O1_19 0.017(3)   0.027(3)   0.023(3)   -0.012(2)   -0.003(2)   0.001(2)
C1_19 0.028(3)   0.023(3)   0.023(3)   -0.012(3)   -0.008(3)   0.008(3)
C2_19 0.037(4)   0.029(3)   0.027(3)   -0.010(3)   -0.014(3)   0.006(3)
F1_19 0.047(3)   0.046(3)   0.035(3)   -0.012(2)   -0.024(2)   0.010(3)
F2_19 0.070(4)   0.035(3)   0.021(2)   -0.0127(19) -0.004(2)   0.006(2)
F3_19 0.050(4)   0.029(3)   0.025(3)   -0.003(2)   -0.015(3)   0.001(2)
C3_19 0.034(4)   0.029(4)   0.028(3)   -0.008(3)   -0.004(3)   0.014(3)
F4_19 0.042(3)   0.039(3)   0.034(3)   -0.006(2)   -0.015(2)   0.018(2)
F5_19 0.025(2)   0.046(3)   0.045(3)   0.002(2)    -0.003(2)   0.007(2)
F6_19 0.066(4)   0.048(3)   0.036(3)   -0.018(2)   -0.001(2)   0.026(3)
C4_19 0.055(5)   0.030(4)   0.026(4)   -0.011(3)   -0.008(4)   -0.008(4)
F7_19 0.062(5)   0.027(3)   0.040(3)   -0.005(2)   -0.015(3)   -0.005(3)
F8_19 0.096(5)   0.037(3)   0.032(3)   -0.018(2)   -0.016(3)   -0.018(3)
F9_19 0.042(3)   0.051(3)   0.046(3)   -0.019(2)   -0.008(2)   -0.021(2)
O1_20 0.036(15)  0.044(16)  0.017(10)  -0.003(11)  -0.012(10)  0.002(13)
C1_20 0.036(11)  0.042(10)  0.026(10)  -0.003(8)   -0.003(8)   -0.006(9)
C2_20 0.070(16)  0.058(13)  0.021(11)  0.002(10)   -0.014(9)   -0.023(11)
F1_20 0.11(2)    0.06(2)    0.07(2)    0.023(16)   -0.054(18)  -0.039(19)
F2_20 0.101(19)  0.11(2)    0.045(15)  -0.016(16)  0.017(14)   -0.031(18)
F3_20 0.07(2)    0.045(12)  0.034(19)  0.017(10)   -0.006(14)  -0.031(12)
C3_20 0.035(12)  0.071(15)  0.057(13)  0.006(12)   -0.015(10)  -0.009(10)
F4_20 0.063(18)  0.08(2)    0.063(13)  0.009(13)   -0.036(12)  -0.029(15)
F5_20 0.058(18)  0.077(15)  0.08(2)    0.016(13)   -0.038(15)  -0.023(12)
F6_20 0.048(16)  0.12(2)    0.10(2)    -0.03(2)    -0.010(16)  0.009(16)
C4_20 0.047(14)  0.045(11)  0.046(13)  -0.011(9)   -0.008(11)  -0.005(10)
F7_20 0.07(2)    0.056(14)  0.089(17)  0.021(14)   -0.023(17)  -0.011(16)
F8_20 0.10(2)    0.11(2)    0.080(15)  -0.065(16)  -0.009(16)  -0.006(18)
F9_20 0.057(15)  0.07(2)    0.08(3)    0.005(18)   -0.029(14)  -0.025(13)
O1_21 0.025(3)   0.027(3)   0.024(3)   -0.001(2)   -0.006(2)   -0.012(2)
C1_21 0.025(3)   0.019(3)   0.024(3)   -0.002(2)   -0.008(3)   -0.007(2)
C2_21 0.036(4)   0.033(4)   0.023(3)   -0.006(3)   -0.009(3)   -0.001(3)
F1_21 0.040(3)   0.051(3)   0.039(3)   -0.017(2)   -0.020(2)   -0.008(2)
F2_21 0.045(3)   0.044(3)   0.022(2)   0.000(2)    -0.001(2)   0.006(2)
F3_21 0.058(3)   0.034(2)   0.034(2)   -0.0109(19) -0.016(2)   0.012(2)
C3_21 0.036(4)   0.045(4)   0.036(4)   0.003(3)    -0.012(3)   -0.019(3)
F4_21 0.063(4)   0.058(3)   0.047(3)   0.001(2)    -0.027(3)   -0.039(3)
F5_21 0.024(2)   0.069(4)   0.057(3)   0.002(3)    -0.006(2)   -0.005(2)
F6_21 0.057(3)   0.051(3)   0.049(3)   0.018(2)    -0.017(3)   -0.037(3)
C4_21 0.044(4)   0.038(4)   0.026(3)   -0.008(3)   -0.009(3)   0.004(3)
F7_21 0.073(4)   0.035(3)   0.038(3)   -0.016(2)   -0.011(3)   0.002(3)
F8_21 0.058(4)   0.033(3)   0.030(3)   -0.001(2)   -0.012(3)   0.011(3)
F9_21 0.029(2)   0.053(3)   0.041(3)   -0.002(2)   -0.005(2)   0.010(2)
O1_22 0.035(19)  0.039(14)  0.037(17)  -0.011(13)  -0.006(14)  -0.001(12)
C1_22 0.042(12)  0.039(13)  0.039(12)  -0.007(10)  -0.011(10)  -0.004(10)
C2_22 0.077(19)  0.073(18)  0.047(13)  -0.017(12)  0.009(12)   -0.005(13)
F1_22 0.15(3)    0.06(2)    0.06(2)    -0.03(2)    -0.02(2)    0.00(2)
F2_22 0.14(3)    0.11(2)    0.06(2)    -0.022(19)  0.04(2)     -0.05(2)
F3_22 0.10(3)    0.10(2)    0.08(3)    -0.05(2)    0.01(2)     0.03(2)
C3_22 0.065(16)  0.066(14)  0.054(14)  -0.009(12)  -0.021(13)  -0.026(13)
F4_22 0.14(3)    0.11(3)    0.057(14)  -0.028(15)  -0.014(16)  -0.05(2)
F5_22 0.066(17)  0.13(3)    0.07(2)    0.00(2)     -0.047(15)  -0.011(16)
F6_22 0.08(2)    0.054(13)  0.067(19)  -0.031(13)  -0.019(17)  -0.026(13)
C4_22 0.048(14)  0.055(17)  0.056(18)  0.003(13)   -0.018(13)  0.003(11)
F7_22 0.09(3)    0.10(3)    0.08(2)    -0.03(2)    -0.04(2)    0.05(2)
F8_22 0.08(3)    0.09(3)    0.069(19)  0.03(2)     -0.02(2)    0.02(2)
F9_22 0.057(18)  0.05(2)    0.16(4)    0.00(2)     -0.06(2)    0.009(15)
O1_23 0.017(2)   0.024(2)   0.032(3)   -0.002(2)   -0.007(2)   0.0004(18)
C1_23 0.018(2)   0.027(3)   0.032(2)   -0.0042(19) -0.010(2)   0.0022(19)
C2_23 0.034(3)   0.029(3)   0.033(3)   -0.004(2)   -0.006(2)   0.004(2)
F1_23 0.062(3)   0.032(2)   0.052(3)   -0.015(2)   -0.013(3)   -0.004(2)
F2_23 0.038(2)   0.055(3)   0.053(3)   -0.003(3)   0.006(2)    0.019(2)
F3_23 0.060(3)   0.037(2)   0.031(2)   -0.0079(18) -0.009(2)   0.012(2)
C3_23 0.028(3)   0.039(3)   0.042(3)   -0.003(2)   -0.012(2)   -0.007(2)
F4_23 0.058(4)   0.058(4)   0.065(3)   -0.032(3)   -0.013(3)   -0.019(3)
F5_23 0.030(3)   0.037(3)   0.047(3)   0.003(2)    -0.012(2)   -0.013(2)
F6_23 0.031(3)   0.072(4)   0.070(4)   0.014(3)    -0.028(3)   -0.017(2)
C4_23 0.023(3)   0.038(3)   0.035(3)   -0.001(2)   -0.009(2)   0.003(2)
F7_23 0.056(4)   0.057(4)   0.033(2)   -0.008(2)   -0.017(2)   0.001(3)
F8_23 0.032(2)   0.049(3)   0.048(3)   0.010(2)    -0.007(2)   0.014(2)
F9_23 0.030(2)   0.030(3)   0.042(3)   0.003(2)    -0.006(2)   -0.002(2)
O1_24 0.027(7)   0.033(10)  0.044(10)  -0.011(9)   -0.008(7)   0.007(7)
C1_24 0.026(6)   0.034(6)   0.044(5)   -0.004(5)   -0.007(5)   0.003(5)
C2_24 0.038(7)   0.036(7)   0.048(6)   -0.007(6)   -0.010(6)   0.012(6)
F1_24 0.058(13)  0.033(7)   0.069(14)  -0.005(7)   -0.034(11)  0.012(8)
F2_24 0.035(7)   0.053(12)  0.049(11)  -0.024(11)  -0.007(8)   0.018(7)
F3_24 0.063(14)  0.037(11)  0.047(6)   -0.011(7)   -0.015(7)   0.015(11)
C3_24 0.036(7)   0.042(7)   0.056(8)   -0.011(6)   -0.013(6)   -0.002(6)
F4_24 0.045(12)  0.045(10)  0.068(14)  -0.019(10)  -0.017(10)  0.003(8)
F5_24 0.047(12)  0.043(12)  0.057(8)   -0.025(9)   -0.010(8)   -0.022(9)
F6_24 0.052(12)  0.054(13)  0.066(9)   -0.026(10)  -0.026(9)   0.009(10)
C4_24 0.035(7)   0.048(8)   0.044(6)   0.000(6)    -0.007(6)   0.003(7)
F7_24 0.056(15)  0.057(12)  0.045(8)   -0.005(11)  0.000(11)   -0.004(12)
F8_24 0.037(9)   0.056(13)  0.051(14)  0.010(10)   -0.007(10)  0.004(9)
F9_24 0.037(10)  0.052(12)  0.049(14)  0.001(10)   -0.002(10)  -0.002(9)
O1_25 0.025(2)   0.020(2)   0.0230(19) 0.0017(16)  -0.0059(16) -0.0031(17)
C1_25 0.026(2)   0.021(2)   0.022(2)   -0.0020(18) -0.0045(18) -0.0077(18)
C2_25 0.033(3)   0.025(2)   0.025(2)   -0.004(2)   -0.0073(19) -0.004(2)
F1_25 0.0349(19) 0.036(2)   0.031(2)   -0.0026(17) -0.0144(16) -0.0059(16)
F2_25 0.041(2)   0.045(3)   0.0235(19) -0.0076(18) -0.0037(17) -0.0008(19)
F3_25 0.050(3)   0.0262(18) 0.043(2)   -0.0106(16) -0.0172(19) -0.0074(16)
C3_25 0.027(2)   0.035(3)   0.029(3)   0.001(2)    -0.004(2)   -0.008(2)
F4_25 0.029(2)   0.051(3)   0.037(2)   -0.0011(18) -0.0148(16) -0.0107(19)
F5_25 0.028(2)   0.043(2)   0.043(2)   -0.0080(18) -0.0062(17) 0.0056(17)
F6_25 0.028(2)   0.060(3)   0.040(2)   0.009(2)    -0.0020(17) -0.016(2)
C4_25 0.040(3)   0.022(2)   0.027(2)   -0.0016(19) -0.009(2)   -0.008(2)
F7_25 0.060(3)   0.035(2)   0.040(2)   -0.0107(18) -0.016(2)   -0.019(2)
F8_25 0.054(3)   0.027(2)   0.0333(19) 0.0051(16)  -0.0044(17) -0.0120(18)
F9_25 0.043(2)   0.0244(19) 0.040(2)   -0.0034(17) -0.0081(17) 0.0028(16)
O1_26 0.025(10)  0.023(9)   0.024(7)   -0.006(7)   -0.010(8)   -0.006(8)
C1_26 0.032(5)   0.025(6)   0.024(6)   -0.006(5)   -0.008(5)   -0.005(5)
C2_26 0.038(8)   0.030(7)   0.026(7)   -0.009(6)   -0.010(6)   -0.003(7)
F1_26 0.039(8)   0.031(14)  0.036(14)  -0.019(12)  -0.013(8)   -0.002(8)
F2_26 0.045(13)  0.025(14)  0.026(7)   -0.012(9)   -0.008(9)   -0.003(12)
F3_26 0.039(13)  0.030(8)   0.021(14)  -0.009(7)   -0.008(12)  -0.003(8)
C3_26 0.031(6)   0.032(7)   0.030(8)   -0.004(7)   -0.006(6)   -0.008(6)
F4_26 0.030(15)  0.037(15)  0.033(9)   -0.006(10)  -0.007(9)   -0.011(12)
F5_26 0.035(9)   0.041(10)  0.038(13)  -0.009(10)  -0.005(11)  -0.002(10)
F6_26 0.036(13)  0.039(10)  0.038(11)  0.004(10)   -0.008(10)  -0.010(8)
C4_26 0.036(7)   0.028(7)   0.026(8)   -0.007(6)   -0.012(7)   0.000(6)
F7_26 0.043(14)  0.031(11)  0.036(13)  -0.014(11)  -0.020(12)  0.004(11)
F8_26 0.035(13)  0.036(13)  0.028(8)   -0.004(8)   -0.015(8)   -0.003(11)
F9_26 0.036(8)   0.031(14)  0.029(13)  -0.006(12)  -0.011(9)   0.002(8)
O1_27 0.024(2)   0.0205(18) 0.032(2)   -0.0049(16) -0.0116(17) -0.0001(15)
C1_27 0.023(2)   0.022(2)   0.031(2)   -0.0047(17) -0.0126(17) 0.0018(16)
C2_27 0.026(2)   0.023(2)   0.031(2)   -0.0060(19) -0.0092(19) 0.0018(18)
F1_27 0.0290(18) 0.0272(18) 0.0345(19) -0.0100(15) -0.0077(15) -0.0035(14)
F2_27 0.036(2)   0.0254(18) 0.043(2)   -0.0095(16) -0.0126(17) 0.0069(15)
F3_27 0.034(2)   0.037(2)   0.0280(17) -0.0078(15) -0.0112(15) -0.0004(16)
C3_27 0.023(2)   0.033(2)   0.047(2)   -0.007(2)   -0.016(2)   0.0010(19)
F4_27 0.031(2)   0.036(2)   0.067(3)   -0.0133(19) -0.023(2)   -0.0037(16)
F5_27 0.024(2)   0.047(2)   0.051(2)   -0.0084(18) -0.0041(16) -0.0015(17)
F6_27 0.031(2)   0.042(2)   0.063(3)   -0.0089(19) -0.0256(19) 0.0094(17)
C4_27 0.034(2)   0.030(2)   0.031(2)   -0.0058(19) -0.0143(19) 0.000(2)
F7_27 0.049(3)   0.051(3)   0.040(2)   -0.019(2)   -0.025(2)   0.003(2)
F8_27 0.061(3)   0.0331(19) 0.034(2)   0.0028(16)  -0.021(2)   0.0076(18)
F9_27 0.0337(18) 0.037(2)   0.0292(19) -0.0059(16) -0.0081(15) -0.0018(15)
O1_28 0.026(4)   0.025(5)   0.032(5)   -0.007(5)   -0.013(4)   0.000(4)
C1_28 0.027(3)   0.027(3)   0.035(3)   -0.006(3)   -0.014(3)   0.001(3)
C2_28 0.027(4)   0.028(4)   0.035(4)   -0.007(4)   -0.012(4)   0.002(4)
F1_28 0.029(7)   0.029(6)   0.032(9)   -0.008(6)   -0.014(8)   0.001(6)
F2_28 0.028(5)   0.031(8)   0.043(8)   -0.010(7)   -0.014(6)   0.004(5)
F3_28 0.027(10)  0.029(10)  0.034(5)   -0.007(6)   -0.012(7)   0.001(9)
C3_28 0.027(4)   0.029(5)   0.046(5)   -0.008(4)   -0.016(4)   0.000(4)
F4_28 0.034(12)  0.034(10)  0.054(9)   -0.015(8)   -0.013(10)  -0.005(9)
F5_28 0.027(9)   0.032(9)   0.049(6)   -0.004(6)   -0.014(7)   -0.001(8)
F6_28 0.028(6)   0.035(9)   0.054(9)   -0.008(8)   -0.019(7)   0.001(6)
C4_28 0.033(5)   0.030(5)   0.033(4)   -0.006(4)   -0.015(4)   0.002(4)
F7_28 0.037(11)  0.034(9)   0.036(6)   -0.010(8)   -0.016(8)   0.004(9)
F8_28 0.034(8)   0.032(12)  0.025(17)  -0.006(10)  -0.017(12)  0.003(10)
F9_28 0.034(6)   0.030(8)   0.031(9)   -0.003(7)   -0.015(7)   0.002(6)
O1_15 0.039(5)   0.027(5)   0.036(5)   -0.016(4)   -0.018(4)   0.009(4)
C1_15 0.041(3)   0.027(3)   0.032(4)   -0.014(3)   -0.010(3)   -0.001(3)
C2_15 0.054(4)   0.028(4)   0.036(4)   -0.013(3)   -0.018(3)   -0.003(3)
F1_15 0.054(4)   0.033(5)   0.055(6)   -0.021(5)   -0.027(4)   -0.001(4)
F2_15 0.073(6)   0.036(4)   0.033(4)   -0.011(3)   -0.017(4)   0.003(5)
F3_15 0.067(6)   0.026(4)   0.038(5)   -0.008(3)   -0.017(5)   -0.003(4)
C3_15 0.043(4)   0.035(4)   0.044(4)   -0.016(3)   -0.005(3)   0.001(3)
F4_15 0.045(5)   0.049(5)   0.054(5)   -0.016(4)   -0.013(4)   0.001(4)
F5_15 0.044(5)   0.039(5)   0.054(5)   -0.014(4)   0.000(4)    -0.008(4)
F6_15 0.061(6)   0.039(4)   0.047(5)   -0.021(4)   0.003(5)    0.001(4)
C4_15 0.049(4)   0.030(4)   0.041(4)   -0.012(3)   -0.011(3)   -0.006(3)
F7_15 0.056(5)   0.034(5)   0.040(5)   -0.011(4)   -0.010(4)   0.002(5)
F8_15 0.055(6)   0.028(5)   0.047(5)   -0.013(4)   -0.013(4)   -0.009(5)
F9_15 0.046(4)   0.035(6)   0.039(5)   -0.007(5)   -0.010(4)   -0.006(4)
O1_29 0.042(8)   0.028(6)   0.038(7)   -0.014(6)   -0.008(7)   -0.003(6)
C1_29 0.046(4)   0.029(4)   0.038(4)   -0.014(3)   -0.010(4)   -0.002(3)
C2_29 0.052(5)   0.035(5)   0.038(4)   -0.011(4)   -0.009(4)   -0.002(4)
F1_29 0.057(6)   0.036(6)   0.044(7)   -0.005(6)   -0.012(6)   -0.003(6)
F2_29 0.064(9)   0.039(7)   0.036(6)   -0.013(6)   -0.007(7)   -0.004(6)
F3_29 0.051(6)   0.045(7)   0.045(8)   -0.016(6)   -0.004(6)   -0.005(5)
C3_29 0.051(4)   0.037(4)   0.043(5)   -0.014(4)   -0.009(4)   0.006(4)
F4_29 0.056(8)   0.037(8)   0.044(6)   -0.012(5)   -0.006(6)   0.010(6)
F5_29 0.049(6)   0.046(7)   0.053(8)   -0.017(6)   -0.014(6)   0.008(6)
F6_29 0.065(8)   0.041(7)   0.046(6)   -0.017(6)   -0.007(6)   0.011(6)
C4_29 0.051(4)   0.035(5)   0.044(5)   -0.015(4)   -0.012(4)   -0.008(4)
F7_29 0.047(7)   0.035(9)   0.046(5)   -0.014(6)   -0.009(6)   -0.012(7)
F8_29 0.057(8)   0.037(6)   0.049(7)   -0.018(6)   -0.009(7)   -0.013(5)
F9_29 0.058(7)   0.047(8)   0.050(7)   -0.016(7)   -0.022(6)   -0.007(7)
O1_16 0.027(3)   0.026(4)   0.039(5)   -0.003(4)   -0.009(3)   -0.001(2)
C1_16 0.027(2)   0.031(2)   0.041(3)   -0.001(2)   -0.010(2)   -0.001(2)
C2_16 0.028(3)   0.032(2)   0.047(3)   -0.002(3)   -0.012(3)   0.002(2)
F1_16 0.017(5)   0.032(6)   0.047(4)   -0.007(4)   -0.011(4)   0.016(5)
F2_16 0.028(3)   0.030(5)   0.040(6)   -0.004(5)   -0.013(4)   0.001(3)
F3_16 0.026(5)   0.032(3)   0.051(5)   0.000(4)    -0.013(5)   0.002(4)
C3_16 0.034(3)   0.043(3)   0.043(3)   -0.002(2)   -0.013(2)   -0.004(3)
F4_16 0.032(5)   0.048(5)   0.039(5)   -0.004(4)   -0.019(4)   -0.001(4)
F5_16 0.037(5)   0.049(5)   0.039(5)   -0.004(4)   -0.012(4)   0.001(4)
F6_16 0.038(3)   0.046(3)   0.050(3)   -0.004(3)   -0.013(3)   -0.008(3)
C4_16 0.029(3)   0.033(3)   0.044(3)   0.000(3)    -0.009(3)   -0.003(2)
F7_16 0.027(5)   0.030(3)   0.039(6)   0.003(4)    -0.012(5)   -0.005(4)
F8_16 0.029(3)   0.037(4)   0.049(3)   0.003(3)    -0.010(3)   -0.002(3)
F9_16 0.039(7)   0.040(6)   0.043(3)   -0.001(4)   -0.009(3)   -0.004(6)
O1_30 0.028(3)   0.026(4)   0.036(4)   -0.007(4)   -0.010(3)   -0.002(3)
C1_30 0.028(2)   0.032(2)   0.040(2)   -0.002(2)   -0.012(2)   -0.003(2)
C2_30 0.026(3)   0.039(3)   0.040(3)   -0.002(2)   -0.013(2)   -0.006(3)
F1_30 0.026(4)   0.038(5)   0.034(4)   0.001(5)    -0.015(4)   -0.005(4)
F2_30 0.028(4)   0.051(6)   0.048(5)   0.001(5)    -0.018(4)   -0.004(4)
F3_30 0.023(6)   0.042(4)   0.038(6)   -0.005(4)   -0.013(5)   -0.009(3)
C3_30 0.029(3)   0.036(3)   0.047(3)   0.003(3)    -0.007(2)   -0.003(2)
F4_30 0.035(5)   0.038(6)   0.047(4)   0.003(4)    -0.009(4)   -0.004(4)
F5_30 0.023(5)   0.037(6)   0.047(5)   0.006(4)    -0.005(4)   -0.004(4)
F6_30 0.039(3)   0.041(3)   0.055(4)   0.000(3)    -0.003(3)   0.002(3)
C4_30 0.032(3)   0.033(2)   0.050(3)   -0.003(3)   -0.010(3)   0.002(2)
F7_30 0.035(6)   0.034(5)   0.052(4)   -0.010(4)   -0.010(4)   0.011(5)
F8_30 0.031(3)   0.038(4)   0.055(4)   0.000(4)    -0.009(3)   0.001(3)
F9_30 0.034(5)   0.034(4)   0.055(5)   0.001(5)    -0.015(5)   -0.002(4)
C1_1  0.048(9)   0.127(17)  0.094(13)  -0.064(12)  -0.019(8)   -0.014(9)
C2_1  0.042(8)   0.050(8)   0.049(7)   -0.018(6)   -0.006(6)   -0.016(7)
C3_1  0.048(7)   0.037(6)   0.040(7)   -0.019(5)   -0.005(5)   -0.010(5)
C4_1  0.054(7)   0.040(6)   0.046(6)   -0.027(5)   -0.019(5)   0.009(5)
C5_1  0.072(11)  0.061(12)  0.052(10)  -0.034(9)   -0.003(8)   0.010(8)
C1_2  0.063(14)  0.090(17)  0.056(11)  -0.030(11)  -0.011(10)  -0.026(12)
C2_2  0.069(13)  0.046(12)  0.052(11)  -0.018(11)  -0.008(8)   -0.013(10)
C3_2  0.052(10)  0.041(9)   0.036(9)   -0.005(8)   -0.019(7)   -0.006(7)
C4_2  0.058(9)   0.048(9)   0.041(9)   0.000(7)    -0.019(7)   -0.012(7)
C5_2  0.041(13)  0.093(17)  0.060(12)  -0.021(11)  -0.013(10)  -0.021(13)

loop_
_geom_bond_atom_site_label_1
_geom_bond_atom_site_label_2
_geom_bond_distance
_geom_bond_site_symmetry_2
_geom_bond_publ_flag
Mn1   C1    1.837(7)   . ?
Mn1   C4    1.896(7)   . ?
Mn1   C3    1.898(7)   . ?
Mn1   C5    1.908(8)   . ?
Mn1   C2    1.914(7)   . ?
Mn2   C6    1.825(7)   . ?
Mn2   C7    1.901(7)   . ?
Mn2   C9    1.906(7)   . ?
Mn2   C10   1.909(7)   . ?
Mn2   C8    1.910(7)   . ?
Al03  O1_20 1.55(2)    . ?
Al03  O1_24 1.66(3)    . ?
Al03  O1_22 1.68(3)    . ?
Al03  O1_21 1.688(6)   . ?
Al03  O1_23 1.722(6)   . ?
Al03  O1_19 1.725(6)   . ?
Al03  F1    1.7626(17) . ?
Al04  O1_11 1.673(8)   . ?
Al04  O1_15 1.677(13)  . ?
Al04  O1_14 1.681(13)  . ?
Al04  O1_13 1.692(8)   . ?
Al04  O1_29 1.70(3)    . ?
Al04  O1_30 1.73(2)    . ?
Al04  O1_12 1.729(9)   . ?
Al04  O1_16 1.77(3)    . ?
Al04  F3    1.7670(17) . ?
Al05  O1_26 1.43(4)    . ?
Al05  O1_27 1.698(4)   . ?
Al05  O1_25 1.710(4)   . ?
Al05  O1_6  1.714(4)   . ?
Al05  F2    1.7749(17) . ?
Al05  O1_28 1.86(5)    . ?
Al06  O1_18 1.62(3)    . ?
Al06  O1_9  1.633(17)  . ?
Al06  O1_17 1.707(6)   . ?
Al06  O1_8  1.713(4)   . ?
Al06  O1_10 1.761(18)  . ?
Al06  F4    1.7671(17) . ?
O1    C1    1.128(9)   . ?
O2    C2    1.103(8)   . ?
O3    C3    1.120(8)   . ?
O4    C4    1.119(9)   . ?
O5    C5    1.107(9)   . ?
O6    C6    1.145(8)   . ?
C7    O7    1.127(8)   . ?
O8    C8    1.113(8)   . ?
O9    C9    1.116(8)   . ?
O10   C10   1.114(8)   . ?
C11   C12   1.449(15)  . ?
C11   H11A  0.9800     . ?
C11   H11B  0.9800     . ?
C11   H11C  0.9800     . ?
C12   C13   1.486(12)  . ?
C12   H12A  0.9900     . ?
C12   H12B  0.9900     . ?
C13   C14   1.519(12)  . ?
C13   H13A  0.9900     . ?
C13   H13B  0.9900     . ?
C14   C15   1.505(14)  . ?
C14   H14A  0.9900     . ?
C14   H14B  0.9900     . ?
C15   H15A  0.9800     . ?
C15   H15B  0.9800     . ?
C15   H15C  0.9800     . ?
O1_6  C1_6  1.360(6)   . ?
C1_6  C4_6  1.536(7)   . ?
C1_6  C2_6  1.548(7)   . ?
C1_6  C3_6  1.558(7)   . ?
C2_6  F3_6  1.324(7)   . ?
C2_6  F1_6  1.334(7)   . ?
C2_6  F2_6  1.342(6)   . ?
C3_6  F5_6  1.319(7)   . ?
C3_6  F4_6  1.330(7)   . ?
C3_6  F6_6  1.335(7)   . ?
C4_6  F9_6  1.329(7)   . ?
C4_6  F8_6  1.338(7)   . ?
C4_6  F7_6  1.359(7)   . ?
O1_8  C1_8  1.363(6)   . ?
C1_8  C2_8  1.536(7)   . ?
C1_8  C3_8  1.542(7)   . ?
C1_8  C4_8  1.547(8)   . ?
C2_8  F1_8  1.317(7)   . ?
C2_8  F3_8  1.333(8)   . ?
C2_8  F2_8  1.356(7)   . ?
C3_8  F4_8  1.316(7)   . ?
C3_8  F6_8  1.331(7)   . ?
C3_8  F5_8  1.348(7)   . ?
C4_8  F7_8  1.333(8)   . ?
C4_8  F9_8  1.333(7)   . ?
C4_8  F8_8  1.334(7)   . ?
O1_9  C1_9  1.348(11)  . ?
C1_9  C2_9  1.550(11)  . ?
C1_9  C3_9  1.552(11)  . ?
C1_9  C4_9  1.555(11)  . ?
C2_9  F3_9  1.326(12)  . ?
C2_9  F2_9  1.332(12)  . ?
C2_9  F1_9  1.346(11)  . ?
C3_9  F6_9  1.325(11)  . ?
C3_9  F4_9  1.332(12)  . ?
C3_9  F5_9  1.339(12)  . ?
C4_9  F7_9  1.319(12)  . ?
C4_9  F9_9  1.333(12)  . ?
C4_9  F8_9  1.334(12)  . ?
O1_10 C1_10 1.350(11)  . ?
C1_10 C2_10 1.553(11)  . ?
C1_10 C3_10 1.554(11)  . ?
C1_10 C4_10 1.561(11)  . ?
C2_10 F2_10 1.329(12)  . ?
C2_10 F3_10 1.331(12)  . ?
C2_10 F1_10 1.334(12)  . ?
C3_10 F4_10 1.334(13)  . ?
C3_10 F5_10 1.341(12)  . ?
C3_10 F6_10 1.343(12)  . ?
C4_10 F7_10 1.320(11)  . ?
C4_10 F8_10 1.328(11)  . ?
C4_10 F9_10 1.332(13)  . ?
O1_11 C1_11 1.341(10)  . ?
C1_11 C4_11 1.543(10)  . ?
C1_11 C3_11 1.555(10)  . ?
C1_11 C2_11 1.561(10)  . ?
C2_11 F1_11 1.293(9)   . ?
C2_11 F2_11 1.341(10)  . ?
C2_11 F3_11 1.356(10)  . ?
C3_11 F6_11 1.294(10)  . ?
C3_11 F4_11 1.336(10)  . ?
C3_11 F5_11 1.343(11)  . ?
C4_11 F7_11 1.300(9)   . ?
C4_11 F9_11 1.339(10)  . ?
C4_11 F8_11 1.380(10)  . ?
O1_12 C1_12 1.360(11)  . ?
C1_12 C2_12 1.544(11)  . ?
C1_12 C4_12 1.548(11)  . ?
C1_12 C3_12 1.563(11)  . ?
C2_12 F3_12 1.325(12)  . ?
C2_12 F2_12 1.329(11)  . ?
C2_12 F1_12 1.350(12)  . ?
C3_12 F6_12 1.323(12)  . ?
C3_12 F4_12 1.334(11)  . ?
C3_12 F5_12 1.336(12)  . ?
C4_12 F9_12 1.302(11)  . ?
C4_12 F8_12 1.322(11)  . ?
C4_12 F7_12 1.344(11)  . ?
O1_13 C1_13 1.346(9)   . ?
C1_13 C2_13 1.545(9)   . ?
C1_13 C3_13 1.547(10)  . ?
C1_13 C4_13 1.554(10)  . ?
C2_13 F2_13 1.312(10)  . ?
C2_13 F1_13 1.320(9)   . ?
C2_13 F3_13 1.333(10)  . ?
C3_13 F5_13 1.315(10)  . ?
C3_13 F6_13 1.340(10)  . ?
C3_13 F4_13 1.343(10)  . ?
C4_13 F9_13 1.324(10)  . ?
C4_13 F7_13 1.331(10)  . ?
C4_13 F8_13 1.338(10)  . ?
O1_14 C1_14 1.367(13)  . ?
C1_14 C2_14 1.540(12)  . ?
C1_14 C3_14 1.548(12)  . ?
C1_14 C4_14 1.550(12)  . ?
C2_14 F2_14 1.330(13)  . ?
C2_14 F1_14 1.345(13)  . ?
C2_14 F3_14 1.353(13)  . ?
C3_14 F4_14 1.330(13)  . ?
C3_14 F5_14 1.330(13)  . ?
C3_14 F6_14 1.333(13)  . ?
C4_14 F8_14 1.310(13)  . ?
C4_14 F9_14 1.333(13)  . ?
C4_14 F7_14 1.339(12)  . ?
O1_17 C1_17 1.365(7)   . ?
C1_17 C4_17 1.545(8)   . ?
C1_17 C2_17 1.556(8)   . ?
C1_17 C3_17 1.557(8)   . ?
C2_17 F3_17 1.303(9)   . ?
C2_17 F2_17 1.330(8)   . ?
C2_17 F1_17 1.354(8)   . ?
C3_17 F4_17 1.313(8)   . ?
C3_17 F6_17 1.329(7)   . ?
C3_17 F5_17 1.350(8)   . ?
C4_17 F9_17 1.298(8)   . ?
C4_17 F8_17 1.314(8)   . ?
C4_17 F7_17 1.363(9)   . ?
O1_18 C1_18 1.346(14)  . ?
C1_18 C4_18 1.552(13)  . ?
C1_18 C3_18 1.552(13)  . ?
C1_18 C2_18 1.556(13)  . ?
C2_18 F1_18 1.329(14)  . ?
C2_18 F2_18 1.334(14)  . ?
C2_18 F3_18 1.336(14)  . ?
C3_18 F4_18 1.328(14)  . ?
C3_18 F6_18 1.337(14)  . ?
C3_18 F5_18 1.338(14)  . ?
C4_18 F7_18 1.331(14)  . ?
C4_18 F8_18 1.333(14)  . ?
C4_18 F9_18 1.336(14)  . ?
O1_19 C1_19 1.355(8)   . ?
C1_19 C3_19 1.545(8)   . ?
C1_19 C4_19 1.548(9)   . ?
C1_19 C2_19 1.562(8)   . ?
C2_19 F3_19 1.321(8)   . ?
C2_19 F1_19 1.326(8)   . ?
C2_19 F2_19 1.331(8)   . ?
C3_19 F5_19 1.328(8)   . ?
C3_19 F4_19 1.333(8)   . ?
C3_19 F6_19 1.333(8)   . ?
C4_19 F9_19 1.333(9)   . ?
C4_19 F8_19 1.335(8)   . ?
C4_19 F7_19 1.338(9)   . ?
O1_20 C1_20 1.354(14)  . ?
C1_20 C3_20 1.544(13)  . ?
C1_20 C4_20 1.547(13)  . ?
C1_20 C2_20 1.554(13)  . ?
C2_20 F3_20 1.327(14)  . ?
C2_20 F1_20 1.327(14)  . ?
C2_20 F2_20 1.329(14)  . ?
C3_20 F5_20 1.326(14)  . ?
C3_20 F6_20 1.328(14)  . ?
C3_20 F4_20 1.331(14)  . ?
C4_20 F7_20 1.327(14)  . ?
C4_20 F8_20 1.328(14)  . ?
C4_20 F9_20 1.336(14)  . ?
O1_21 C1_21 1.355(7)   . ?
C1_21 C3_21 1.547(8)   . ?
C1_21 C2_21 1.554(8)   . ?
C1_21 C4_21 1.557(8)   . ?
C2_21 F1_21 1.321(8)   . ?
C2_21 F3_21 1.326(7)   . ?
C2_21 F2_21 1.339(7)   . ?
C3_21 F5_21 1.323(8)   . ?
C3_21 F6_21 1.336(8)   . ?
C3_21 F4_21 1.337(8)   . ?
C4_21 F9_21 1.329(8)   . ?
C4_21 F7_21 1.333(8)   . ?
C4_21 F8_21 1.338(8)   . ?
O1_22 C1_22 1.357(14)  . ?
C1_22 C2_22 1.545(13)  . ?
C1_22 C4_22 1.550(13)  . ?
C1_22 C3_22 1.552(13)  . ?
C2_22 F2_22 1.325(14)  . ?
C2_22 F3_22 1.332(14)  . ?
C2_22 F1_22 1.335(14)  . ?
C3_22 F6_22 1.326(14)  . ?
C3_22 F4_22 1.331(14)  . ?
C3_22 F5_22 1.332(14)  . ?
C4_22 F9_22 1.329(14)  . ?
C4_22 F8_22 1.330(14)  . ?
C4_22 F7_22 1.335(14)  . ?
O1_23 C1_23 1.356(7)   . ?
C1_23 C2_23 1.544(8)   . ?
C1_23 C4_23 1.552(8)   . ?
C1_23 C3_23 1.562(8)   . ?
C2_23 F1_23 1.331(8)   . ?
C2_23 F3_23 1.331(8)   . ?
C2_23 F2_23 1.342(8)   . ?
C3_23 F6_23 1.319(8)   . ?
C3_23 F5_23 1.340(8)   . ?
C3_23 F4_23 1.351(8)   . ?
C4_23 F9_23 1.320(8)   . ?
C4_23 F8_23 1.331(7)   . ?
C4_23 F7_23 1.343(8)   . ?
O1_24 C1_24 1.347(14)  . ?
C1_24 C4_24 1.550(13)  . ?
C1_24 C2_24 1.551(13)  . ?
C1_24 C3_24 1.561(13)  . ?
C2_24 F3_24 1.335(14)  . ?
C2_24 F2_24 1.341(14)  . ?
C2_24 F1_24 1.341(14)  . ?
C3_24 F5_24 1.326(14)  . ?
C3_24 F6_24 1.331(14)  . ?
C3_24 F4_24 1.332(14)  . ?
C4_24 F9_24 1.326(14)  . ?
C4_24 F8_24 1.336(14)  . ?
C4_24 F7_24 1.338(14)  . ?
O1_25 C1_25 1.358(6)   . ?
C1_25 C3_25 1.538(8)   . ?
C1_25 C4_25 1.555(7)   . ?
C1_25 C2_25 1.557(7)   . ?
C2_25 F3_25 1.322(7)   . ?
C2_25 F2_25 1.331(7)   . ?
C2_25 F1_25 1.331(7)   . ?
C3_25 F4_25 1.329(7)   . ?
C3_25 F6_25 1.331(7)   . ?
C3_25 F5_25 1.344(7)   . ?
C4_25 F9_25 1.326(7)   . ?
C4_25 F7_25 1.336(7)   . ?
C4_25 F8_25 1.338(7)   . ?
O1_26 C1_26 1.358(15)  . ?
C1_26 C3_26 1.548(13)  . ?
C1_26 C4_26 1.549(13)  . ?
C1_26 C2_26 1.550(13)  . ?
C2_26 F2_26 1.329(14)  . ?
C2_26 F1_26 1.332(14)  . ?
C2_26 F3_26 1.332(14)  . ?
C3_26 F6_26 1.328(14)  . ?
C3_26 F4_26 1.333(14)  . ?
C3_26 F5_26 1.334(14)  . ?
C4_26 F8_26 1.330(14)  . ?
C4_26 F7_26 1.332(14)  . ?
C4_26 F9_26 1.334(14)  . ?
O1_27 C1_27 1.358(6)   . ?
C1_27 C3_27 1.549(7)   . ?
C1_27 C2_27 1.551(7)   . ?
C1_27 C4_27 1.558(7)   . ?
C2_27 F2_27 1.320(6)   . ?
C2_27 F3_27 1.330(7)   . ?
C2_27 F1_27 1.339(7)   . ?
C3_27 F4_27 1.331(7)   . ?
C3_27 F6_27 1.335(7)   . ?
C3_27 F5_27 1.337(7)   . ?
C4_27 F7_27 1.325(7)   . ?
C4_27 F9_27 1.331(7)   . ?
C4_27 F8_27 1.339(7)   . ?
O1_28 C1_28 1.354(15)  . ?
C1_28 C2_28 1.548(13)  . ?
C1_28 C3_28 1.551(13)  . ?
C1_28 C4_28 1.552(13)  . ?
C2_28 F1_28 1.331(14)  . ?
C2_28 F2_28 1.331(14)  . ?
C2_28 F3_28 1.333(14)  . ?
C3_28 F5_28 1.331(14)  . ?
C3_28 F4_28 1.331(14)  . ?
C3_28 F6_28 1.332(14)  . ?
C4_28 F7_28 1.330(14)  . ?
C4_28 F9_28 1.332(14)  . ?
C4_28 F8_28 1.332(14)  . ?
O1_15 C1_15 1.357(12)  . ?
C1_15 C2_15 1.542(12)  . ?
C1_15 C3_15 1.542(12)  . ?
C1_15 C4_15 1.549(12)  . ?
C2_15 F3_15 1.321(12)  . ?
C2_15 F1_15 1.324(12)  . ?
C2_15 F2_15 1.342(12)  . ?
C3_15 F4_15 1.325(12)  . ?
C3_15 F5_15 1.330(12)  . ?
C3_15 F6_15 1.332(12)  . ?
C4_15 F9_15 1.322(13)  . ?
C4_15 F8_15 1.322(12)  . ?
C4_15 F7_15 1.335(13)  . ?
O1_29 C1_29 1.355(14)  . ?
C1_29 C2_29 1.545(13)  . ?
C1_29 C3_29 1.547(13)  . ?
C1_29 C4_29 1.558(13)  . ?
C2_29 F3_29 1.321(14)  . ?
C2_29 F2_29 1.334(14)  . ?
C2_29 F1_29 1.345(14)  . ?
C3_29 F5_29 1.330(14)  . ?
C3_29 F4_29 1.333(14)  . ?
C3_29 F6_29 1.333(14)  . ?
C4_29 F8_29 1.320(14)  . ?
C4_29 F9_29 1.330(14)  . ?
C4_29 F7_29 1.330(14)  . ?
O1_16 C1_16 1.337(13)  . ?
C1_16 C3_16 1.533(13)  . ?
C1_16 C2_16 1.547(13)  . ?
C1_16 C4_16 1.588(13)  . ?
C2_16 F2_16 1.329(14)  . ?
C2_16 F3_16 1.330(13)  . ?
C2_16 F1_16 1.347(14)  . ?
C3_16 F4_16 1.310(13)  . ?
C3_16 F5_16 1.319(13)  . ?
C3_16 F6_16 1.392(14)  . ?
F6_16 F8_16 1.64(3)    . ?
C4_16 F7_16 1.315(13)  . ?
C4_16 F9_16 1.318(13)  . ?
C4_16 F8_16 1.335(14)  . ?
O1_30 C1_30 1.343(13)  . ?
C1_30 C2_30 1.540(13)  . ?
C1_30 C3_30 1.554(13)  . ?
C1_30 C4_30 1.577(13)  . ?
C2_30 F1_30 1.317(13)  . ?
C2_30 F3_30 1.338(13)  . ?
C2_30 F2_30 1.349(13)  . ?
C3_30 F5_30 1.314(13)  . ?
C3_30 F4_30 1.314(13)  . ?
C3_30 F6_30 1.390(14)  . ?
F6_30 F8_30 1.64(2)    . ?
C4_30 F9_30 1.323(13)  . ?
C4_30 F8_30 1.337(13)  . ?
C4_30 F7_30 1.339(13)  . ?
C1_1  C2_1  1.514(14)  . ?
C1_1  H1A_1 0.9800     . ?
C1_1  H1B_1 0.9800     . ?
C1_1  H1C_1 0.9800     . ?
C2_1  C3_1  1.518(14)  . ?
C2_1  H2A_1 0.9900     . ?
C2_1  H2B_1 0.9900     . ?
C3_1  C4_1  1.502(12)  . ?
C3_1  H3A_1 0.9900     . ?
C3_1  H3B_1 0.9900     . ?
C4_1  C5_1  1.512(15)  . ?
C4_1  H4A_1 0.9900     . ?
C4_1  H4B_1 0.9900     . ?
C5_1  H5A_1 0.9800     . ?
C5_1  H5B_1 0.9800     . ?
C5_1  H5C_1 0.9800     . ?
C1_2  C2_2  1.53(2)    . ?
C1_2  H1A_2 0.9800     . ?
C1_2  H1B_2 0.9800     . ?
C1_2  H1C_2 0.9800     . ?
C2_2  C3_2  1.51(2)    . ?
C2_2  H2A_2 0.9900     . ?
C2_2  H2B_2 0.9900     . ?
C3_2  C4_2  1.51(2)    . ?
C3_2  H3A_2 0.9900     . ?
C3_2  H3B_2 0.9900     . ?
C4_2  C5_2  1.50(2)    . ?
C4_2  H4A_2 0.9900     . ?
C4_2  H4B_2 0.9900     . ?
C5_2  H5A_2 0.9800     . ?
C5_2  H5B_2 0.9800     . ?
C5_2  H5C_2 0.9800     . ?

loop_
_geom_angle_atom_site_label_1
_geom_angle_atom_site_label_2
_geom_angle_atom_site_label_3
_geom_angle
_geom_angle_site_symmetry_1
_geom_angle_site_symmetry_3
_geom_angle_publ_flag
C1    Mn1   C4    91.9(3)    .     .     ?
C1    Mn1   C3    90.3(3)    .     .     ?
C4    Mn1   C3    89.6(3)    .     .     ?
C1    Mn1   C5    91.2(3)    .     .     ?
C4    Mn1   C5    88.9(3)    .     .     ?
C3    Mn1   C5    177.9(3)   .     .     ?
C1    Mn1   C2    89.5(3)    .     .     ?
C4    Mn1   C2    178.5(3)   .     .     ?
C3    Mn1   C2    90.0(3)    .     .     ?
C5    Mn1   C2    91.4(3)    .     .     ?
C6    Mn2   C7    90.2(3)    .     .     ?
C6    Mn2   C9    92.2(3)    .     .     ?
C7    Mn2   C9    175.3(3)   .     .     ?
C6    Mn2   C10   92.3(3)    .     .     ?
C7    Mn2   C10   88.2(3)    .     .     ?
C9    Mn2   C10   87.6(3)    .     .     ?
C6    Mn2   C8    88.3(3)    .     .     ?
C7    Mn2   C8    92.4(3)    .     .     ?
C9    Mn2   C8    91.7(3)    .     .     ?
C10   Mn2   C8    179.1(3)   .     .     ?
O1_20 Al03  O1_24 120(2)     .     .     ?
O1_20 Al03  O1_22 116(2)     .     .     ?
O1_24 Al03  O1_22 105(2)     .     .     ?
O1_21 Al03  O1_23 115.3(3)   .     .     ?
O1_21 Al03  O1_19 115.5(4)   .     .     ?
O1_23 Al03  O1_19 110.7(4)   .     .     ?
O1_20 Al03  F1    113.6(13)  .     .     ?
O1_24 Al03  F1    102.0(15)  .     .     ?
O1_22 Al03  F1    97.3(15)   .     .     ?
O1_21 Al03  F1    109.0(3)   .     .     ?
O1_23 Al03  F1    104.6(2)   .     .     ?
O1_19 Al03  F1    100.0(3)   .     .     ?
O1_11 Al04  O1_15 119.9(6)   .     .     ?
O1_11 Al04  O1_13 111.8(5)   .     .     ?
O1_15 Al04  O1_13 108.7(7)   .     .     ?
O1_29 Al04  O1_30 130.6(17)  .     .     ?
O1_14 Al04  O1_12 108.2(6)   .     .     ?
O1_14 Al04  O1_16 123.7(13)  .     .     ?
O1_12 Al04  O1_16 107.2(12)  .     .     ?
O1_11 Al04  F3    106.0(3)   .     .     ?
O1_15 Al04  F3    101.5(6)   .     .     ?
O1_14 Al04  F3    109.7(6)   .     .     ?
O1_13 Al04  F3    107.9(3)   .     .     ?
O1_29 Al04  F3    100.2(14)  .     .     ?
O1_30 Al04  F3    100.0(10)  .     .     ?
O1_12 Al04  F3    108.2(4)   .     .     ?
O1_16 Al04  F3    98.8(11)   .     .     ?
O1_27 Al05  O1_25 111.2(2)   .     .     ?
O1_26 Al05  O1_6  123(2)     .     .     ?
O1_27 Al05  O1_6  117.6(2)   .     .     ?
O1_25 Al05  O1_6  110.8(2)   .     .     ?
O1_26 Al05  F2    118.6(19)  .     .     ?
O1_27 Al05  F2    108.27(17) .     .     ?
O1_25 Al05  F2    106.71(18) .     .     ?
O1_6  Al05  F2    101.21(15) .     .     ?
O1_26 Al05  O1_28 113(3)     .     .     ?
O1_6  Al05  O1_28 97.2(18)   .     .     ?
F2    Al05  O1_28 99.8(18)   .     .     ?
O1_9  Al06  O1_17 114.1(9)   .     .     ?
O1_18 Al06  O1_8  120.6(18)  .     .     ?
O1_9  Al06  O1_8  115.0(10)  .     .     ?
O1_17 Al06  O1_8  111.4(3)   .     .     ?
O1_18 Al06  O1_10 105.8(19)  .     .     ?
O1_8  Al06  O1_10 119.9(9)   .     .     ?
O1_18 Al06  F4    101.1(18)  .     .     ?
O1_9  Al06  F4    108.2(9)   .     .     ?
O1_17 Al06  F4    105.9(3)   .     .     ?
O1_8  Al06  F4    100.91(16) .     .     ?
O1_10 Al06  F4    105.5(9)   .     .     ?
Al03  F1    Al03  180.0      2_666 .     ?
Al05  F2    Al05  180.00(7)  .     2_776 ?
Al04  F3    Al04  180.00(7)  .     2_667 ?
Al06  F4    Al06  180.0      .     2_775 ?
O1    C1    Mn1   176.4(7)   .     .     ?
O2    C2    Mn1   178.4(6)   .     .     ?
O3    C3    Mn1   177.5(7)   .     .     ?
O4    C4    Mn1   179.5(8)   .     .     ?
O5    C5    Mn1   177.6(8)   .     .     ?
O6    C6    Mn2   177.5(6)   .     .     ?
O7    C7    Mn2   176.7(6)   .     .     ?
O8    C8    Mn2   177.4(6)   .     .     ?
O9    C9    Mn2   177.9(6)   .     .     ?
O10   C10   Mn2   177.4(7)   .     .     ?
C12   C11   H11A  109.5      .     .     ?
C12   C11   H11B  109.5      .     .     ?
H11A  C11   H11B  109.5      .     .     ?
C12   C11   H11C  109.5      .     .     ?
H11A  C11   H11C  109.5      .     .     ?
H11B  C11   H11C  109.5      .     .     ?
C11   C12   C13   114.5(8)   .     .     ?
C11   C12   H12A  108.6      .     .     ?
C13   C12   H12A  108.6      .     .     ?
C11   C12   H12B  108.6      .     .     ?
C13   C12   H12B  108.6      .     .     ?
H12A  C12   H12B  107.6      .     .     ?
C12   C13   C14   118.9(8)   .     .     ?
C12   C13   H13A  107.6      .     .     ?
C14   C13   H13A  107.6      .     .     ?
C12   C13   H13B  107.6      .     .     ?
C14   C13   H13B  107.6      .     .     ?
H13A  C13   H13B  107.0      .     .     ?
C15   C14   C13   114.6(9)   .     .     ?
C15   C14   H14A  108.6      .     .     ?
C13   C14   H14A  108.6      .     .     ?
C15   C14   H14B  108.6      .     .     ?
C13   C14   H14B  108.6      .     .     ?
H14A  C14   H14B  107.6      .     .     ?
C14   C15   H15A  109.5      .     .     ?
C14   C15   H15B  109.5      .     .     ?
H15A  C15   H15B  109.5      .     .     ?
C14   C15   H15C  109.5      .     .     ?
H15A  C15   H15C  109.5      .     .     ?
H15B  C15   H15C  109.5      .     .     ?
C1_6  O1_6  Al05  141.9(4)   .     .     ?
O1_6  C1_6  C4_6  108.0(4)   .     .     ?
O1_6  C1_6  C2_6  111.2(4)   .     .     ?
C4_6  C1_6  C2_6  109.5(4)   .     .     ?
O1_6  C1_6  C3_6  109.8(4)   .     .     ?
C4_6  C1_6  C3_6  110.0(5)   .     .     ?
C2_6  C1_6  C3_6  108.3(4)   .     .     ?
F3_6  C2_6  F1_6  106.8(5)   .     .     ?
F3_6  C2_6  F2_6  107.7(5)   .     .     ?
F1_6  C2_6  F2_6  108.3(5)   .     .     ?
F3_6  C2_6  C1_6  110.1(5)   .     .     ?
F1_6  C2_6  C1_6  111.0(5)   .     .     ?
F2_6  C2_6  C1_6  112.8(5)   .     .     ?
F5_6  C3_6  F4_6  109.2(5)   .     .     ?
F5_6  C3_6  F6_6  107.2(5)   .     .     ?
F4_6  C3_6  F6_6  107.1(5)   .     .     ?
F5_6  C3_6  C1_6  111.2(5)   .     .     ?
F4_6  C3_6  C1_6  110.0(5)   .     .     ?
F6_6  C3_6  C1_6  111.9(5)   .     .     ?
F9_6  C4_6  F8_6  107.2(5)   .     .     ?
F9_6  C4_6  F7_6  107.7(5)   .     .     ?
F8_6  C4_6  F7_6  107.7(5)   .     .     ?
F9_6  C4_6  C1_6  111.4(5)   .     .     ?
F8_6  C4_6  C1_6  112.2(5)   .     .     ?
F7_6  C4_6  C1_6  110.5(5)   .     .     ?
C1_8  O1_8  Al06  144.1(4)   .     .     ?
O1_8  C1_8  C2_8  110.3(5)   .     .     ?
O1_8  C1_8  C3_8  108.2(4)   .     .     ?
C2_8  C1_8  C3_8  110.5(5)   .     .     ?
O1_8  C1_8  C4_8  109.8(5)   .     .     ?
C2_8  C1_8  C4_8  109.2(5)   .     .     ?
C3_8  C1_8  C4_8  108.9(5)   .     .     ?
F1_8  C2_8  F3_8  106.1(6)   .     .     ?
F1_8  C2_8  F2_8  107.0(5)   .     .     ?
F3_8  C2_8  F2_8  108.7(6)   .     .     ?
F1_8  C2_8  C1_8  112.4(5)   .     .     ?
F3_8  C2_8  C1_8  110.9(5)   .     .     ?
F2_8  C2_8  C1_8  111.5(5)   .     .     ?
F4_8  C3_8  F6_8  108.9(5)   .     .     ?
F4_8  C3_8  F5_8  106.7(5)   .     .     ?
F6_8  C3_8  F5_8  106.1(5)   .     .     ?
F4_8  C3_8  C1_8  111.8(5)   .     .     ?
F6_8  C3_8  C1_8  112.6(5)   .     .     ?
F5_8  C3_8  C1_8  110.4(5)   .     .     ?
F7_8  C4_8  F9_8  106.6(6)   .     .     ?
F7_8  C4_8  F8_8  107.1(5)   .     .     ?
F9_8  C4_8  F8_8  107.8(5)   .     .     ?
F7_8  C4_8  C1_8  111.6(5)   .     .     ?
F9_8  C4_8  C1_8  110.8(5)   .     .     ?
F8_8  C4_8  C1_8  112.6(5)   .     .     ?
C1_9  O1_9  Al06  154(2)     .     .     ?
O1_9  C1_9  C2_9  110.2(14)  .     .     ?
O1_9  C1_9  C3_9  109.3(13)  .     .     ?
C2_9  C1_9  C3_9  109.6(9)   .     .     ?
O1_9  C1_9  C4_9  109.0(13)  .     .     ?
C2_9  C1_9  C4_9  108.9(9)   .     .     ?
C3_9  C1_9  C4_9  109.8(9)   .     .     ?
F3_9  C2_9  F2_9  107.5(15)  .     .     ?
F3_9  C2_9  F1_9  108.7(13)  .     .     ?
F2_9  C2_9  F1_9  107.0(13)  .     .     ?
F3_9  C2_9  C1_9  110.9(12)  .     .     ?
F2_9  C2_9  C1_9  112.1(13)  .     .     ?
F1_9  C2_9  C1_9  110.5(10)  .     .     ?
F6_9  C3_9  F4_9  110.9(14)  .     .     ?
F6_9  C3_9  F5_9  107.0(11)  .     .     ?
F4_9  C3_9  F5_9  106.8(13)  .     .     ?
F6_9  C3_9  C1_9  111.7(10)  .     .     ?
F4_9  C3_9  C1_9  110.5(12)  .     .     ?
F5_9  C3_9  C1_9  109.8(9)   .     .     ?
F7_9  C4_9  F9_9  106.6(13)  .     .     ?
F7_9  C4_9  F8_9  106.4(13)  .     .     ?
F9_9  C4_9  F8_9  109.3(14)  .     .     ?
F7_9  C4_9  C1_9  112.0(10)  .     .     ?
F9_9  C4_9  C1_9  109.4(12)  .     .     ?
F8_9  C4_9  C1_9  113.0(13)  .     .     ?
C1_10 O1_10 Al06  153(2)     .     .     ?
O1_10 C1_10 C2_10 110.0(13)  .     .     ?
O1_10 C1_10 C3_10 109.5(14)  .     .     ?
C2_10 C1_10 C3_10 110.9(9)   .     .     ?
O1_10 C1_10 C4_10 108.8(14)  .     .     ?
C2_10 C1_10 C4_10 109.0(9)   .     .     ?
C3_10 C1_10 C4_10 108.7(9)   .     .     ?
F2_10 C2_10 F3_10 107.8(14)  .     .     ?
F2_10 C2_10 F1_10 108.8(13)  .     .     ?
F3_10 C2_10 F1_10 107.9(14)  .     .     ?
F2_10 C2_10 C1_10 112.7(13)  .     .     ?
F3_10 C2_10 C1_10 108.5(11)  .     .     ?
F1_10 C2_10 C1_10 111.1(10)  .     .     ?
F4_10 C3_10 F5_10 108.6(13)  .     .     ?
F4_10 C3_10 F6_10 106.9(14)  .     .     ?
F5_10 C3_10 F6_10 107.0(13)  .     .     ?
F4_10 C3_10 C1_10 112.5(13)  .     .     ?
F5_10 C3_10 C1_10 111.3(11)  .     .     ?
F6_10 C3_10 C1_10 110.4(12)  .     .     ?
F7_10 C4_10 F8_10 110.4(11)  .     .     ?
F7_10 C4_10 F9_10 108.1(14)  .     .     ?
F8_10 C4_10 F9_10 107.7(14)  .     .     ?
F7_10 C4_10 C1_10 109.2(9)   .     .     ?
F8_10 C4_10 C1_10 111.6(10)  .     .     ?
F9_10 C4_10 C1_10 109.8(14)  .     .     ?
C1_11 O1_11 Al04  151.0(8)   .     .     ?
O1_11 C1_11 C4_11 108.7(8)   .     .     ?
O1_11 C1_11 C3_11 107.1(8)   .     .     ?
C4_11 C1_11 C3_11 109.2(7)   .     .     ?
O1_11 C1_11 C2_11 111.1(8)   .     .     ?
C4_11 C1_11 C2_11 109.2(7)   .     .     ?
C3_11 C1_11 C2_11 111.4(7)   .     .     ?
F1_11 C2_11 F2_11 113.0(9)   .     .     ?
F1_11 C2_11 F3_11 110.0(8)   .     .     ?
F2_11 C2_11 F3_11 98.7(8)    .     .     ?
F1_11 C2_11 C1_11 111.9(8)   .     .     ?
F2_11 C2_11 C1_11 111.6(7)   .     .     ?
F3_11 C2_11 C1_11 110.9(7)   .     .     ?
F6_11 C3_11 F4_11 106.5(9)   .     .     ?
F6_11 C3_11 F5_11 108.0(9)   .     .     ?
F4_11 C3_11 F5_11 108.5(9)   .     .     ?
F6_11 C3_11 C1_11 114.3(8)   .     .     ?
F4_11 C3_11 C1_11 109.6(8)   .     .     ?
F5_11 C3_11 C1_11 109.8(8)   .     .     ?
F7_11 C4_11 F9_11 108.1(8)   .     .     ?
F7_11 C4_11 F8_11 110.8(8)   .     .     ?
F9_11 C4_11 F8_11 104.8(8)   .     .     ?
F7_11 C4_11 C1_11 112.5(8)   .     .     ?
F9_11 C4_11 C1_11 111.7(8)   .     .     ?
F8_11 C4_11 C1_11 108.7(7)   .     .     ?
C1_12 O1_12 Al04  146.2(8)   .     .     ?
O1_12 C1_12 C2_12 112.0(9)   .     .     ?
O1_12 C1_12 C4_12 109.6(9)   .     .     ?
C2_12 C1_12 C4_12 109.4(9)   .     .     ?
O1_12 C1_12 C3_12 106.5(9)   .     .     ?
C2_12 C1_12 C3_12 109.3(8)   .     .     ?
C4_12 C1_12 C3_12 109.9(8)   .     .     ?
F3_12 C2_12 F2_12 112.0(11)  .     .     ?
F3_12 C2_12 F1_12 104.3(11)  .     .     ?
F2_12 C2_12 F1_12 105.1(11)  .     .     ?
F3_12 C2_12 C1_12 113.2(10)  .     .     ?
F2_12 C2_12 C1_12 110.7(9)   .     .     ?
F1_12 C2_12 C1_12 111.0(10)  .     .     ?
F6_12 C3_12 F4_12 107.9(11)  .     .     ?
F6_12 C3_12 F5_12 107.4(12)  .     .     ?
F4_12 C3_12 F5_12 110.4(10)  .     .     ?
F6_12 C3_12 C1_12 111.9(11)  .     .     ?
F4_12 C3_12 C1_12 109.1(10)  .     .     ?
F5_12 C3_12 C1_12 110.1(9)   .     .     ?
F9_12 C4_12 F8_12 110.0(10)  .     .     ?
F9_12 C4_12 F7_12 105.7(10)  .     .     ?
F8_12 C4_12 F7_12 104.1(9)   .     .     ?
F9_12 C4_12 C1_12 112.9(9)   .     .     ?
F8_12 C4_12 C1_12 114.6(9)   .     .     ?
F7_12 C4_12 C1_12 108.7(9)   .     .     ?
C1_13 O1_13 Al04  154.5(7)   .     .     ?
O1_13 C1_13 C2_13 110.3(7)   .     .     ?
O1_13 C1_13 C3_13 109.8(8)   .     .     ?
C2_13 C1_13 C3_13 109.4(7)   .     .     ?
O1_13 C1_13 C4_13 109.3(8)   .     .     ?
C2_13 C1_13 C4_13 109.0(7)   .     .     ?
C3_13 C1_13 C4_13 109.2(7)   .     .     ?
F2_13 C2_13 F1_13 106.5(10)  .     .     ?
F2_13 C2_13 F3_13 110.2(10)  .     .     ?
F1_13 C2_13 F3_13 106.6(8)   .     .     ?
F2_13 C2_13 C1_13 112.3(9)   .     .     ?
F1_13 C2_13 C1_13 110.6(7)   .     .     ?
F3_13 C2_13 C1_13 110.4(7)   .     .     ?
F5_13 C3_13 F6_13 108.8(11)  .     .     ?
F5_13 C3_13 F4_13 107.4(9)   .     .     ?
F6_13 C3_13 F4_13 108.4(10)  .     .     ?
F5_13 C3_13 C1_13 111.6(7)   .     .     ?
F6_13 C3_13 C1_13 111.0(10)  .     .     ?
F4_13 C3_13 C1_13 109.5(8)   .     .     ?
F9_13 C4_13 F7_13 108.2(8)   .     .     ?
F9_13 C4_13 F8_13 106.8(9)   .     .     ?
F7_13 C4_13 F8_13 108.9(9)   .     .     ?
F9_13 C4_13 C1_13 111.0(8)   .     .     ?
F7_13 C4_13 C1_13 110.7(8)   .     .     ?
F8_13 C4_13 C1_13 110.9(8)   .     .     ?
C1_14 O1_14 Al04  150.3(11)  .     .     ?
O1_14 C1_14 C2_14 111.4(11)  .     .     ?
O1_14 C1_14 C3_14 108.7(11)  .     .     ?
C2_14 C1_14 C3_14 110.1(10)  .     .     ?
O1_14 C1_14 C4_14 107.8(11)  .     .     ?
C2_14 C1_14 C4_14 110.6(10)  .     .     ?
C3_14 C1_14 C4_14 108.3(10)  .     .     ?
F2_14 C2_14 F1_14 110.8(15)  .     .     ?
F2_14 C2_14 F3_14 104.3(14)  .     .     ?
F1_14 C2_14 F3_14 107.6(13)  .     .     ?
F2_14 C2_14 C1_14 113.9(14)  .     .     ?
F1_14 C2_14 C1_14 109.9(11)  .     .     ?
F3_14 C2_14 C1_14 110.0(11)  .     .     ?
F4_14 C3_14 F5_14 106.6(14)  .     .     ?
F4_14 C3_14 F6_14 107.4(17)  .     .     ?
F5_14 C3_14 F6_14 108.7(18)  .     .     ?
F4_14 C3_14 C1_14 112.4(12)  .     .     ?
F5_14 C3_14 C1_14 110.1(12)  .     .     ?
F6_14 C3_14 C1_14 111.5(16)  .     .     ?
F8_14 C4_14 F9_14 105.9(15)  .     .     ?
F8_14 C4_14 F7_14 108.8(14)  .     .     ?
F9_14 C4_14 F7_14 107.6(13)  .     .     ?
F8_14 C4_14 C1_14 114.7(14)  .     .     ?
F9_14 C4_14 C1_14 109.4(12)  .     .     ?
F7_14 C4_14 C1_14 110.2(11)  .     .     ?
C1_17 O1_17 Al06  148.1(6)   .     .     ?
O1_17 C1_17 C4_17 111.3(5)   .     .     ?
O1_17 C1_17 C2_17 108.1(6)   .     .     ?
C4_17 C1_17 C2_17 109.0(5)   .     .     ?
O1_17 C1_17 C3_17 109.5(5)   .     .     ?
C4_17 C1_17 C3_17 110.2(6)   .     .     ?
C2_17 C1_17 C3_17 108.6(5)   .     .     ?
F3_17 C2_17 F2_17 109.9(6)   .     .     ?
F3_17 C2_17 F1_17 106.8(7)   .     .     ?
F2_17 C2_17 F1_17 106.9(6)   .     .     ?
F3_17 C2_17 C1_17 112.1(6)   .     .     ?
F2_17 C2_17 C1_17 111.2(6)   .     .     ?
F1_17 C2_17 C1_17 109.7(6)   .     .     ?
F4_17 C3_17 F6_17 107.9(6)   .     .     ?
F4_17 C3_17 F5_17 106.3(6)   .     .     ?
F6_17 C3_17 F5_17 108.5(6)   .     .     ?
F4_17 C3_17 C1_17 111.6(5)   .     .     ?
F6_17 C3_17 C1_17 113.1(6)   .     .     ?
F5_17 C3_17 C1_17 109.3(6)   .     .     ?
F9_17 C4_17 F8_17 110.4(6)   .     .     ?
F9_17 C4_17 F7_17 105.7(6)   .     .     ?
F8_17 C4_17 F7_17 105.4(6)   .     .     ?
F9_17 C4_17 C1_17 111.7(6)   .     .     ?
F8_17 C4_17 C1_17 114.0(6)   .     .     ?
F7_17 C4_17 C1_17 109.0(6)   .     .     ?
C1_18 O1_18 Al06  151(4)     .     .     ?
O1_18 C1_18 C4_18 111.0(19)  .     .     ?
O1_18 C1_18 C3_18 111.2(19)  .     .     ?
C4_18 C1_18 C3_18 108.9(14)  .     .     ?
O1_18 C1_18 C2_18 111(2)     .     .     ?
C4_18 C1_18 C2_18 108.0(15)  .     .     ?
C3_18 C1_18 C2_18 106.8(14)  .     .     ?
F1_18 C2_18 F2_18 114(2)     .     .     ?
F1_18 C2_18 F3_18 111(2)     .     .     ?
F2_18 C2_18 F3_18 106(2)     .     .     ?
F1_18 C2_18 C1_18 108.0(17)  .     .     ?
F2_18 C2_18 C1_18 108.4(18)  .     .     ?
F3_18 C2_18 C1_18 109.0(18)  .     .     ?
F4_18 C3_18 F6_18 107(2)     .     .     ?
F4_18 C3_18 F5_18 113(2)     .     .     ?
F6_18 C3_18 F5_18 108.3(19)  .     .     ?
F4_18 C3_18 C1_18 108.9(18)  .     .     ?
F6_18 C3_18 C1_18 110.4(19)  .     .     ?
F5_18 C3_18 C1_18 109.2(16)  .     .     ?
F7_18 C4_18 F8_18 109(2)     .     .     ?
F7_18 C4_18 F9_18 112(2)     .     .     ?
F8_18 C4_18 F9_18 107(2)     .     .     ?
F7_18 C4_18 C1_18 109.0(16)  .     .     ?
F8_18 C4_18 C1_18 110.3(18)  .     .     ?
F9_18 C4_18 C1_18 109.3(19)  .     .     ?
C1_19 O1_19 Al03  144.1(6)   .     .     ?
O1_19 C1_19 C3_19 108.2(6)   .     .     ?
O1_19 C1_19 C4_19 111.7(6)   .     .     ?
C3_19 C1_19 C4_19 108.8(6)   .     .     ?
O1_19 C1_19 C2_19 110.1(6)   .     .     ?
C3_19 C1_19 C2_19 109.0(5)   .     .     ?
C4_19 C1_19 C2_19 109.0(6)   .     .     ?
F3_19 C2_19 F1_19 108.8(6)   .     .     ?
F3_19 C2_19 F2_19 107.3(6)   .     .     ?
F1_19 C2_19 F2_19 108.5(7)   .     .     ?
F3_19 C2_19 C1_19 111.1(6)   .     .     ?
F1_19 C2_19 C1_19 109.6(6)   .     .     ?
F2_19 C2_19 C1_19 111.4(5)   .     .     ?
F5_19 C3_19 F4_19 106.7(6)   .     .     ?
F5_19 C3_19 F6_19 107.6(6)   .     .     ?
F4_19 C3_19 F6_19 108.3(6)   .     .     ?
F5_19 C3_19 C1_19 111.0(5)   .     .     ?
F4_19 C3_19 C1_19 110.5(5)   .     .     ?
F6_19 C3_19 C1_19 112.5(6)   .     .     ?
F9_19 C4_19 F8_19 106.9(7)   .     .     ?
F9_19 C4_19 F7_19 106.9(6)   .     .     ?
F8_19 C4_19 F7_19 107.5(6)   .     .     ?
F9_19 C4_19 C1_19 110.5(6)   .     .     ?
F8_19 C4_19 C1_19 113.5(6)   .     .     ?
F7_19 C4_19 C1_19 111.2(6)   .     .     ?
C1_20 O1_20 Al03  166(3)     .     .     ?
O1_20 C1_20 C3_20 110.3(16)  .     .     ?
O1_20 C1_20 C4_20 108.1(17)  .     .     ?
C3_20 C1_20 C4_20 111.2(13)  .     .     ?
O1_20 C1_20 C2_20 109.5(17)  .     .     ?
C3_20 C1_20 C2_20 109.1(13)  .     .     ?
C4_20 C1_20 C2_20 108.7(13)  .     .     ?
F3_20 C2_20 F1_20 108(2)     .     .     ?
F3_20 C2_20 F2_20 109.4(19)  .     .     ?
F1_20 C2_20 F2_20 108(2)     .     .     ?
F3_20 C2_20 C1_20 109.9(17)  .     .     ?
F1_20 C2_20 C1_20 110.4(17)  .     .     ?
F2_20 C2_20 C1_20 110.9(17)  .     .     ?
F5_20 C3_20 F6_20 107.4(19)  .     .     ?
F5_20 C3_20 F4_20 105.7(18)  .     .     ?
F6_20 C3_20 F4_20 109.1(19)  .     .     ?
F5_20 C3_20 C1_20 112.9(16)  .     .     ?
F6_20 C3_20 C1_20 111.4(17)  .     .     ?
F4_20 C3_20 C1_20 110.1(16)  .     .     ?
F7_20 C4_20 F8_20 107.2(19)  .     .     ?
F7_20 C4_20 F9_20 108.5(19)  .     .     ?
F8_20 C4_20 F9_20 106.3(19)  .     .     ?
F7_20 C4_20 C1_20 111.7(18)  .     .     ?
F8_20 C4_20 C1_20 113.3(17)  .     .     ?
F9_20 C4_20 C1_20 109.6(16)  .     .     ?
C1_21 O1_21 Al03  152.0(6)   .     .     ?
O1_21 C1_21 C3_21 107.6(5)   .     .     ?
O1_21 C1_21 C2_21 109.7(6)   .     .     ?
C3_21 C1_21 C2_21 110.3(5)   .     .     ?
O1_21 C1_21 C4_21 109.8(6)   .     .     ?
C3_21 C1_21 C4_21 109.4(5)   .     .     ?
C2_21 C1_21 C4_21 110.0(5)   .     .     ?
F1_21 C2_21 F3_21 108.6(6)   .     .     ?
F1_21 C2_21 F2_21 108.4(6)   .     .     ?
F3_21 C2_21 F2_21 108.3(6)   .     .     ?
F1_21 C2_21 C1_21 109.5(5)   .     .     ?
F3_21 C2_21 C1_21 110.3(5)   .     .     ?
F2_21 C2_21 C1_21 111.7(5)   .     .     ?
F5_21 C3_21 F6_21 108.6(6)   .     .     ?
F5_21 C3_21 F4_21 108.4(6)   .     .     ?
F6_21 C3_21 F4_21 107.4(6)   .     .     ?
F5_21 C3_21 C1_21 110.9(6)   .     .     ?
F6_21 C3_21 C1_21 111.1(6)   .     .     ?
F4_21 C3_21 C1_21 110.4(6)   .     .     ?
F9_21 C4_21 F7_21 108.5(6)   .     .     ?
F9_21 C4_21 F8_21 107.5(6)   .     .     ?
F7_21 C4_21 F8_21 107.3(6)   .     .     ?
F9_21 C4_21 C1_21 110.5(6)   .     .     ?
F7_21 C4_21 C1_21 110.9(6)   .     .     ?
F8_21 C4_21 C1_21 112.0(6)   .     .     ?
C1_22 O1_22 Al03  152(3)     .     .     ?
O1_22 C1_22 C2_22 110.0(18)  .     .     ?
O1_22 C1_22 C4_22 109.1(19)  .     .     ?
C2_22 C1_22 C4_22 110.1(15)  .     .     ?
O1_22 C1_22 C3_22 108.6(18)  .     .     ?
C2_22 C1_22 C3_22 110.2(14)  .     .     ?
C4_22 C1_22 C3_22 108.9(14)  .     .     ?
F2_22 C2_22 F3_22 107(2)     .     .     ?
F2_22 C2_22 F1_22 106(2)     .     .     ?
F3_22 C2_22 F1_22 111(2)     .     .     ?
F2_22 C2_22 C1_22 114.1(18)  .     .     ?
F3_22 C2_22 C1_22 109.2(17)  .     .     ?
F1_22 C2_22 C1_22 110.3(18)  .     .     ?
F6_22 C3_22 F4_22 107.9(19)  .     .     ?
F6_22 C3_22 F5_22 110(2)     .     .     ?
F4_22 C3_22 F5_22 108(2)     .     .     ?
F6_22 C3_22 C1_22 112.3(17)  .     .     ?
F4_22 C3_22 C1_22 110.1(18)  .     .     ?
F5_22 C3_22 C1_22 108.4(18)  .     .     ?
F9_22 C4_22 F8_22 108(2)     .     .     ?
F9_22 C4_22 F7_22 110(2)     .     .     ?
F8_22 C4_22 F7_22 109(2)     .     .     ?
F9_22 C4_22 C1_22 110.8(18)  .     .     ?
F8_22 C4_22 C1_22 111(2)     .     .     ?
F7_22 C4_22 C1_22 108.5(18)  .     .     ?
C1_23 O1_23 Al03  146.1(5)   .     .     ?
O1_23 C1_23 C2_23 110.9(5)   .     .     ?
O1_23 C1_23 C4_23 107.8(5)   .     .     ?
C2_23 C1_23 C4_23 109.0(5)   .     .     ?
O1_23 C1_23 C3_23 110.6(5)   .     .     ?
C2_23 C1_23 C3_23 109.0(5)   .     .     ?
C4_23 C1_23 C3_23 109.5(5)   .     .     ?
F1_23 C2_23 F3_23 108.1(6)   .     .     ?
F1_23 C2_23 F2_23 108.0(6)   .     .     ?
F3_23 C2_23 F2_23 107.8(6)   .     .     ?
F1_23 C2_23 C1_23 110.7(5)   .     .     ?
F3_23 C2_23 C1_23 110.0(5)   .     .     ?
F2_23 C2_23 C1_23 112.1(6)   .     .     ?
F6_23 C3_23 F5_23 109.2(6)   .     .     ?
F6_23 C3_23 F4_23 106.6(7)   .     .     ?
F5_23 C3_23 F4_23 108.7(6)   .     .     ?
F6_23 C3_23 C1_23 113.1(6)   .     .     ?
F5_23 C3_23 C1_23 109.8(6)   .     .     ?
F4_23 C3_23 C1_23 109.3(6)   .     .     ?
F9_23 C4_23 F8_23 106.6(6)   .     .     ?
F9_23 C4_23 F7_23 107.3(6)   .     .     ?
F8_23 C4_23 F7_23 107.6(6)   .     .     ?
F9_23 C4_23 C1_23 111.8(6)   .     .     ?
F8_23 C4_23 C1_23 112.5(5)   .     .     ?
F7_23 C4_23 C1_23 110.7(6)   .     .     ?
C1_24 O1_24 Al03  154(3)     .     .     ?
O1_24 C1_24 C4_24 112.9(18)  .     .     ?
O1_24 C1_24 C2_24 111.3(18)  .     .     ?
C4_24 C1_24 C2_24 108.9(14)  .     .     ?
O1_24 C1_24 C3_24 109.5(18)  .     .     ?
C4_24 C1_24 C3_24 106.0(14)  .     .     ?
C2_24 C1_24 C3_24 108.1(14)  .     .     ?
F3_24 C2_24 F2_24 106.2(18)  .     .     ?
F3_24 C2_24 F1_24 110.6(18)  .     .     ?
F2_24 C2_24 F1_24 112.3(19)  .     .     ?
F3_24 C2_24 C1_24 111.1(16)  .     .     ?
F2_24 C2_24 C1_24 109.1(16)  .     .     ?
F1_24 C2_24 C1_24 107.6(16)  .     .     ?
F5_24 C3_24 F6_24 110(2)     .     .     ?
F5_24 C3_24 F4_24 113(2)     .     .     ?
F6_24 C3_24 F4_24 106.0(19)  .     .     ?
F5_24 C3_24 C1_24 108.5(18)  .     .     ?
F6_24 C3_24 C1_24 110.1(17)  .     .     ?
F4_24 C3_24 C1_24 109.4(18)  .     .     ?
F9_24 C4_24 F8_24 107(2)     .     .     ?
F9_24 C4_24 F7_24 109(2)     .     .     ?
F8_24 C4_24 F7_24 109(2)     .     .     ?
F9_24 C4_24 C1_24 112.3(19)  .     .     ?
F8_24 C4_24 C1_24 110.7(17)  .     .     ?
F7_24 C4_24 C1_24 108.4(17)  .     .     ?
C1_25 O1_25 Al05  150.7(4)   .     .     ?
O1_25 C1_25 C3_25 111.8(5)   .     .     ?
O1_25 C1_25 C4_25 107.2(5)   .     .     ?
C3_25 C1_25 C4_25 109.8(5)   .     .     ?
O1_25 C1_25 C2_25 109.6(4)   .     .     ?
C3_25 C1_25 C2_25 109.8(5)   .     .     ?
C4_25 C1_25 C2_25 108.7(4)   .     .     ?
F3_25 C2_25 F2_25 108.8(5)   .     .     ?
F3_25 C2_25 F1_25 107.7(5)   .     .     ?
F2_25 C2_25 F1_25 107.2(5)   .     .     ?
F3_25 C2_25 C1_25 109.7(5)   .     .     ?
F2_25 C2_25 C1_25 112.3(5)   .     .     ?
F1_25 C2_25 C1_25 111.1(5)   .     .     ?
F4_25 C3_25 F6_25 107.7(5)   .     .     ?
F4_25 C3_25 F5_25 106.8(5)   .     .     ?
F6_25 C3_25 F5_25 107.8(5)   .     .     ?
F4_25 C3_25 C1_25 111.4(5)   .     .     ?
F6_25 C3_25 C1_25 112.8(5)   .     .     ?
F5_25 C3_25 C1_25 110.2(5)   .     .     ?
F9_25 C4_25 F7_25 107.3(5)   .     .     ?
F9_25 C4_25 F8_25 107.2(5)   .     .     ?
F7_25 C4_25 F8_25 107.3(5)   .     .     ?
F9_25 C4_25 C1_25 112.0(5)   .     .     ?
F7_25 C4_25 C1_25 110.1(5)   .     .     ?
F8_25 C4_25 C1_25 112.8(5)   .     .     ?
C1_26 O1_26 Al05  153(4)     .     .     ?
O1_26 C1_26 C3_26 109.0(19)  .     .     ?
O1_26 C1_26 C4_26 109.6(19)  .     .     ?
C3_26 C1_26 C4_26 110.0(16)  .     .     ?
O1_26 C1_26 C2_26 108.3(18)  .     .     ?
C3_26 C1_26 C2_26 110.2(16)  .     .     ?
C4_26 C1_26 C2_26 109.7(16)  .     .     ?
F2_26 C2_26 F1_26 108(2)     .     .     ?
F2_26 C2_26 F3_26 108(2)     .     .     ?
F1_26 C2_26 F3_26 108(2)     .     .     ?
F2_26 C2_26 C1_26 112(2)     .     .     ?
F1_26 C2_26 C1_26 110.5(19)  .     .     ?
F3_26 C2_26 C1_26 110.9(19)  .     .     ?
F6_26 C3_26 F4_26 108(2)     .     .     ?
F6_26 C3_26 F5_26 108(2)     .     .     ?
F4_26 C3_26 F5_26 107(2)     .     .     ?
F6_26 C3_26 C1_26 112(2)     .     .     ?
F4_26 C3_26 C1_26 111.4(19)  .     .     ?
F5_26 C3_26 C1_26 110(2)     .     .     ?
F8_26 C4_26 F7_26 107(2)     .     .     ?
F8_26 C4_26 F9_26 108(2)     .     .     ?
F7_26 C4_26 F9_26 107(2)     .     .     ?
F8_26 C4_26 C1_26 112.2(19)  .     .     ?
F7_26 C4_26 C1_26 111.0(19)  .     .     ?
F9_26 C4_26 C1_26 111.0(19)  .     .     ?
C1_27 O1_27 Al05  150.8(4)   .     .     ?
O1_27 C1_27 C3_27 108.6(5)   .     .     ?
O1_27 C1_27 C2_27 109.2(4)   .     .     ?
C3_27 C1_27 C2_27 109.2(5)   .     .     ?
O1_27 C1_27 C4_27 110.5(5)   .     .     ?
C3_27 C1_27 C4_27 109.2(5)   .     .     ?
C2_27 C1_27 C4_27 110.1(4)   .     .     ?
F2_27 C2_27 F3_27 108.5(5)   .     .     ?
F2_27 C2_27 F1_27 107.8(5)   .     .     ?
F3_27 C2_27 F1_27 106.7(5)   .     .     ?
F2_27 C2_27 C1_27 113.6(5)   .     .     ?
F3_27 C2_27 C1_27 110.4(5)   .     .     ?
F1_27 C2_27 C1_27 109.6(5)   .     .     ?
F4_27 C3_27 F6_27 108.2(5)   .     .     ?
F4_27 C3_27 F5_27 107.1(5)   .     .     ?
F6_27 C3_27 F5_27 107.3(5)   .     .     ?
F4_27 C3_27 C1_27 110.7(5)   .     .     ?
F6_27 C3_27 C1_27 112.0(5)   .     .     ?
F5_27 C3_27 C1_27 111.3(5)   .     .     ?
F7_27 C4_27 F9_27 107.6(5)   .     .     ?
F7_27 C4_27 F8_27 108.5(5)   .     .     ?
F9_27 C4_27 F8_27 107.9(5)   .     .     ?
F7_27 C4_27 C1_27 110.8(5)   .     .     ?
F9_27 C4_27 C1_27 109.7(5)   .     .     ?
F8_27 C4_27 C1_27 112.2(5)   .     .     ?
C1_28 O1_28 Al05  149(4)     .     .     ?
O1_28 C1_28 C2_28 109.7(19)  .     .     ?
O1_28 C1_28 C3_28 110(2)     .     .     ?
C2_28 C1_28 C3_28 109.6(17)  .     .     ?
O1_28 C1_28 C4_28 109(2)     .     .     ?
C2_28 C1_28 C4_28 109.3(16)  .     .     ?
C3_28 C1_28 C4_28 108.8(17)  .     .     ?
F1_28 C2_28 F2_28 107(2)     .     .     ?
F1_28 C2_28 F3_28 108(2)     .     .     ?
F2_28 C2_28 F3_28 108(2)     .     .     ?
F1_28 C2_28 C1_28 111(2)     .     .     ?
F2_28 C2_28 C1_28 112(2)     .     .     ?
F3_28 C2_28 C1_28 111(2)     .     .     ?
F5_28 C3_28 F4_28 108(2)     .     .     ?
F5_28 C3_28 F6_28 108(2)     .     .     ?
F4_28 C3_28 F6_28 108(2)     .     .     ?
F5_28 C3_28 C1_28 112(2)     .     .     ?
F4_28 C3_28 C1_28 111(2)     .     .     ?
F6_28 C3_28 C1_28 111(2)     .     .     ?
F7_28 C4_28 F9_28 108(2)     .     .     ?
F7_28 C4_28 F8_28 108(2)     .     .     ?
F9_28 C4_28 F8_28 108(2)     .     .     ?
F7_28 C4_28 C1_28 111(2)     .     .     ?
F9_28 C4_28 C1_28 112(2)     .     .     ?
F8_28 C4_28 C1_28 111(2)     .     .     ?
C1_15 O1_15 Al04  149.7(13)  .     .     ?
O1_15 C1_15 C2_15 109.9(10)  .     .     ?
O1_15 C1_15 C3_15 109.8(11)  .     .     ?
C2_15 C1_15 C3_15 109.8(10)  .     .     ?
O1_15 C1_15 C4_15 110.0(11)  .     .     ?
C2_15 C1_15 C4_15 108.6(10)  .     .     ?
C3_15 C1_15 C4_15 108.8(10)  .     .     ?
F3_15 C2_15 F1_15 105.7(11)  .     .     ?
F3_15 C2_15 F2_15 106.8(11)  .     .     ?
F1_15 C2_15 F2_15 107.9(11)  .     .     ?
F3_15 C2_15 C1_15 111.0(10)  .     .     ?
F1_15 C2_15 C1_15 113.5(10)  .     .     ?
F2_15 C2_15 C1_15 111.6(10)  .     .     ?
F4_15 C3_15 F5_15 111.7(13)  .     .     ?
F4_15 C3_15 F6_15 106.9(12)  .     .     ?
F5_15 C3_15 F6_15 104.1(11)  .     .     ?
F4_15 C3_15 C1_15 111.0(11)  .     .     ?
F5_15 C3_15 C1_15 112.1(11)  .     .     ?
F6_15 C3_15 C1_15 110.8(11)  .     .     ?
F9_15 C4_15 F8_15 111.3(13)  .     .     ?
F9_15 C4_15 F7_15 103.2(13)  .     .     ?
F8_15 C4_15 F7_15 105.6(12)  .     .     ?
F9_15 C4_15 C1_15 110.7(12)  .     .     ?
F8_15 C4_15 C1_15 112.8(11)  .     .     ?
F7_15 C4_15 C1_15 112.9(11)  .     .     ?
C1_29 O1_29 Al04  157(3)     .     .     ?
O1_29 C1_29 C2_29 109.7(17)  .     .     ?
O1_29 C1_29 C3_29 110.4(18)  .     .     ?
C2_29 C1_29 C3_29 112.1(14)  .     .     ?
O1_29 C1_29 C4_29 109.2(18)  .     .     ?
C2_29 C1_29 C4_29 108.6(13)  .     .     ?
C3_29 C1_29 C4_29 106.7(13)  .     .     ?
F3_29 C2_29 F2_29 109(2)     .     .     ?
F3_29 C2_29 F1_29 107.0(18)  .     .     ?
F2_29 C2_29 F1_29 105(2)     .     .     ?
F3_29 C2_29 C1_29 113.2(16)  .     .     ?
F2_29 C2_29 C1_29 111(2)     .     .     ?
F1_29 C2_29 C1_29 111.4(17)  .     .     ?
F5_29 C3_29 F4_29 103.3(18)  .     .     ?
F5_29 C3_29 F6_29 111.4(19)  .     .     ?
F4_29 C3_29 F6_29 107.7(19)  .     .     ?
F5_29 C3_29 C1_29 111.0(17)  .     .     ?
F4_29 C3_29 C1_29 112.0(17)  .     .     ?
F6_29 C3_29 C1_29 111.2(16)  .     .     ?
F8_29 C4_29 F9_29 109.3(19)  .     .     ?
F8_29 C4_29 F7_29 110(2)     .     .     ?
F9_29 C4_29 F7_29 107.1(19)  .     .     ?
F8_29 C4_29 C1_29 111.9(18)  .     .     ?
F9_29 C4_29 C1_29 109.4(16)  .     .     ?
F7_29 C4_29 C1_29 109.2(17)  .     .     ?
C1_16 O1_16 Al04  144(2)     .     .     ?
O1_16 C1_16 C3_16 119.3(17)  .     .     ?
O1_16 C1_16 C2_16 110.6(16)  .     .     ?
C3_16 C1_16 C2_16 115.3(13)  .     .     ?
O1_16 C1_16 C4_16 107.8(17)  .     .     ?
C3_16 C1_16 C4_16 96.4(11)   .     .     ?
C2_16 C1_16 C4_16 105.1(12)  .     .     ?
F2_16 C2_16 F3_16 104.7(15)  .     .     ?
F2_16 C2_16 F1_16 108.1(16)  .     .     ?
F3_16 C2_16 F1_16 109.0(17)  .     .     ?
F2_16 C2_16 C1_16 114.4(15)  .     .     ?
F3_16 C2_16 C1_16 112.2(16)  .     .     ?
F1_16 C2_16 C1_16 108.2(14)  .     .     ?
F4_16 C3_16 F5_16 116.8(17)  .     .     ?
F4_16 C3_16 F6_16 95.7(15)   .     .     ?
F5_16 C3_16 F6_16 102.7(17)  .     .     ?
F4_16 C3_16 C1_16 118.8(15)  .     .     ?
F5_16 C3_16 C1_16 116.2(16)  .     .     ?
F6_16 C3_16 C1_16 100.5(12)  .     .     ?
C3_16 F6_16 F8_16 109.2(15)  .     .     ?
F7_16 C4_16 F9_16 109.8(17)  .     .     ?
F7_16 C4_16 F8_16 112.5(18)  .     .     ?
F9_16 C4_16 F8_16 109.5(17)  .     .     ?
F7_16 C4_16 C1_16 111.1(16)  .     .     ?
F9_16 C4_16 C1_16 106.5(15)  .     .     ?
F8_16 C4_16 C1_16 107.3(15)  .     .     ?
C4_16 F8_16 F6_16 82.5(14)   .     .     ?
C1_30 O1_30 Al04  142(2)     .     .     ?
O1_30 C1_30 C2_30 114.8(15)  .     .     ?
O1_30 C1_30 C3_30 112.9(15)  .     .     ?
C2_30 C1_30 C3_30 112.5(12)  .     .     ?
O1_30 C1_30 C4_30 109.0(15)  .     .     ?
C2_30 C1_30 C4_30 107.9(12)  .     .     ?
C3_30 C1_30 C4_30 98.2(10)   .     .     ?
F1_30 C2_30 F3_30 112.7(15)  .     .     ?
F1_30 C2_30 F2_30 107.4(16)  .     .     ?
F3_30 C2_30 F2_30 104.7(15)  .     .     ?
F1_30 C2_30 C1_30 109.8(13)  .     .     ?
F3_30 C2_30 C1_30 109.1(13)  .     .     ?
F2_30 C2_30 C1_30 113.1(15)  .     .     ?
F5_30 C3_30 F4_30 123.0(17)  .     .     ?
F5_30 C3_30 F6_30 100.5(15)  .     .     ?
F4_30 C3_30 F6_30 95.0(15)   .     .     ?
F5_30 C3_30 C1_30 116.4(15)  .     .     ?
F4_30 C3_30 C1_30 114.7(15)  .     .     ?
F6_30 C3_30 C1_30 98.7(12)   .     .     ?
C3_30 F6_30 F8_30 107.7(13)  .     .     ?
F9_30 C4_30 F8_30 109.5(16)  .     .     ?
F9_30 C4_30 F7_30 114.7(16)  .     .     ?
F8_30 C4_30 F7_30 110.3(16)  .     .     ?
F9_30 C4_30 C1_30 107.0(14)  .     .     ?
F8_30 C4_30 C1_30 107.7(13)  .     .     ?
F7_30 C4_30 C1_30 107.3(14)  .     .     ?
C4_30 F8_30 F6_30 83.7(12)   .     .     ?
C2_1  C1_1  H1A_1 109.5      .     .     ?
C2_1  C1_1  H1B_1 109.5      .     .     ?
H1A_1 C1_1  H1B_1 109.5      .     .     ?
C2_1  C1_1  H1C_1 109.5      .     .     ?
H1A_1 C1_1  H1C_1 109.5      .     .     ?
H1B_1 C1_1  H1C_1 109.5      .     .     ?
C1_1  C2_1  C3_1  115.3(13)  .     .     ?
C1_1  C2_1  H2A_1 108.5      .     .     ?
C3_1  C2_1  H2A_1 108.5      .     .     ?
C1_1  C2_1  H2B_1 108.5      .     .     ?
C3_1  C2_1  H2B_1 108.5      .     .     ?
H2A_1 C2_1  H2B_1 107.5      .     .     ?
C4_1  C3_1  C2_1  117.4(11)  .     .     ?
C4_1  C3_1  H3A_1 108.0      .     .     ?
C2_1  C3_1  H3A_1 108.0      .     .     ?
C4_1  C3_1  H3B_1 108.0      .     .     ?
C2_1  C3_1  H3B_1 108.0      .     .     ?
H3A_1 C3_1  H3B_1 107.2      .     .     ?
C3_1  C4_1  C5_1  115.0(13)  .     .     ?
C3_1  C4_1  H4A_1 108.5      .     .     ?
C5_1  C4_1  H4A_1 108.5      .     .     ?
C3_1  C4_1  H4B_1 108.5      .     .     ?
C5_1  C4_1  H4B_1 108.5      .     .     ?
H4A_1 C4_1  H4B_1 107.5      .     .     ?
C4_1  C5_1  H5A_1 109.5      .     .     ?
C4_1  C5_1  H5B_1 109.5      .     .     ?
H5A_1 C5_1  H5B_1 109.5      .     .     ?
C4_1  C5_1  H5C_1 109.5      .     .     ?
H5A_1 C5_1  H5C_1 109.5      .     .     ?
H5B_1 C5_1  H5C_1 109.5      .     .     ?
C2_2  C1_2  H1A_2 109.5      .     .     ?
C2_2  C1_2  H1B_2 109.5      .     .     ?
H1A_2 C1_2  H1B_2 109.5      .     .     ?
C2_2  C1_2  H1C_2 109.5      .     .     ?
H1A_2 C1_2  H1C_2 109.5      .     .     ?
H1B_2 C1_2  H1C_2 109.5      .     .     ?
C3_2  C2_2  C1_2  108(2)     .     .     ?
C3_2  C2_2  H2A_2 110.1      .     .     ?
C1_2  C2_2  H2A_2 110.1      .     .     ?
C3_2  C2_2  H2B_2 110.1      .     .     ?
C1_2  C2_2  H2B_2 110.1      .     .     ?
H2A_2 C2_2  H2B_2 108.4      .     .     ?
C4_2  C3_2  C2_2  111.3(18)  .     .     ?
C4_2  C3_2  H3A_2 109.4      .     .     ?
C2_2  C3_2  H3A_2 109.4      .     .     ?
C4_2  C3_2  H3B_2 109.4      .     .     ?
C2_2  C3_2  H3B_2 109.4      .     .     ?
H3A_2 C3_2  H3B_2 108.0      .     .     ?
C5_2  C4_2  C3_2  113.3(18)  .     .     ?
C5_2  C4_2  H4A_2 108.9      .     .     ?
C3_2  C4_2  H4A_2 108.9      .     .     ?
C5_2  C4_2  H4B_2 108.9      .     .     ?
C3_2  C4_2  H4B_2 108.9      .     .     ?
H4A_2 C4_2  H4B_2 107.7      .     .     ?
C4_2  C5_2  H5A_2 109.5      .     .     ?
C4_2  C5_2  H5B_2 109.5      .     .     ?
H5A_2 C5_2  H5B_2 109.5      .     .     ?
C4_2  C5_2  H5C_2 109.5      .     .     ?
H5A_2 C5_2  H5C_2 109.5      .     .     ?
H5B_2 C5_2  H5C_2 109.5      .     .     ?

loop_
_geom_torsion_atom_site_label_1
_geom_torsion_atom_site_label_2
_geom_torsion_atom_site_label_3
_geom_torsion_atom_site_label_4
_geom_torsion
_geom_torsion_site_symmetry_1
_geom_torsion_site_symmetry_2
_geom_torsion_site_symmetry_3
_geom_torsion_site_symmetry_4
_geom_torsion_publ_flag
C11   C12   C13   C14   55.5(12)   . . . . ?
C12   C13   C14   C15   54.7(14)   . . . . ?
O1_26 Al05  O1_6  C1_6  36(2)      . . . . ?
O1_27 Al05  O1_6  C1_6  -71.1(6)   . . . . ?
O1_25 Al05  O1_6  C1_6  58.4(6)    . . . . ?
F2    Al05  O1_6  C1_6  171.3(5)   . . . . ?
O1_28 Al05  O1_6  C1_6  -87.2(19)  . . . . ?
Al05  O1_6  C1_6  C4_6  160.7(5)   . . . . ?
Al05  O1_6  C1_6  C2_6  40.5(7)    . . . . ?
Al05  O1_6  C1_6  C3_6  -79.3(7)   . . . . ?
O1_6  C1_6  C2_6  F3_6  -42.6(6)   . . . . ?
C4_6  C1_6  C2_6  F3_6  -161.9(5)  . . . . ?
C3_6  C1_6  C2_6  F3_6  78.2(6)    . . . . ?
O1_6  C1_6  C2_6  F1_6  75.4(6)    . . . . ?
C4_6  C1_6  C2_6  F1_6  -43.9(6)   . . . . ?
C3_6  C1_6  C2_6  F1_6  -163.9(5)  . . . . ?
O1_6  C1_6  C2_6  F2_6  -162.9(4)  . . . . ?
C4_6  C1_6  C2_6  F2_6  77.8(6)    . . . . ?
C3_6  C1_6  C2_6  F2_6  -42.2(6)   . . . . ?
O1_6  C1_6  C3_6  F5_6  78.5(6)    . . . . ?
C4_6  C1_6  C3_6  F5_6  -162.8(5)  . . . . ?
C2_6  C1_6  C3_6  F5_6  -43.1(6)   . . . . ?
O1_6  C1_6  C3_6  F4_6  -42.7(7)   . . . . ?
C4_6  C1_6  C3_6  F4_6  76.1(6)    . . . . ?
C2_6  C1_6  C3_6  F4_6  -164.3(5)  . . . . ?
O1_6  C1_6  C3_6  F6_6  -161.7(5)  . . . . ?
C4_6  C1_6  C3_6  F6_6  -42.9(7)   . . . . ?
C2_6  C1_6  C3_6  F6_6  76.8(6)    . . . . ?
O1_6  C1_6  C4_6  F9_6  -46.3(6)   . . . . ?
C2_6  C1_6  C4_6  F9_6  74.9(6)    . . . . ?
C3_6  C1_6  C4_6  F9_6  -166.2(5)  . . . . ?
O1_6  C1_6  C4_6  F8_6  -166.6(5)  . . . . ?
C2_6  C1_6  C4_6  F8_6  -45.4(7)   . . . . ?
C3_6  C1_6  C4_6  F8_6  73.6(7)    . . . . ?
O1_6  C1_6  C4_6  F7_6  73.3(6)    . . . . ?
C2_6  C1_6  C4_6  F7_6  -165.5(5)  . . . . ?
C3_6  C1_6  C4_6  F7_6  -46.6(6)   . . . . ?
O1_18 Al06  O1_8  C1_8  56(2)      . . . . ?
O1_9  Al06  O1_8  C1_8  -77.6(12)  . . . . ?
O1_17 Al06  O1_8  C1_8  54.2(7)    . . . . ?
O1_10 Al06  O1_8  C1_8  -78.6(12)  . . . . ?
F4    Al06  O1_8  C1_8  166.2(6)   . . . . ?
Al06  O1_8  C1_8  C2_8  -71.7(8)   . . . . ?
Al06  O1_8  C1_8  C3_8  167.4(5)   . . . . ?
Al06  O1_8  C1_8  C4_8  48.7(8)    . . . . ?
O1_8  C1_8  C2_8  F1_8  73.4(6)    . . . . ?
C3_8  C1_8  C2_8  F1_8  -167.1(5)  . . . . ?
C4_8  C1_8  C2_8  F1_8  -47.4(7)   . . . . ?
O1_8  C1_8  C2_8  F3_8  -45.2(7)   . . . . ?
C3_8  C1_8  C2_8  F3_8  74.3(6)    . . . . ?
C4_8  C1_8  C2_8  F3_8  -166.0(5)  . . . . ?
O1_8  C1_8  C2_8  F2_8  -166.5(5)  . . . . ?
C3_8  C1_8  C2_8  F2_8  -47.0(7)   . . . . ?
C4_8  C1_8  C2_8  F2_8  72.7(6)    . . . . ?
O1_8  C1_8  C3_8  F4_8  -44.3(7)   . . . . ?
C2_8  C1_8  C3_8  F4_8  -165.1(5)  . . . . ?
C4_8  C1_8  C3_8  F4_8  75.0(6)    . . . . ?
O1_8  C1_8  C3_8  F6_8  -167.3(5)  . . . . ?
C2_8  C1_8  C3_8  F6_8  71.8(7)    . . . . ?
C4_8  C1_8  C3_8  F6_8  -48.0(7)   . . . . ?
O1_8  C1_8  C3_8  F5_8  74.3(6)    . . . . ?
C2_8  C1_8  C3_8  F5_8  -46.6(6)   . . . . ?
C4_8  C1_8  C3_8  F5_8  -166.4(5)  . . . . ?
O1_8  C1_8  C4_8  F7_8  76.1(6)    . . . . ?
C2_8  C1_8  C4_8  F7_8  -162.8(5)  . . . . ?
C3_8  C1_8  C4_8  F7_8  -42.2(6)   . . . . ?
O1_8  C1_8  C4_8  F9_8  -42.6(7)   . . . . ?
C2_8  C1_8  C4_8  F9_8  78.5(6)    . . . . ?
C3_8  C1_8  C4_8  F9_8  -160.8(5)  . . . . ?
O1_8  C1_8  C4_8  F8_8  -163.4(5)  . . . . ?
C2_8  C1_8  C4_8  F8_8  -42.3(7)   . . . . ?
C3_8  C1_8  C4_8  F8_8  78.4(6)    . . . . ?
O1_17 Al06  O1_9  C1_9  152(4)     . . . . ?
O1_8  Al06  O1_9  C1_9  -77(5)     . . . . ?
F4    Al06  O1_9  C1_9  35(5)      . . . . ?
Al06  O1_9  C1_9  C2_9  58(5)      . . . . ?
Al06  O1_9  C1_9  C3_9  -62(5)     . . . . ?
Al06  O1_9  C1_9  C4_9  178(4)     . . . . ?
O1_9  C1_9  C2_9  F3_9  -39.7(18)  . . . . ?
C3_9  C1_9  C2_9  F3_9  80.7(14)   . . . . ?
C4_9  C1_9  C2_9  F3_9  -159.2(13) . . . . ?
O1_9  C1_9  C2_9  F2_9  -159.8(17) . . . . ?
C3_9  C1_9  C2_9  F2_9  -39.4(15)  . . . . ?
C4_9  C1_9  C2_9  F2_9  80.7(15)   . . . . ?
O1_9  C1_9  C2_9  F1_9  81.0(16)   . . . . ?
C3_9  C1_9  C2_9  F1_9  -158.6(11) . . . . ?
C4_9  C1_9  C2_9  F1_9  -38.5(14)  . . . . ?
O1_9  C1_9  C3_9  F6_9  -165.8(16) . . . . ?
C2_9  C1_9  C3_9  F6_9  73.3(13)   . . . . ?
C4_9  C1_9  C3_9  F6_9  -46.3(14)  . . . . ?
O1_9  C1_9  C3_9  F4_9  -41.9(19)  . . . . ?
C2_9  C1_9  C3_9  F4_9  -162.8(14) . . . . ?
C4_9  C1_9  C3_9  F4_9  77.6(15)   . . . . ?
O1_9  C1_9  C3_9  F5_9  75.7(16)   . . . . ?
C2_9  C1_9  C3_9  F5_9  -45.2(13)  . . . . ?
C4_9  C1_9  C3_9  F5_9  -164.8(11) . . . . ?
O1_9  C1_9  C4_9  F7_9  73.9(17)   . . . . ?
C2_9  C1_9  C4_9  F7_9  -165.8(12) . . . . ?
C3_9  C1_9  C4_9  F7_9  -45.8(14)  . . . . ?
O1_9  C1_9  C4_9  F9_9  -44.0(19)  . . . . ?
C2_9  C1_9  C4_9  F9_9  76.2(15)   . . . . ?
C3_9  C1_9  C4_9  F9_9  -163.7(14) . . . . ?
O1_9  C1_9  C4_9  F8_9  -166.0(16) . . . . ?
C2_9  C1_9  C4_9  F8_9  -45.7(14)  . . . . ?
C3_9  C1_9  C4_9  F8_9  74.3(15)   . . . . ?
O1_18 Al06  O1_10 C1_10 159(5)     . . . . ?
O1_8  Al06  O1_10 C1_10 -60(5)     . . . . ?
F4    Al06  O1_10 C1_10 53(5)      . . . . ?
Al06  O1_10 C1_10 C2_10 -4(5)      . . . . ?
Al06  O1_10 C1_10 C3_10 118(4)     . . . . ?
Al06  O1_10 C1_10 C4_10 -123(4)    . . . . ?
O1_10 C1_10 C2_10 F2_10 161.8(18)  . . . . ?
C3_10 C1_10 C2_10 F2_10 40.5(16)   . . . . ?
C4_10 C1_10 C2_10 F2_10 -79.1(16)  . . . . ?
O1_10 C1_10 C2_10 F3_10 42.5(19)   . . . . ?
C3_10 C1_10 C2_10 F3_10 -78.8(15)  . . . . ?
C4_10 C1_10 C2_10 F3_10 161.6(14)  . . . . ?
O1_10 C1_10 C2_10 F1_10 -75.9(18)  . . . . ?
C3_10 C1_10 C2_10 F1_10 162.8(13)  . . . . ?
C4_10 C1_10 C2_10 F1_10 43.2(15)   . . . . ?
O1_10 C1_10 C3_10 F4_10 42.9(19)   . . . . ?
C2_10 C1_10 C3_10 F4_10 164.5(15)  . . . . ?
C4_10 C1_10 C3_10 F4_10 -75.8(16)  . . . . ?
O1_10 C1_10 C3_10 F5_10 -79.2(17)  . . . . ?
C2_10 C1_10 C3_10 F5_10 42.4(14)   . . . . ?
C4_10 C1_10 C3_10 F5_10 162.1(12)  . . . . ?
O1_10 C1_10 C3_10 F6_10 162.3(17)  . . . . ?
C2_10 C1_10 C3_10 F6_10 -76.2(15)  . . . . ?
C4_10 C1_10 C3_10 F6_10 43.6(15)   . . . . ?
O1_10 C1_10 C4_10 F7_10 -75.0(17)  . . . . ?
C2_10 C1_10 C4_10 F7_10 165.1(11)  . . . . ?
C3_10 C1_10 C4_10 F7_10 44.2(13)   . . . . ?
O1_10 C1_10 C4_10 F8_10 162.7(15)  . . . . ?
C2_10 C1_10 C4_10 F8_10 42.8(13)   . . . . ?
C3_10 C1_10 C4_10 F8_10 -78.2(12)  . . . . ?
O1_10 C1_10 C4_10 F9_10 43.3(19)   . . . . ?
C2_10 C1_10 C4_10 F9_10 -76.6(15)  . . . . ?
C3_10 C1_10 C4_10 F9_10 162.5(14)  . . . . ?
O1_15 Al04  O1_11 C1_11 118.5(17)  . . . . ?
O1_13 Al04  O1_11 C1_11 -10.4(18)  . . . . ?
F3    Al04  O1_11 C1_11 -127.7(16) . . . . ?
Al04  O1_11 C1_11 C4_11 -152.1(14) . . . . ?
Al04  O1_11 C1_11 C3_11 90.0(17)   . . . . ?
Al04  O1_11 C1_11 C2_11 -32(2)     . . . . ?
O1_11 C1_11 C2_11 F1_11 -31.3(11)  . . . . ?
C4_11 C1_11 C2_11 F1_11 88.6(9)    . . . . ?
C3_11 C1_11 C2_11 F1_11 -150.6(8)  . . . . ?
O1_11 C1_11 C2_11 F2_11 -159.1(9)  . . . . ?
C4_11 C1_11 C2_11 F2_11 -39.1(11)  . . . . ?
C3_11 C1_11 C2_11 F2_11 81.6(10)   . . . . ?
O1_11 C1_11 C2_11 F3_11 91.9(10)   . . . . ?
C4_11 C1_11 C2_11 F3_11 -148.2(8)  . . . . ?
C3_11 C1_11 C2_11 F3_11 -27.4(10)  . . . . ?
O1_11 C1_11 C3_11 F6_11 -162.7(9)  . . . . ?
C4_11 C1_11 C3_11 F6_11 79.7(10)   . . . . ?
C2_11 C1_11 C3_11 F6_11 -41.1(11)  . . . . ?
O1_11 C1_11 C3_11 F4_11 77.9(10)   . . . . ?
C4_11 C1_11 C3_11 F4_11 -39.7(11)  . . . . ?
C2_11 C1_11 C3_11 F4_11 -160.5(8)  . . . . ?
O1_11 C1_11 C3_11 F5_11 -41.2(11)  . . . . ?
C4_11 C1_11 C3_11 F5_11 -158.8(8)  . . . . ?
C2_11 C1_11 C3_11 F5_11 80.4(10)   . . . . ?
O1_11 C1_11 C4_11 F7_11 -40.5(11)  . . . . ?
C3_11 C1_11 C4_11 F7_11 76.2(10)   . . . . ?
C2_11 C1_11 C4_11 F7_11 -161.8(8)  . . . . ?
O1_11 C1_11 C4_11 F9_11 81.3(10)   . . . . ?
C3_11 C1_11 C4_11 F9_11 -162.1(8)  . . . . ?
C2_11 C1_11 C4_11 F9_11 -40.0(10)  . . . . ?
O1_11 C1_11 C4_11 F8_11 -163.6(8)  . . . . ?
C3_11 C1_11 C4_11 F8_11 -47.0(10)  . . . . ?
C2_11 C1_11 C4_11 F8_11 75.1(9)    . . . . ?
O1_14 Al04  O1_12 C1_12 -25.0(17)  . . . . ?
O1_16 Al04  O1_12 C1_12 -160.5(18) . . . . ?
F3    Al04  O1_12 C1_12 93.8(15)   . . . . ?
Al04  O1_12 C1_12 C2_12 60.0(18)   . . . . ?
Al04  O1_12 C1_12 C4_12 -61.7(17)  . . . . ?
Al04  O1_12 C1_12 C3_12 179.5(12)  . . . . ?
O1_12 C1_12 C2_12 F3_12 35.1(14)   . . . . ?
C4_12 C1_12 C2_12 F3_12 156.8(10)  . . . . ?
C3_12 C1_12 C2_12 F3_12 -82.8(12)  . . . . ?
O1_12 C1_12 C2_12 F2_12 161.8(11)  . . . . ?
C4_12 C1_12 C2_12 F2_12 -76.4(12)  . . . . ?
C3_12 C1_12 C2_12 F2_12 43.9(13)   . . . . ?
O1_12 C1_12 C2_12 F1_12 -81.8(12)  . . . . ?
C4_12 C1_12 C2_12 F1_12 39.9(13)   . . . . ?
C3_12 C1_12 C2_12 F1_12 160.3(10)  . . . . ?
O1_12 C1_12 C3_12 F6_12 163.4(12)  . . . . ?
C2_12 C1_12 C3_12 F6_12 -75.4(13)  . . . . ?
C4_12 C1_12 C3_12 F6_12 44.8(13)   . . . . ?
O1_12 C1_12 C3_12 F4_12 44.0(12)   . . . . ?
C2_12 C1_12 C3_12 F4_12 165.3(10)  . . . . ?
C4_12 C1_12 C3_12 F4_12 -74.6(11)  . . . . ?
O1_12 C1_12 C3_12 F5_12 -77.3(11)  . . . . ?
C2_12 C1_12 C3_12 F5_12 44.0(12)   . . . . ?
C4_12 C1_12 C3_12 F5_12 164.1(9)   . . . . ?
O1_12 C1_12 C4_12 F9_12 41.0(12)   . . . . ?
C2_12 C1_12 C4_12 F9_12 -82.2(11)  . . . . ?
C3_12 C1_12 C4_12 F9_12 157.7(10)  . . . . ?
O1_12 C1_12 C4_12 F8_12 168.0(10)  . . . . ?
C2_12 C1_12 C4_12 F8_12 44.8(12)   . . . . ?
C3_12 C1_12 C4_12 F8_12 -75.2(11)  . . . . ?
O1_12 C1_12 C4_12 F7_12 -76.0(11)  . . . . ?
C2_12 C1_12 C4_12 F7_12 160.8(10)  . . . . ?
C3_12 C1_12 C4_12 F7_12 40.7(12)   . . . . ?
O1_11 Al04  O1_13 C1_13 -157(2)    . . . . ?
O1_15 Al04  O1_13 C1_13 68(2)      . . . . ?
F3    Al04  O1_13 C1_13 -41(2)     . . . . ?
Al04  O1_13 C1_13 C2_13 1(2)       . . . . ?
Al04  O1_13 C1_13 C3_13 -119.1(19) . . . . ?
Al04  O1_13 C1_13 C4_13 121.2(19)  . . . . ?
O1_13 C1_13 C2_13 F2_13 -166.7(11) . . . . ?
C3_13 C1_13 C2_13 F2_13 -46.0(12)  . . . . ?
C4_13 C1_13 C2_13 F2_13 73.3(12)   . . . . ?
O1_13 C1_13 C2_13 F1_13 74.4(10)   . . . . ?
C3_13 C1_13 C2_13 F1_13 -164.8(7)  . . . . ?
C4_13 C1_13 C2_13 F1_13 -45.5(9)   . . . . ?
O1_13 C1_13 C2_13 F3_13 -43.4(11)  . . . . ?
C3_13 C1_13 C2_13 F3_13 77.4(10)   . . . . ?
C4_13 C1_13 C2_13 F3_13 -163.3(8)  . . . . ?
O1_13 C1_13 C3_13 F5_13 75.1(10)   . . . . ?
C2_13 C1_13 C3_13 F5_13 -45.9(10)  . . . . ?
C4_13 C1_13 C3_13 F5_13 -165.1(8)  . . . . ?
O1_13 C1_13 C3_13 F6_13 -163.2(11) . . . . ?
C2_13 C1_13 C3_13 F6_13 75.7(12)   . . . . ?
C4_13 C1_13 C3_13 F6_13 -43.5(12)  . . . . ?
O1_13 C1_13 C3_13 F4_13 -43.6(10)  . . . . ?
C2_13 C1_13 C3_13 F4_13 -164.7(8)  . . . . ?
C4_13 C1_13 C3_13 F4_13 76.2(9)    . . . . ?
O1_13 C1_13 C4_13 F9_13 -46.9(11)  . . . . ?
C2_13 C1_13 C4_13 F9_13 73.6(10)   . . . . ?
C3_13 C1_13 C4_13 F9_13 -167.0(9)  . . . . ?
O1_13 C1_13 C4_13 F7_13 73.4(9)    . . . . ?
C2_13 C1_13 C4_13 F7_13 -166.1(7)  . . . . ?
C3_13 C1_13 C4_13 F7_13 -46.7(10)  . . . . ?
O1_13 C1_13 C4_13 F8_13 -165.6(9)  . . . . ?
C2_13 C1_13 C4_13 F8_13 -45.0(10)  . . . . ?
C3_13 C1_13 C4_13 F8_13 74.4(10)   . . . . ?
O1_12 Al04  O1_14 C1_14 164(2)     . . . . ?
O1_16 Al04  O1_14 C1_14 -70(3)     . . . . ?
F3    Al04  O1_14 C1_14 46(2)      . . . . ?
Al04  O1_14 C1_14 C2_14 15(3)      . . . . ?
Al04  O1_14 C1_14 C3_14 137(2)     . . . . ?
Al04  O1_14 C1_14 C4_14 -106(2)    . . . . ?
O1_14 C1_14 C2_14 F2_14 158.6(16)  . . . . ?
C3_14 C1_14 C2_14 F2_14 38.0(18)   . . . . ?
C4_14 C1_14 C2_14 F2_14 -81.6(17)  . . . . ?
O1_14 C1_14 C2_14 F1_14 -76.4(15)  . . . . ?
C3_14 C1_14 C2_14 F1_14 162.9(13)  . . . . ?
C4_14 C1_14 C2_14 F1_14 43.3(15)   . . . . ?
O1_14 C1_14 C2_14 F3_14 41.9(16)   . . . . ?
C3_14 C1_14 C2_14 F3_14 -78.8(15)  . . . . ?
C4_14 C1_14 C2_14 F3_14 161.6(13)  . . . . ?
O1_14 C1_14 C3_14 F4_14 38.5(16)   . . . . ?
C2_14 C1_14 C3_14 F4_14 160.8(14)  . . . . ?
C4_14 C1_14 C3_14 F4_14 -78.3(16)  . . . . ?
O1_14 C1_14 C3_14 F5_14 -80.1(15)  . . . . ?
C2_14 C1_14 C3_14 F5_14 42.1(16)   . . . . ?
C4_14 C1_14 C3_14 F5_14 163.1(13)  . . . . ?
O1_14 C1_14 C3_14 F6_14 159.2(19)  . . . . ?
C2_14 C1_14 C3_14 F6_14 -79(2)     . . . . ?
C4_14 C1_14 C3_14 F6_14 42(2)      . . . . ?
O1_14 C1_14 C4_14 F8_14 164.9(16)  . . . . ?
C2_14 C1_14 C4_14 F8_14 43.0(19)   . . . . ?
C3_14 C1_14 C4_14 F8_14 -77.7(18)  . . . . ?
O1_14 C1_14 C4_14 F9_14 46.2(15)   . . . . ?
C2_14 C1_14 C4_14 F9_14 -75.7(15)  . . . . ?
C3_14 C1_14 C4_14 F9_14 163.6(13)  . . . . ?
O1_14 C1_14 C4_14 F7_14 -71.9(14)  . . . . ?
C2_14 C1_14 C4_14 F7_14 166.2(12)  . . . . ?
C3_14 C1_14 C4_14 F7_14 45.5(15)   . . . . ?
O1_9  Al06  O1_17 C1_17 -14.8(15)  . . . . ?
O1_8  Al06  O1_17 C1_17 -147.1(10) . . . . ?
F4    Al06  O1_17 C1_17 104.1(10)  . . . . ?
Al06  O1_17 C1_17 C4_17 -45.1(12)  . . . . ?
Al06  O1_17 C1_17 C2_17 -164.8(9)  . . . . ?
Al06  O1_17 C1_17 C3_17 77.0(11)   . . . . ?
O1_17 C1_17 C2_17 F3_17 -40.3(8)   . . . . ?
C4_17 C1_17 C2_17 F3_17 -161.4(6)  . . . . ?
C3_17 C1_17 C2_17 F3_17 78.5(7)    . . . . ?
O1_17 C1_17 C2_17 F2_17 -163.7(6)  . . . . ?
C4_17 C1_17 C2_17 F2_17 75.1(7)    . . . . ?
C3_17 C1_17 C2_17 F2_17 -44.9(8)   . . . . ?
O1_17 C1_17 C2_17 F1_17 78.3(7)    . . . . ?
C4_17 C1_17 C2_17 F1_17 -42.9(7)   . . . . ?
C3_17 C1_17 C2_17 F1_17 -163.0(6)  . . . . ?
O1_17 C1_17 C3_17 F4_17 -41.6(8)   . . . . ?
C4_17 C1_17 C3_17 F4_17 81.2(7)    . . . . ?
C2_17 C1_17 C3_17 F4_17 -159.4(6)  . . . . ?
O1_17 C1_17 C3_17 F6_17 -163.4(6)  . . . . ?
C4_17 C1_17 C3_17 F6_17 -40.6(8)   . . . . ?
C2_17 C1_17 C3_17 F6_17 78.7(7)    . . . . ?
O1_17 C1_17 C3_17 F5_17 75.7(7)    . . . . ?
C4_17 C1_17 C3_17 F5_17 -161.5(5)  . . . . ?
C2_17 C1_17 C3_17 F5_17 -42.2(7)   . . . . ?
O1_17 C1_17 C4_17 F9_17 -36.1(9)   . . . . ?
C2_17 C1_17 C4_17 F9_17 83.1(7)    . . . . ?
C3_17 C1_17 C4_17 F9_17 -157.8(6)  . . . . ?
O1_17 C1_17 C4_17 F8_17 -162.1(6)  . . . . ?
C2_17 C1_17 C4_17 F8_17 -42.9(8)   . . . . ?
C3_17 C1_17 C4_17 F8_17 76.2(8)    . . . . ?
O1_17 C1_17 C4_17 F7_17 80.4(7)    . . . . ?
C2_17 C1_17 C4_17 F7_17 -160.4(5)  . . . . ?
C3_17 C1_17 C4_17 F7_17 -41.3(7)   . . . . ?
O1_8  Al06  O1_18 C1_18 -123(7)    . . . . ?
O1_10 Al06  O1_18 C1_18 17(8)      . . . . ?
F4    Al06  O1_18 C1_18 127(7)     . . . . ?
Al06  O1_18 C1_18 C4_18 -40(8)     . . . . ?
Al06  O1_18 C1_18 C3_18 81(7)      . . . . ?
Al06  O1_18 C1_18 C2_18 -161(7)    . . . . ?
O1_18 C1_18 C2_18 F1_18 74(3)      . . . . ?
C4_18 C1_18 C2_18 F1_18 -48(3)     . . . . ?
C3_18 C1_18 C2_18 F1_18 -165(2)    . . . . ?
O1_18 C1_18 C2_18 F2_18 -163(3)    . . . . ?
C4_18 C1_18 C2_18 F2_18 75(3)      . . . . ?
C3_18 C1_18 C2_18 F2_18 -41(3)     . . . . ?
O1_18 C1_18 C2_18 F3_18 -47(3)     . . . . ?
C4_18 C1_18 C2_18 F3_18 -169(2)    . . . . ?
C3_18 C1_18 C2_18 F3_18 74(3)      . . . . ?
O1_18 C1_18 C3_18 F4_18 -45(3)     . . . . ?
C4_18 C1_18 C3_18 F4_18 77(2)      . . . . ?
C2_18 C1_18 C3_18 F4_18 -166(2)    . . . . ?
O1_18 C1_18 C3_18 F6_18 -163(3)    . . . . ?
C4_18 C1_18 C3_18 F6_18 -40(3)     . . . . ?
C2_18 C1_18 C3_18 F6_18 76(3)      . . . . ?
O1_18 C1_18 C3_18 F5_18 78(3)      . . . . ?
C4_18 C1_18 C3_18 F5_18 -159(2)    . . . . ?
C2_18 C1_18 C3_18 F5_18 -43(2)     . . . . ?
O1_18 C1_18 C4_18 F7_18 83(3)      . . . . ?
C3_18 C1_18 C4_18 F7_18 -40(2)     . . . . ?
C2_18 C1_18 C4_18 F7_18 -156(2)    . . . . ?
O1_18 C1_18 C4_18 F8_18 -157(3)    . . . . ?
C3_18 C1_18 C4_18 F8_18 80(3)      . . . . ?
C2_18 C1_18 C4_18 F8_18 -35(3)     . . . . ?
O1_18 C1_18 C4_18 F9_18 -40(3)     . . . . ?
C3_18 C1_18 C4_18 F9_18 -163(2)    . . . . ?
C2_18 C1_18 C4_18 F9_18 82(3)      . . . . ?
O1_21 Al03  O1_19 C1_19 -73.1(11)  . . . . ?
O1_23 Al03  O1_19 C1_19 60.3(11)   . . . . ?
F1    Al03  O1_19 C1_19 170.2(10)  . . . . ?
Al03  O1_19 C1_19 C3_19 162.8(9)   . . . . ?
Al03  O1_19 C1_19 C4_19 43.0(13)   . . . . ?
Al03  O1_19 C1_19 C2_19 -78.2(11)  . . . . ?
O1_19 C1_19 C2_19 F3_19 -43.4(8)   . . . . ?
C3_19 C1_19 C2_19 F3_19 75.1(7)    . . . . ?
C4_19 C1_19 C2_19 F3_19 -166.2(6)  . . . . ?
O1_19 C1_19 C2_19 F1_19 76.9(7)    . . . . ?
C3_19 C1_19 C2_19 F1_19 -164.6(6)  . . . . ?
C4_19 C1_19 C2_19 F1_19 -45.9(8)   . . . . ?
O1_19 C1_19 C2_19 F2_19 -163.0(7)  . . . . ?
C3_19 C1_19 C2_19 F2_19 -44.5(8)   . . . . ?
C4_19 C1_19 C2_19 F2_19 74.2(8)    . . . . ?
O1_19 C1_19 C3_19 F5_19 74.2(7)    . . . . ?
C4_19 C1_19 C3_19 F5_19 -164.3(6)  . . . . ?
C2_19 C1_19 C3_19 F5_19 -45.5(7)   . . . . ?
O1_19 C1_19 C3_19 F4_19 -44.0(8)   . . . . ?
C4_19 C1_19 C3_19 F4_19 77.5(7)    . . . . ?
C2_19 C1_19 C3_19 F4_19 -163.7(6)  . . . . ?
O1_19 C1_19 C3_19 F6_19 -165.2(6)  . . . . ?
C4_19 C1_19 C3_19 F6_19 -43.7(7)   . . . . ?
C2_19 C1_19 C3_19 F6_19 75.2(7)    . . . . ?
O1_19 C1_19 C4_19 F9_19 -41.0(8)   . . . . ?
C3_19 C1_19 C4_19 F9_19 -160.4(6)  . . . . ?
C2_19 C1_19 C4_19 F9_19 80.8(7)    . . . . ?
O1_19 C1_19 C4_19 F8_19 -161.1(7)  . . . . ?
C3_19 C1_19 C4_19 F8_19 79.5(8)    . . . . ?
C2_19 C1_19 C4_19 F8_19 -39.3(8)   . . . . ?
O1_19 C1_19 C4_19 F7_19 77.5(8)    . . . . ?
C3_19 C1_19 C4_19 F7_19 -41.9(8)   . . . . ?
C2_19 C1_19 C4_19 F7_19 -160.7(6)  . . . . ?
O1_24 Al03  O1_20 C1_20 -65(12)    . . . . ?
O1_22 Al03  O1_20 C1_20 167(11)    . . . . ?
F1    Al03  O1_20 C1_20 56(12)     . . . . ?
Al03  O1_20 C1_20 C3_20 -77(12)    . . . . ?
Al03  O1_20 C1_20 C4_20 162(11)    . . . . ?
Al03  O1_20 C1_20 C2_20 43(12)     . . . . ?
O1_20 C1_20 C2_20 F3_20 -43(3)     . . . . ?
C3_20 C1_20 C2_20 F3_20 77(2)      . . . . ?
C4_20 C1_20 C2_20 F3_20 -161(2)    . . . . ?
O1_20 C1_20 C2_20 F1_20 76(3)      . . . . ?
C3_20 C1_20 C2_20 F1_20 -163(2)    . . . . ?
C4_20 C1_20 C2_20 F1_20 -42(2)     . . . . ?
O1_20 C1_20 C2_20 F2_20 -165(2)    . . . . ?
C3_20 C1_20 C2_20 F2_20 -44(2)     . . . . ?
C4_20 C1_20 C2_20 F2_20 78(2)      . . . . ?
O1_20 C1_20 C3_20 F5_20 75(3)      . . . . ?
C4_20 C1_20 C3_20 F5_20 -165(2)    . . . . ?
C2_20 C1_20 C3_20 F5_20 -45(2)     . . . . ?
O1_20 C1_20 C3_20 F6_20 -164(2)    . . . . ?
C4_20 C1_20 C3_20 F6_20 -44(2)     . . . . ?
C2_20 C1_20 C3_20 F6_20 76(2)      . . . . ?
O1_20 C1_20 C3_20 F4_20 -43(3)     . . . . ?
C4_20 C1_20 C3_20 F4_20 77(2)      . . . . ?
C2_20 C1_20 C3_20 F4_20 -163(2)    . . . . ?
O1_20 C1_20 C4_20 F7_20 74(3)      . . . . ?
C3_20 C1_20 C4_20 F7_20 -48(2)     . . . . ?
C2_20 C1_20 C4_20 F7_20 -168(2)    . . . . ?
O1_20 C1_20 C4_20 F8_20 -165(2)    . . . . ?
C3_20 C1_20 C4_20 F8_20 74(2)      . . . . ?
C2_20 C1_20 C4_20 F8_20 -46(2)     . . . . ?
O1_20 C1_20 C4_20 F9_20 -47(3)     . . . . ?
C3_20 C1_20 C4_20 F9_20 -168(2)    . . . . ?
C2_20 C1_20 C4_20 F9_20 72(2)      . . . . ?
O1_23 Al03  O1_21 C1_21 152.3(13)  . . . . ?
O1_19 Al03  O1_21 C1_21 -76.5(14)  . . . . ?
F1    Al03  O1_21 C1_21 35.0(14)   . . . . ?
Al03  O1_21 C1_21 C3_21 179.4(12)  . . . . ?
Al03  O1_21 C1_21 C2_21 -60.6(15)  . . . . ?
Al03  O1_21 C1_21 C4_21 60.4(15)   . . . . ?
O1_21 C1_21 C2_21 F1_21 77.3(7)    . . . . ?
C3_21 C1_21 C2_21 F1_21 -164.4(5)  . . . . ?
C4_21 C1_21 C2_21 F1_21 -43.7(7)   . . . . ?
O1_21 C1_21 C2_21 F3_21 -42.1(8)   . . . . ?
C3_21 C1_21 C2_21 F3_21 76.2(7)    . . . . ?
C4_21 C1_21 C2_21 F3_21 -163.1(6)  . . . . ?
O1_21 C1_21 C2_21 F2_21 -162.6(6)  . . . . ?
C3_21 C1_21 C2_21 F2_21 -44.3(7)   . . . . ?
C4_21 C1_21 C2_21 F2_21 76.5(7)    . . . . ?
O1_21 C1_21 C3_21 F5_21 76.4(7)    . . . . ?
C2_21 C1_21 C3_21 F5_21 -43.2(7)   . . . . ?
C4_21 C1_21 C3_21 F5_21 -164.3(6)  . . . . ?
O1_21 C1_21 C3_21 F6_21 -162.7(6)  . . . . ?
C2_21 C1_21 C3_21 F6_21 77.7(7)    . . . . ?
C4_21 C1_21 C3_21 F6_21 -43.4(8)   . . . . ?
O1_21 C1_21 C3_21 F4_21 -43.7(8)   . . . . ?
C2_21 C1_21 C3_21 F4_21 -163.3(6)  . . . . ?
C4_21 C1_21 C3_21 F4_21 75.6(7)    . . . . ?
O1_21 C1_21 C4_21 F9_21 -42.1(8)   . . . . ?
C3_21 C1_21 C4_21 F9_21 -160.0(6)  . . . . ?
C2_21 C1_21 C4_21 F9_21 78.7(7)    . . . . ?
O1_21 C1_21 C4_21 F7_21 78.3(7)    . . . . ?
C3_21 C1_21 C4_21 F7_21 -39.6(7)   . . . . ?
C2_21 C1_21 C4_21 F7_21 -160.9(6)  . . . . ?
O1_21 C1_21 C4_21 F8_21 -161.9(6)  . . . . ?
C3_21 C1_21 C4_21 F8_21 80.2(8)    . . . . ?
C2_21 C1_21 C4_21 F8_21 -41.1(8)   . . . . ?
O1_20 Al03  O1_22 C1_22 -13(8)     . . . . ?
O1_24 Al03  O1_22 C1_22 -148(7)    . . . . ?
F1    Al03  O1_22 C1_22 108(7)     . . . . ?
Al03  O1_22 C1_22 C2_22 -159(6)    . . . . ?
Al03  O1_22 C1_22 C4_22 -38(7)     . . . . ?
Al03  O1_22 C1_22 C3_22 81(7)      . . . . ?
O1_22 C1_22 C2_22 F2_22 -156(3)    . . . . ?
C4_22 C1_22 C2_22 F2_22 84(3)      . . . . ?
C3_22 C1_22 C2_22 F2_22 -37(3)     . . . . ?
O1_22 C1_22 C2_22 F3_22 -37(3)     . . . . ?
C4_22 C1_22 C2_22 F3_22 -157(3)    . . . . ?
C3_22 C1_22 C2_22 F3_22 82(3)      . . . . ?
O1_22 C1_22 C2_22 F1_22 85(3)      . . . . ?
C4_22 C1_22 C2_22 F1_22 -35(3)     . . . . ?
C3_22 C1_22 C2_22 F1_22 -155(3)    . . . . ?
O1_22 C1_22 C3_22 F6_22 -164(3)    . . . . ?
C2_22 C1_22 C3_22 F6_22 76(2)      . . . . ?
C4_22 C1_22 C3_22 F6_22 -45(3)     . . . . ?
O1_22 C1_22 C3_22 F4_22 -44(3)     . . . . ?
C2_22 C1_22 C3_22 F4_22 -164(2)    . . . . ?
C4_22 C1_22 C3_22 F4_22 75(3)      . . . . ?
O1_22 C1_22 C3_22 F5_22 74(3)      . . . . ?
C2_22 C1_22 C3_22 F5_22 -47(2)     . . . . ?
C4_22 C1_22 C3_22 F5_22 -167(2)    . . . . ?
O1_22 C1_22 C4_22 F9_22 -37(3)     . . . . ?
C2_22 C1_22 C4_22 F9_22 83(3)      . . . . ?
C3_22 C1_22 C4_22 F9_22 -156(3)    . . . . ?
O1_22 C1_22 C4_22 F8_22 -157(3)    . . . . ?
C2_22 C1_22 C4_22 F8_22 -36(3)     . . . . ?
C3_22 C1_22 C4_22 F8_22 85(3)      . . . . ?
O1_22 C1_22 C4_22 F7_22 84(3)      . . . . ?
C2_22 C1_22 C4_22 F7_22 -156(3)    . . . . ?
C3_22 C1_22 C4_22 F7_22 -35(3)     . . . . ?
O1_21 Al03  O1_23 C1_23 -14.0(11)  . . . . ?
O1_19 Al03  O1_23 C1_23 -147.5(9)  . . . . ?
F1    Al03  O1_23 C1_23 105.7(10)  . . . . ?
Al03  O1_23 C1_23 C2_23 -65.0(11)  . . . . ?
Al03  O1_23 C1_23 C4_23 175.8(8)   . . . . ?
Al03  O1_23 C1_23 C3_23 56.1(11)   . . . . ?
O1_23 C1_23 C2_23 F1_23 -76.7(7)   . . . . ?
C4_23 C1_23 C2_23 F1_23 41.9(7)    . . . . ?
C3_23 C1_23 C2_23 F1_23 161.3(6)   . . . . ?
O1_23 C1_23 C2_23 F3_23 42.7(7)    . . . . ?
C4_23 C1_23 C2_23 F3_23 161.2(6)   . . . . ?
C3_23 C1_23 C2_23 F3_23 -79.3(7)   . . . . ?
O1_23 C1_23 C2_23 F2_23 162.6(6)   . . . . ?
C4_23 C1_23 C2_23 F2_23 -78.8(7)   . . . . ?
C3_23 C1_23 C2_23 F2_23 40.6(7)    . . . . ?
O1_23 C1_23 C3_23 F6_23 160.9(6)   . . . . ?
C2_23 C1_23 C3_23 F6_23 -76.9(7)   . . . . ?
C4_23 C1_23 C3_23 F6_23 42.3(8)    . . . . ?
O1_23 C1_23 C3_23 F5_23 -76.9(7)   . . . . ?
C2_23 C1_23 C3_23 F5_23 45.3(8)    . . . . ?
C4_23 C1_23 C3_23 F5_23 164.5(6)   . . . . ?
O1_23 C1_23 C3_23 F4_23 42.3(8)    . . . . ?
C2_23 C1_23 C3_23 F4_23 164.5(6)   . . . . ?
C4_23 C1_23 C3_23 F4_23 -76.3(7)   . . . . ?
O1_23 C1_23 C4_23 F9_23 45.7(8)    . . . . ?
C2_23 C1_23 C4_23 F9_23 -74.7(7)   . . . . ?
C3_23 C1_23 C4_23 F9_23 166.1(6)   . . . . ?
O1_23 C1_23 C4_23 F8_23 165.7(6)   . . . . ?
C2_23 C1_23 C4_23 F8_23 45.2(8)    . . . . ?
C3_23 C1_23 C4_23 F8_23 -73.9(7)   . . . . ?
O1_23 C1_23 C4_23 F7_23 -73.8(7)   . . . . ?
C2_23 C1_23 C4_23 F7_23 165.7(6)   . . . . ?
C3_23 C1_23 C4_23 F7_23 46.6(7)    . . . . ?
O1_20 Al03  O1_24 C1_24 -68(7)     . . . . ?
O1_22 Al03  O1_24 C1_24 64(7)      . . . . ?
F1    Al03  O1_24 C1_24 165(6)     . . . . ?
Al03  O1_24 C1_24 C4_24 114(6)     . . . . ?
Al03  O1_24 C1_24 C2_24 -123(6)    . . . . ?
Al03  O1_24 C1_24 C3_24 -4(7)      . . . . ?
O1_24 C1_24 C2_24 F3_24 42(3)      . . . . ?
C4_24 C1_24 C2_24 F3_24 167(2)     . . . . ?
C3_24 C1_24 C2_24 F3_24 -78(2)     . . . . ?
O1_24 C1_24 C2_24 F2_24 159(2)     . . . . ?
C4_24 C1_24 C2_24 F2_24 -76(2)     . . . . ?
C3_24 C1_24 C2_24 F2_24 39(2)      . . . . ?
O1_24 C1_24 C2_24 F1_24 -79(3)     . . . . ?
C4_24 C1_24 C2_24 F1_24 46(2)      . . . . ?
C3_24 C1_24 C2_24 F1_24 161(2)     . . . . ?
O1_24 C1_24 C3_24 F5_24 -86(3)     . . . . ?
C4_24 C1_24 C3_24 F5_24 152(2)     . . . . ?
C2_24 C1_24 C3_24 F5_24 36(3)      . . . . ?
O1_24 C1_24 C3_24 F6_24 154(2)     . . . . ?
C4_24 C1_24 C3_24 F6_24 32(2)      . . . . ?
C2_24 C1_24 C3_24 F6_24 -85(2)     . . . . ?
O1_24 C1_24 C3_24 F4_24 38(3)      . . . . ?
C4_24 C1_24 C3_24 F4_24 -84(2)     . . . . ?
C2_24 C1_24 C3_24 F4_24 159(2)     . . . . ?
O1_24 C1_24 C4_24 F9_24 37(3)      . . . . ?
C2_24 C1_24 C4_24 F9_24 -87(2)     . . . . ?
C3_24 C1_24 C4_24 F9_24 157(2)     . . . . ?
O1_24 C1_24 C4_24 F8_24 157(3)     . . . . ?
C2_24 C1_24 C4_24 F8_24 33(2)      . . . . ?
C3_24 C1_24 C4_24 F8_24 -83(2)     . . . . ?
O1_24 C1_24 C4_24 F7_24 -83(3)     . . . . ?
C2_24 C1_24 C4_24 F7_24 153(2)     . . . . ?
C3_24 C1_24 C4_24 F7_24 37(2)      . . . . ?
O1_27 Al05  O1_25 C1_25 -29.6(9)   . . . . ?
O1_6  Al05  O1_25 C1_25 -162.4(8)  . . . . ?
F2    Al05  O1_25 C1_25 88.2(8)    . . . . ?
Al05  O1_25 C1_25 C3_25 34.6(10)   . . . . ?
Al05  O1_25 C1_25 C4_25 154.9(7)   . . . . ?
Al05  O1_25 C1_25 C2_25 -87.3(9)   . . . . ?
O1_25 C1_25 C2_25 F3_25 44.8(6)    . . . . ?
C3_25 C1_25 C2_25 F3_25 -78.3(6)   . . . . ?
C4_25 C1_25 C2_25 F3_25 161.6(5)   . . . . ?
O1_25 C1_25 C2_25 F2_25 165.9(5)   . . . . ?
C3_25 C1_25 C2_25 F2_25 42.8(6)    . . . . ?
C4_25 C1_25 C2_25 F2_25 -77.3(6)   . . . . ?
O1_25 C1_25 C2_25 F1_25 -74.2(6)   . . . . ?
C3_25 C1_25 C2_25 F1_25 162.7(5)   . . . . ?
C4_25 C1_25 C2_25 F1_25 42.6(6)    . . . . ?
O1_25 C1_25 C3_25 F4_25 41.5(7)    . . . . ?
C4_25 C1_25 C3_25 F4_25 -77.3(6)   . . . . ?
C2_25 C1_25 C3_25 F4_25 163.3(5)   . . . . ?
O1_25 C1_25 C3_25 F6_25 162.6(5)   . . . . ?
C4_25 C1_25 C3_25 F6_25 43.9(7)    . . . . ?
C2_25 C1_25 C3_25 F6_25 -75.5(6)   . . . . ?
O1_25 C1_25 C3_25 F5_25 -76.9(6)   . . . . ?
C4_25 C1_25 C3_25 F5_25 164.3(5)   . . . . ?
C2_25 C1_25 C3_25 F5_25 44.9(6)    . . . . ?
O1_25 C1_25 C4_25 F9_25 45.5(6)    . . . . ?
C3_25 C1_25 C4_25 F9_25 167.0(5)   . . . . ?
C2_25 C1_25 C4_25 F9_25 -72.9(6)   . . . . ?
O1_25 C1_25 C4_25 F7_25 -73.8(6)   . . . . ?
C3_25 C1_25 C4_25 F7_25 47.8(6)    . . . . ?
C2_25 C1_25 C4_25 F7_25 167.9(5)   . . . . ?
O1_25 C1_25 C4_25 F8_25 166.4(5)   . . . . ?
C3_25 C1_25 C4_25 F8_25 -72.0(6)   . . . . ?
C2_25 C1_25 C4_25 F8_25 48.1(6)    . . . . ?
O1_6  Al05  O1_26 C1_26 90(8)      . . . . ?
F2    Al05  O1_26 C1_26 -38(9)     . . . . ?
O1_28 Al05  O1_26 C1_26 -154(7)    . . . . ?
Al05  O1_26 C1_26 C3_26 174(7)     . . . . ?
Al05  O1_26 C1_26 C4_26 -65(8)     . . . . ?
Al05  O1_26 C1_26 C2_26 54(8)      . . . . ?
O1_26 C1_26 C2_26 F2_26 157(4)     . . . . ?
C3_26 C1_26 C2_26 F2_26 38(3)      . . . . ?
C4_26 C1_26 C2_26 F2_26 -83(3)     . . . . ?
O1_26 C1_26 C2_26 F1_26 -82(3)     . . . . ?
C3_26 C1_26 C2_26 F1_26 158(3)     . . . . ?
C4_26 C1_26 C2_26 F1_26 37(3)      . . . . ?
O1_26 C1_26 C2_26 F3_26 37(3)      . . . . ?
C3_26 C1_26 C2_26 F3_26 -82(3)     . . . . ?
C4_26 C1_26 C2_26 F3_26 156(3)     . . . . ?
O1_26 C1_26 C3_26 F6_26 164(3)     . . . . ?
C4_26 C1_26 C3_26 F6_26 44(3)      . . . . ?
C2_26 C1_26 C3_26 F6_26 -77(3)     . . . . ?
O1_26 C1_26 C3_26 F4_26 43(3)      . . . . ?
C4_26 C1_26 C3_26 F4_26 -78(3)     . . . . ?
C2_26 C1_26 C3_26 F4_26 161(3)     . . . . ?
O1_26 C1_26 C3_26 F5_26 -76(3)     . . . . ?
C4_26 C1_26 C3_26 F5_26 164(3)     . . . . ?
C2_26 C1_26 C3_26 F5_26 43(3)      . . . . ?
O1_26 C1_26 C4_26 F8_26 158(3)     . . . . ?
C3_26 C1_26 C4_26 F8_26 -82(3)     . . . . ?
C2_26 C1_26 C4_26 F8_26 40(3)      . . . . ?
O1_26 C1_26 C4_26 F7_26 -82(3)     . . . . ?
C3_26 C1_26 C4_26 F7_26 38(3)      . . . . ?
C2_26 C1_26 C4_26 F7_26 160(3)     . . . . ?
O1_26 C1_26 C4_26 F9_26 38(3)      . . . . ?
C3_26 C1_26 C4_26 F9_26 157(3)     . . . . ?
C2_26 C1_26 C4_26 F9_26 -81(3)     . . . . ?
O1_25 Al05  O1_27 C1_27 149.0(8)   . . . . ?
O1_6  Al05  O1_27 C1_27 -81.8(8)   . . . . ?
F2    Al05  O1_27 C1_27 32.0(9)    . . . . ?
Al05  O1_27 C1_27 C3_27 -171.5(7)  . . . . ?
Al05  O1_27 C1_27 C2_27 -52.5(10)  . . . . ?
Al05  O1_27 C1_27 C4_27 68.7(9)    . . . . ?
O1_27 C1_27 C2_27 F2_27 -163.8(5)  . . . . ?
C3_27 C1_27 C2_27 F2_27 -45.2(6)   . . . . ?
C4_27 C1_27 C2_27 F2_27 74.7(6)    . . . . ?
O1_27 C1_27 C2_27 F3_27 -41.7(6)   . . . . ?
C3_27 C1_27 C2_27 F3_27 77.0(6)    . . . . ?
C4_27 C1_27 C2_27 F3_27 -163.2(5)  . . . . ?
O1_27 C1_27 C2_27 F1_27 75.6(6)    . . . . ?
C3_27 C1_27 C2_27 F1_27 -165.8(4)  . . . . ?
C4_27 C1_27 C2_27 F1_27 -45.9(6)   . . . . ?
O1_27 C1_27 C3_27 F4_27 -44.4(6)   . . . . ?
C2_27 C1_27 C3_27 F4_27 -163.4(5)  . . . . ?
C4_27 C1_27 C3_27 F4_27 76.2(6)    . . . . ?
O1_27 C1_27 C3_27 F6_27 -165.2(5)  . . . . ?
C2_27 C1_27 C3_27 F6_27 75.7(6)    . . . . ?
C4_27 C1_27 C3_27 F6_27 -44.6(7)   . . . . ?
O1_27 C1_27 C3_27 F5_27 74.7(6)    . . . . ?
C2_27 C1_27 C3_27 F5_27 -44.4(6)   . . . . ?
C4_27 C1_27 C3_27 F5_27 -164.7(5)  . . . . ?
O1_27 C1_27 C4_27 F7_27 79.3(6)    . . . . ?
C3_27 C1_27 C4_27 F7_27 -40.1(6)   . . . . ?
C2_27 C1_27 C4_27 F7_27 -160.0(5)  . . . . ?
O1_27 C1_27 C4_27 F9_27 -39.4(6)   . . . . ?
C3_27 C1_27 C4_27 F9_27 -158.8(5)  . . . . ?
C2_27 C1_27 C4_27 F9_27 81.4(6)    . . . . ?
O1_27 C1_27 C4_27 F8_27 -159.3(5)  . . . . ?
C3_27 C1_27 C4_27 F8_27 81.3(6)    . . . . ?
C2_27 C1_27 C4_27 F8_27 -38.6(6)   . . . . ?
O1_26 Al05  O1_28 C1_28 27(8)      . . . . ?
O1_6  Al05  O1_28 C1_28 157(6)     . . . . ?
F2    Al05  O1_28 C1_28 -100(6)    . . . . ?
Al05  O1_28 C1_28 C2_28 59(7)      . . . . ?
Al05  O1_28 C1_28 C3_28 -61(7)     . . . . ?
Al05  O1_28 C1_28 C4_28 179(6)     . . . . ?
O1_28 C1_28 C2_28 F1_28 76(4)      . . . . ?
C3_28 C1_28 C2_28 F1_28 -163(3)    . . . . ?
C4_28 C1_28 C2_28 F1_28 -44(4)     . . . . ?
O1_28 C1_28 C2_28 F2_28 -165(4)    . . . . ?
C3_28 C1_28 C2_28 F2_28 -44(4)     . . . . ?
C4_28 C1_28 C2_28 F2_28 75(3)      . . . . ?
O1_28 C1_28 C2_28 F3_28 -44(4)     . . . . ?
C3_28 C1_28 C2_28 F3_28 77(4)      . . . . ?
C4_28 C1_28 C2_28 F3_28 -164(3)    . . . . ?
O1_28 C1_28 C3_28 F5_28 68(4)      . . . . ?
C2_28 C1_28 C3_28 F5_28 -53(4)     . . . . ?
C4_28 C1_28 C3_28 F5_28 -173(4)    . . . . ?
O1_28 C1_28 C3_28 F4_28 -53(4)     . . . . ?
C2_28 C1_28 C3_28 F4_28 -174(4)    . . . . ?
C4_28 C1_28 C3_28 F4_28 67(4)      . . . . ?
O1_28 C1_28 C3_28 F6_28 -173(4)    . . . . ?
C2_28 C1_28 C3_28 F6_28 67(4)      . . . . ?
C4_28 C1_28 C3_28 F6_28 -53(4)     . . . . ?
O1_28 C1_28 C4_28 F7_28 73(4)      . . . . ?
C2_28 C1_28 C4_28 F7_28 -167(4)    . . . . ?
C3_28 C1_28 C4_28 F7_28 -47(4)     . . . . ?
O1_28 C1_28 C4_28 F9_28 -47(4)     . . . . ?
C2_28 C1_28 C4_28 F9_28 73(4)      . . . . ?
C3_28 C1_28 C4_28 F9_28 -167(4)    . . . . ?
O1_28 C1_28 C4_28 F8_28 -167(4)    . . . . ?
C2_28 C1_28 C4_28 F8_28 -47(4)     . . . . ?
C3_28 C1_28 C4_28 F8_28 73(4)      . . . . ?
O1_11 Al04  O1_15 C1_15 -26(3)     . . . . ?
O1_13 Al04  O1_15 C1_15 104(2)     . . . . ?
F3    Al04  O1_15 C1_15 -142(2)    . . . . ?
Al04  O1_15 C1_15 C2_15 42(3)      . . . . ?
Al04  O1_15 C1_15 C3_15 163(2)     . . . . ?
Al04  O1_15 C1_15 C4_15 -77(3)     . . . . ?
O1_15 C1_15 C2_15 F3_15 41.0(15)   . . . . ?
C3_15 C1_15 C2_15 F3_15 -79.9(13)  . . . . ?
C4_15 C1_15 C2_15 F3_15 161.3(11)  . . . . ?
O1_15 C1_15 C2_15 F1_15 -77.9(14)  . . . . ?
C3_15 C1_15 C2_15 F1_15 161.2(11)  . . . . ?
C4_15 C1_15 C2_15 F1_15 42.4(13)   . . . . ?
O1_15 C1_15 C2_15 F2_15 159.9(12)  . . . . ?
C3_15 C1_15 C2_15 F2_15 39.1(14)   . . . . ?
C4_15 C1_15 C2_15 F2_15 -79.7(13)  . . . . ?
O1_15 C1_15 C3_15 F4_15 44.1(15)   . . . . ?
C2_15 C1_15 C3_15 F4_15 165.0(12)  . . . . ?
C4_15 C1_15 C3_15 F4_15 -76.2(14)  . . . . ?
O1_15 C1_15 C3_15 F5_15 -81.5(14)  . . . . ?
C2_15 C1_15 C3_15 F5_15 39.4(14)   . . . . ?
C4_15 C1_15 C3_15 F5_15 158.1(12)  . . . . ?
O1_15 C1_15 C3_15 F6_15 162.7(12)  . . . . ?
C2_15 C1_15 C3_15 F6_15 -76.4(13)  . . . . ?
C4_15 C1_15 C3_15 F6_15 42.3(14)   . . . . ?
O1_15 C1_15 C4_15 F9_15 40.1(16)   . . . . ?
C2_15 C1_15 C4_15 F9_15 -80.2(14)  . . . . ?
C3_15 C1_15 C4_15 F9_15 160.3(12)  . . . . ?
O1_15 C1_15 C4_15 F8_15 165.5(14)  . . . . ?
C2_15 C1_15 C4_15 F8_15 45.2(15)   . . . . ?
C3_15 C1_15 C4_15 F8_15 -74.3(15)  . . . . ?
O1_15 C1_15 C4_15 F7_15 -75.0(15)  . . . . ?
C2_15 C1_15 C4_15 F7_15 164.7(12)  . . . . ?
C3_15 C1_15 C4_15 F7_15 45.2(15)   . . . . ?
O1_30 Al04  O1_29 C1_29 -66(7)     . . . . ?
F3    Al04  O1_29 C1_29 -179(7)    . . . . ?
Al04  O1_29 C1_29 C2_29 128(7)     . . . . ?
Al04  O1_29 C1_29 C3_29 -108(7)    . . . . ?
Al04  O1_29 C1_29 C4_29 9(7)       . . . . ?
O1_29 C1_29 C2_29 F3_29 59(3)      . . . . ?
C3_29 C1_29 C2_29 F3_29 -64(2)     . . . . ?
C4_29 C1_29 C2_29 F3_29 179(2)     . . . . ?
O1_29 C1_29 C2_29 F2_29 -178(3)    . . . . ?
C3_29 C1_29 C2_29 F2_29 59(3)      . . . . ?
C4_29 C1_29 C2_29 F2_29 -59(3)     . . . . ?
O1_29 C1_29 C2_29 F1_29 -61(3)     . . . . ?
C3_29 C1_29 C2_29 F1_29 176(2)     . . . . ?
C4_29 C1_29 C2_29 F1_29 58(2)      . . . . ?
O1_29 C1_29 C3_29 F5_29 -40(3)     . . . . ?
C2_29 C1_29 C3_29 F5_29 82(2)      . . . . ?
C4_29 C1_29 C3_29 F5_29 -159(2)    . . . . ?
O1_29 C1_29 C3_29 F4_29 74(3)      . . . . ?
C2_29 C1_29 C3_29 F4_29 -163(2)    . . . . ?
C4_29 C1_29 C3_29 F4_29 -44(2)     . . . . ?
O1_29 C1_29 C3_29 F6_29 -165(2)    . . . . ?
C2_29 C1_29 C3_29 F6_29 -42(2)     . . . . ?
C4_29 C1_29 C3_29 F6_29 76(2)      . . . . ?
O1_29 C1_29 C4_29 F8_29 -160(3)    . . . . ?
C2_29 C1_29 C4_29 F8_29 80(2)      . . . . ?
C3_29 C1_29 C4_29 F8_29 -41(2)     . . . . ?
O1_29 C1_29 C4_29 F9_29 78(3)      . . . . ?
C2_29 C1_29 C4_29 F9_29 -41(2)     . . . . ?
C3_29 C1_29 C4_29 F9_29 -162(2)    . . . . ?
O1_29 C1_29 C4_29 F7_29 -39(3)     . . . . ?
C2_29 C1_29 C4_29 F7_29 -158(2)    . . . . ?
C3_29 C1_29 C4_29 F7_29 81(2)      . . . . ?
O1_14 Al04  O1_16 C1_16 -61(5)     . . . . ?
O1_12 Al04  O1_16 C1_16 66(4)      . . . . ?
F3    Al04  O1_16 C1_16 179(4)     . . . . ?
Al04  O1_16 C1_16 C3_16 -68(5)     . . . . ?
Al04  O1_16 C1_16 C2_16 154(4)     . . . . ?
Al04  O1_16 C1_16 C4_16 40(5)      . . . . ?
O1_16 C1_16 C2_16 F2_16 -168(2)    . . . . ?
C3_16 C1_16 C2_16 F2_16 53(2)      . . . . ?
C4_16 C1_16 C2_16 F2_16 -52.0(18)  . . . . ?
O1_16 C1_16 C2_16 F3_16 73(2)      . . . . ?
C3_16 C1_16 C2_16 F3_16 -66(2)     . . . . ?
C4_16 C1_16 C2_16 F3_16 -171.1(18) . . . . ?
O1_16 C1_16 C2_16 F1_16 -48(2)     . . . . ?
C3_16 C1_16 C2_16 F1_16 173.3(17)  . . . . ?
C4_16 C1_16 C2_16 F1_16 68.6(18)   . . . . ?
O1_16 C1_16 C3_16 F4_16 17(3)      . . . . ?
C2_16 C1_16 C3_16 F4_16 152.6(18)  . . . . ?
C4_16 C1_16 C3_16 F4_16 -97.4(18)  . . . . ?
O1_16 C1_16 C3_16 F5_16 -130(2)    . . . . ?
C2_16 C1_16 C3_16 F5_16 5(2)       . . . . ?
C4_16 C1_16 C3_16 F5_16 115(2)     . . . . ?
O1_16 C1_16 C3_16 F6_16 120(2)     . . . . ?
C2_16 C1_16 C3_16 F6_16 -104.9(16) . . . . ?
C4_16 C1_16 C3_16 F6_16 5.2(15)    . . . . ?
F4_16 C3_16 F6_16 F8_16 151.8(17)  . . . . ?
F5_16 C3_16 F6_16 F8_16 -89.0(19)  . . . . ?
C1_16 C3_16 F6_16 F8_16 31.1(18)   . . . . ?
O1_16 C1_16 C4_16 F7_16 -51(2)     . . . . ?
C3_16 C1_16 C4_16 F7_16 72.3(18)   . . . . ?
C2_16 C1_16 C4_16 F7_16 -169.3(17) . . . . ?
O1_16 C1_16 C4_16 F9_16 68(2)      . . . . ?
C3_16 C1_16 C4_16 F9_16 -168.2(17) . . . . ?
C2_16 C1_16 C4_16 F9_16 -49.8(19)  . . . . ?
O1_16 C1_16 C4_16 F8_16 -175(2)    . . . . ?
C3_16 C1_16 C4_16 F8_16 -51.0(17)  . . . . ?
C2_16 C1_16 C4_16 F8_16 67.4(18)   . . . . ?
F7_16 C4_16 F8_16 F6_16 -61.8(19)  . . . . ?
F9_16 C4_16 F8_16 F6_16 175.8(18)  . . . . ?
C1_16 C4_16 F8_16 F6_16 60.6(15)   . . . . ?
C3_16 F6_16 F8_16 C4_16 -59.2(18)  . . . . ?
O1_29 Al04  O1_30 C1_30 39(4)      . . . . ?
F3    Al04  O1_30 C1_30 152(3)     . . . . ?
Al04  O1_30 C1_30 C2_30 -55(4)     . . . . ?
Al04  O1_30 C1_30 C3_30 76(3)      . . . . ?
Al04  O1_30 C1_30 C4_30 -176(3)    . . . . ?
O1_30 C1_30 C2_30 F1_30 -44(2)     . . . . ?
C3_30 C1_30 C2_30 F1_30 -175.2(15) . . . . ?
C4_30 C1_30 C2_30 F1_30 77.5(17)   . . . . ?
O1_30 C1_30 C2_30 F3_30 80(2)      . . . . ?
C3_30 C1_30 C2_30 F3_30 -51.2(17)  . . . . ?
C4_30 C1_30 C2_30 F3_30 -158.4(15) . . . . ?
O1_30 C1_30 C2_30 F2_30 -164(2)    . . . . ?
C3_30 C1_30 C2_30 F2_30 64.9(19)   . . . . ?
C4_30 C1_30 C2_30 F2_30 -42.3(19)  . . . . ?
O1_30 C1_30 C3_30 F5_30 -142(2)    . . . . ?
C2_30 C1_30 C3_30 F5_30 -10(2)     . . . . ?
C4_30 C1_30 C3_30 F5_30 103.7(17)  . . . . ?
O1_30 C1_30 C3_30 F4_30 12(2)      . . . . ?
C2_30 C1_30 C3_30 F4_30 144.4(17)  . . . . ?
C4_30 C1_30 C3_30 F4_30 -102.3(18) . . . . ?
O1_30 C1_30 C3_30 F6_30 112.1(19)  . . . . ?
C2_30 C1_30 C3_30 F6_30 -116.0(15) . . . . ?
C4_30 C1_30 C3_30 F6_30 -2.6(14)   . . . . ?
F5_30 C3_30 F6_30 F8_30 -80.6(18)  . . . . ?
F4_30 C3_30 F6_30 F8_30 154.5(17)  . . . . ?
C1_30 C3_30 F6_30 F8_30 38.5(16)   . . . . ?
O1_30 C1_30 C4_30 F9_30 81(2)      . . . . ?
C2_30 C1_30 C4_30 F9_30 -44.4(18)  . . . . ?
C3_30 C1_30 C4_30 F9_30 -161.3(16) . . . . ?
O1_30 C1_30 C4_30 F8_30 -161.3(18) . . . . ?
C2_30 C1_30 C4_30 F8_30 73.4(16)   . . . . ?
C3_30 C1_30 C4_30 F8_30 -43.5(15)  . . . . ?
O1_30 C1_30 C4_30 F7_30 -43(2)     . . . . ?
C2_30 C1_30 C4_30 F7_30 -167.9(16) . . . . ?
C3_30 C1_30 C4_30 F7_30 75.2(17)   . . . . ?
F9_30 C4_30 F8_30 F6_30 174.1(16)  . . . . ?
F7_30 C4_30 F8_30 F6_30 -58.8(17)  . . . . ?
C1_30 C4_30 F8_30 F6_30 58.0(13)   . . . . ?
C3_30 F6_30 F8_30 C4_30 -63.1(17)  . . . . ?
C1_1  C2_1  C3_1  C4_1  -55(2)     . . . . ?
C2_1  C3_1  C4_1  C5_1  175.4(16)  . . . . ?
C1_2  C2_2  C3_2  C4_2  81(3)      . . . . ?
C2_2  C3_2  C4_2  C5_2  -179(2)    . . . . ?

_shelx_res_file
;
TITL p-1_a.res in P-1
    1-6_a.res
    created by SHELXL-2019/3 at 16:50:19 on 10-Dec-2024
REM Old TITL p-1 in P-1
REM SHELXT solution in P-1: R1 0.215, Rweak 0.017, Alpha 0.121
REM <I/s>   0.000 for    0 systematic absences,  Orientation as input
REM Formula found by SHELXT:  C97 O11 F101 Al6 Mn2
CELL  0.71073  16.2817  16.4865  22.1766   75.135   75.633   85.425
ZERR   4.000   0.0074   0.0099   0.0183    0.020    0.017    0.013
LATT  1
SFAC  C  O  F  AL  MN  H
UNIT 136 44 220 8 4 48
SIMU 0.02 0.04 2 O1_23 C1_23 C2_23 F1_23 F2_23 F3_23 C3_23 F4_23 F5_23 =
   F6_23 C4_23 F7_23 F8_23 F9_23 O1_24 C1_24 C2_24 F1_24 F2_24 F3_24 C3_24 =
   F4_24 F5_24 F6_24 C4_24 F7_24 F8_24 F9_24
RIGU 0.002 0.002 F1_19 O1_23 C1_23 C2_23 F1_23 F2_23 F3_23 C3_23 F4_23 =
   F5_23 F6_23 C4_23 F7_23 F9_23 O1_24 C1_24 C2_24 F1_24 F2_24 F3_24 C3_24 =
   F4_24 F5_24 F6_24 C4_24 F7_24 F9_24 F8_23 F8_24
SIMU 0.04 0.08 2 C1_1 C2_1 C3_1 C4_1 C5_1 C1_2 C2_2 C3_2 C4_2 C5_2
RIGU 0.004 0.004 C1_1 C2_1 C3_1 C4_1 C5_1 C1_2 C2_2 C3_2 C4_2 C5_2
REM Restraints for Fragment pentb, n-Pentane, (bent), C5H12 from: CCDC
REM EJIYIG. Please cite https://doi.org/10.1107/S1600576718004508
REM HFIX_PENB 137 C1 C5
REM HFIX_PENB 23 C2 C3 C4
SADI_PENB 0.03 C1 C2 C2 C3 C3 C4 C4 C5
SADI_PENB 0.04 C1 C3 C3 C5 C2 C4
SIMU_PENB C1 > C5
RIGU_PENB C1 > C5
SAME_PENB C1 > C5
SADI_PEN C1 C2 C2 C3 C3 C4 C4 C5
SADI_PEN 0.04 C1 C3 C3 C5 C2 C4
SIMU_PEN C1 > C5
RIGU_PEN C1 > C5
SAME_PEN C1 > C5
SIMU 0.02 0.04 2 O1_13 C1_13 C2_13 F1_13 F2_13 F3_13 C3_13 F4_13 F5_13 =
   F6_13 C4_13 F7_13 F8_13 F9_13 O1_14 C1_14 C2_14 F1_14 F2_14 F3_14 C3_14 =
   F4_14 F5_14 F6_14 C4_14 F7_14 F8_14 F9_14
RIGU 0.002 0.002 O1_13 C1_13 C2_13 F1_13 F2_13 F3_13 C3_13 F4_13 F5_13 =
   F6_13 C4_13 F7_13 F8_13 F9_13 O1_14 C1_14 C2_14 F1_14 F2_14 F3_14 C3_14 =
   F4_14 F5_14 F6_14 C4_14 F7_14 F8_14 F9_14
SIMU 0.01 0.02 2 O1_11 C1_11 C2_11 F1_11 F2_11 F3_11 C3_11 F4_11 F5_11 =
   F6_11 C4_11 F7_11 F8_11 F9_11 O1_16 C1_16 C2_16 F1_16 F2_16 F3_16 C3_16 =
   F4_16 F5_16 F6_16 C4_16 F7_16 F8_16 F9_16 O1_30 C1_30 C2_30 F1_30 F2_30 =
   F3_30 C3_30 F4_30 F5_30 F6_30 C4_30 F7_30 F8_30 F9_30
RIGU 0.001 0.001 O1_11 C1_11 C2_11 F1_11 F2_11 F3_11 C3_11 F4_11 F5_11 =
   F6_11 C4_11 F7_11 F8_11 F9_11 O1_16 C1_16 C2_16 F1_16 F2_16 F3_16 C3_16 =
   F4_16 F5_16 F6_16 C4_16 F7_16 F8_16 F9_16 O1_30 C1_30 C2_30 F1_30 F2_30 =
   F3_30 C3_30 F4_30 F5_30 F6_30 C4_30 F7_30 F8_30 F9_30
SIMU 0.02 0.02 2 O1_12 C1_12 C2_12 F1_12 F2_12 F3_12 C3_12 F4_12 F5_12 =
   F6_12 C4_12 F7_12 F8_12 F9_12 O1_15 C1_15 C2_15 F1_15 F2_15 F3_15 C3_15 =
   F4_15 F5_15 F6_15 C4_15 F7_15 F8_15 F9_15 O1_29 C1_29 C2_29 F1_29 F2_29 =
   F3_29 C3_29 F4_29 F5_29 F6_29 C4_29 F7_29 F8_29 F9_29
RIGU 0.002 0.002 O1_12 C1_12 C2_12 F1_12 F2_12 F3_12 C3_12 F4_12 F5_12 =
   F6_12 C4_12 F7_12 F8_12 F9_12 O1_15 C1_15 C2_15 F1_15 F2_15 F3_15 C3_15 =
   F4_15 F5_15 F6_15 C4_15 F7_15 F8_15 F9_15 O1_29 C1_29 C2_29 F1_29 F2_29 =
   F3_29 C3_29 F4_29 F5_29 F6_29 C4_29 F7_29 F8_29 F9_29
SIMU 0.02 0.04 2 O1_25 C1_25 C2_25 F1_25 F2_25 F3_25 C3_25 F4_25 F5_25 =
   F6_25 C4_25 F7_25 F8_25 F9_25 O1_26 C1_26 C2_26 F1_26 F2_26 F3_26 C3_26 =
   F4_26 F5_26 F6_26 C4_26 F7_26 F8_26 F9_26
RIGU 0.002 0.002 O1_25 C1_25 C2_25 F1_25 F2_25 F3_25 C3_25 F4_25 F5_25 =
   F6_25 C4_25 F7_25 F8_25 F9_25 O1_26 C1_26 C2_26 F1_26 F2_26 F3_26 C3_26 =
   F4_26 F5_26 F6_26 C4_26 F7_26 F8_26 F9_26
SIMU 0.01 0.02 2 O1_27 C1_27 C2_27 F1_27 F2_27 F3_27 C3_27 F4_27 F5_27 =
   F6_27 C4_27 F7_27 F8_27 F9_27 O1_28 C1_28 C2_28 F1_28 F2_28 F3_28 C3_28 =
   F4_28 F5_28 F6_28 C4_28 F7_28 F9_28
RIGU 0.002 0.002 O1_27 C1_27 C2_27 F1_27 F2_27 F3_27 C3_27 F4_27 F5_27 =
   F6_27 C4_27 F7_27 F8_27 F9_27 O1_28 C1_28 C2_28 F1_28 F2_28 F3_28 C3_28 =
   F4_28 F5_28 F6_28 C4_28 F7_28 F8_28 F9_28
REM Restraints for Fragment pentane, n-Pentane, C5H12 from: CCDC 102188.
REM Please cite https://doi.org/10.1107/S1600576718004508
REM HFIX_PEN 137 C1 C5
REM HFIX_PEN 23 C2 C3 C4
REM Restraints for Fragment oc(cf3)3, Nonafluoro-tert-butoxy, [(CF3)3CO]-
REM from: TURBOMOLE V6.0 B-P86/def-SV(P). Please cite
REM https://doi.org/10.1107/S1600576718004508
SADI_CCF3 0.02 C1 C2 C1 C3 C1 C4
SADI_CCF3 0.02 F1 C2 F2 C2 F3 C2 F4 C3 F5 C3 F6 C3 F7 C4 F8 C4 F9 C4
SADI_CCF3 0.04 C2 C3 C3 C4 C2 C4
SADI_CCF3 0.04 O1 C2 O1 C3 O1 C4
SADI_CCF3 0.04 F1 F2 F2 F3 F3 F1 F4 F5 F5 F6 F6 F4 F7 F8 F8 F9 F9 F7
SADI_CCF3 0.02 O1 C1
SADI_CCF3 0.04 F1 C1 F2 C1 F3 C1 F4 C1 F5 C1 F6 C1 F7 C1 F8 C1 F9 C1
SIMU_CCF3 O1 > F9
RIGU_CCF3 O1 > F9
SAME_CCF3 O1 > F9
SIMU 0.04 0.08 1
TEMP -173.150
L.S. 10
BOND $H
MORE -1
CONF
LIST 4
ACTA
FMAP 2
PLAN 50
SUMP 1.0 0.000001 1.0 14 1.0 15 1.0 16
SUMP 1.0 0.000001 1.0 17 1.0 18 1.0 19
OMIT 1   5   7
WGHT    0.105800   35.314400
FVAR       0.30724   0.51049   0.76824   0.64214   0.67762   0.86333   0.88691
FVAR       0.82991   0.86418   0.94660   0.95956   0.59335   0.50000   0.37314
FVAR       0.47326   0.15359   0.60155   0.19019   0.20825
MN1   5    0.590138    0.076074    0.758680    11.00000    0.03289    0.02721 =
         0.02670   -0.00853   -0.00847    0.00162
MN2   5    1.076605    0.562727   -0.238598    11.00000    0.02333    0.02694 =
         0.02320   -0.00591   -0.00344    0.00240
AL03  4    0.554801    0.555254    0.535765    11.00000    0.01524    0.01723 =
         0.02242   -0.00796   -0.00669    0.00013
AL04  4    0.421313    0.429658    1.003981    11.00000    0.01681    0.01459 =
         0.02034   -0.00161   -0.00722   -0.00359
AL05  4    0.939230    0.933093    0.477412    11.00000    0.01559    0.01678 =
         0.02139   -0.00426   -0.00676   -0.00067
AL06  4    0.925119    0.928670   -0.000903    11.00000    0.02007    0.01581 =
         0.01825   -0.00273   -0.00548   -0.00436
F1    3    0.500000    0.500000    0.500000    10.50000    0.02372    0.02090 =
         0.02443   -0.00853   -0.01006   -0.00290
F2    3    1.000000    1.000000    0.500000    10.50000    0.02019    0.01654 =
         0.02177   -0.00450   -0.00514   -0.00143
F3    3    0.500000    0.500000    1.000000    10.50000    0.02270    0.01726 =
         0.02337   -0.00497   -0.00694   -0.00425
F4    3    1.000000    1.000000    0.000000    10.50000    0.02439    0.01622 =
         0.01840   -0.00481   -0.00204   -0.00586
O1    2    0.701696    0.194302    0.779987    11.00000    0.06040    0.04381 =
         0.05395   -0.01580   -0.02434   -0.01015
O2    2    0.650376    0.152323    0.616628    11.00000    0.05454    0.03980 =
         0.03280   -0.00463   -0.00661   -0.00370
O3    2    0.735833   -0.049082    0.752487    11.00000    0.03477    0.02976 =
         0.06538   -0.00210   -0.00049    0.00678
O4    2    0.529866   -0.002602    0.900271    11.00000    0.05349    0.06652 =
         0.03435   -0.00159   -0.01211   -0.00700
O5    2    0.439866    0.195194    0.769916    11.00000    0.06719    0.05996 =
         0.05163   -0.03468   -0.03257    0.02894
O6    2    1.178255    0.685309   -0.211790    11.00000    0.03316    0.03819 =
         0.03584   -0.01346   -0.00743    0.00160
C1    1    0.657574    0.149276    0.773750    11.00000    0.04491    0.03342 =
         0.03469   -0.00938   -0.01562    0.00452
C2    1    0.627417    0.123895    0.668392    11.00000    0.03904    0.02742 =
         0.03935   -0.01387   -0.01226   -0.00003
C3    1    0.680921   -0.003545    0.754040    11.00000    0.03448    0.02561 =
         0.03867   -0.00268   -0.00571   -0.00634
C4    1    0.552044    0.026308    0.847659    11.00000    0.04356    0.04390 =
         0.03084   -0.00772   -0.01168   -0.00038
C5    1    0.496138    0.152876    0.765152    11.00000    0.04560    0.04538 =
         0.03305   -0.01787   -0.01729    0.00909
C6    1    1.138084    0.637633   -0.220681    11.00000    0.02834    0.03065 =
         0.02953   -0.00808   -0.00609    0.00684
C7    1    1.172571    0.489197   -0.246425    11.00000    0.03017    0.02410 =
         0.02856    0.00014    0.00031   -0.00336
O7    2    1.229686    0.445765   -0.248237    11.00000    0.03250    0.02864 =
         0.04715   -0.00026    0.00302    0.00880
O8    2    1.129901    0.656530   -0.378071    11.00000    0.04033    0.03977 =
         0.02967   -0.00271   -0.00731   -0.00364
O9    2    0.915581    0.666565   -0.215713    11.00000    0.03137    0.04375 =
         0.03254   -0.01236   -0.00937    0.01235
O10   2    1.024801    0.472487   -0.098293    11.00000    0.03185    0.06298 =
         0.02988    0.00146   -0.00349   -0.00533
C8    1    1.108818    0.621121   -0.327035    11.00000    0.02929    0.02569 =
         0.03385   -0.01129   -0.01000    0.00325
C9    1    0.975578    0.629229   -0.225290    11.00000    0.03136    0.03428 =
         0.02406   -0.00549   -0.00647   -0.00036
C10   1    1.042696    0.504505   -0.150322    11.00000    0.02011    0.04375 =
         0.03243   -0.00546   -0.00517    0.00061
C11   1    0.496423   -0.025298    0.627720    11.00000    0.09052    0.08284 =
         0.07545   -0.03378   -0.00416   -0.02227
AFIX 137
H11A  6    0.523019    0.029724    0.614877    11.00000   -1.50000
H11B  6    0.434722   -0.017786    0.635062    11.00000   -1.50000
H11C  6    0.517004   -0.054902    0.593606    11.00000   -1.50000
AFIX   0
C12   1    0.517894   -0.073978    0.686283    11.00000    0.06389    0.05830 =
         0.07713   -0.04089   -0.01888    0.00258
AFIX  23
H12A  6    0.580325   -0.080910    0.678258    11.00000   -1.20000
H12B  6    0.493624   -0.130556    0.697245    11.00000   -1.20000
AFIX   0
C13   1    0.487453   -0.036595    0.742315    11.00000    0.04571    0.03718 =
         0.07112   -0.02054   -0.00998   -0.00581
AFIX  23
H13A  6    0.518971    0.015801    0.733210    11.00000   -1.20000
H13B  6    0.503728   -0.075703    0.779679    11.00000   -1.20000
AFIX   0
C14   1    0.393615   -0.015812    0.762519    11.00000    0.04335    0.08012 =
         0.07548   -0.03439   -0.00069   -0.01252
AFIX  23
H14A  6    0.383525    0.004932    0.801909    11.00000   -1.20000
H14B  6    0.378433    0.030323    0.728385    11.00000   -1.20000
AFIX   0
C15   1    0.335782   -0.088196    0.775228    11.00000    0.05300    0.13786 =
         0.16145   -0.09161    0.02027   -0.02992
AFIX 137
H15A  6    0.276942   -0.067584    0.780147    11.00000   -1.50000
H15B  6    0.341664   -0.129267    0.814681    11.00000   -1.50000
H15C  6    0.351082   -0.114871    0.739133    11.00000   -1.50000
AFIX   0
PART 0
RESI CCF3 6
O1    2    1.011238    0.907492    0.414014    11.00000    0.02344    0.02092 =
         0.01971   -0.00800   -0.00539   -0.00151
C1    1    1.022792    0.855783    0.373596    11.00000    0.02940    0.02207 =
         0.02117   -0.00961   -0.00666    0.00051
C2    1    0.940411    0.848842    0.352471    11.00000    0.03056    0.02628 =
         0.03592   -0.01068   -0.01354   -0.00228
F1    3    0.926673    0.917959    0.309043    11.00000    0.06043    0.03399 =
         0.05139   -0.00880   -0.03577    0.00410
F2    3    0.941575    0.782549    0.327563    11.00000    0.03859    0.03298 =
         0.04055   -0.01741   -0.01458   -0.00555
F3    3    0.874355    0.841374    0.402244    11.00000    0.02855    0.05272 =
         0.05487   -0.02858   -0.00063   -0.01505
C3    1    1.049176    0.766259    0.407909    11.00000    0.04990    0.03040 =
         0.03910   -0.01448   -0.02097    0.01089
F4    3    1.105926    0.771561    0.440722    11.00000    0.08699    0.04071 =
         0.07768   -0.03256   -0.06361    0.02934
F5    3    0.982981    0.724671    0.447443    11.00000    0.07718    0.02476 =
         0.04139   -0.00414   -0.01220   -0.00354
F6    3    1.084857    0.720598    0.366136    11.00000    0.04730    0.04232 =
         0.06239   -0.03461   -0.02381    0.01575
C4    1    1.093153    0.892240    0.314344    11.00000    0.03944    0.05048 =
         0.03198   -0.01708   -0.00119   -0.01573
F7    3    1.170042    0.880551    0.329176    11.00000    0.02713    0.07299 =
         0.05994   -0.03759    0.00182   -0.00693
F8    3    1.096648    0.856306    0.266078    11.00000    0.05136    0.07508 =
         0.03099   -0.03193    0.00880   -0.02603
F9    3    1.081583    0.974224    0.292289    11.00000    0.06085    0.04602 =
         0.02638   -0.00429   -0.00192   -0.02554
RESI 0
RESI CCF3 7
RESI 0
RESI CCF3 8
O1    2    0.974697    0.895156   -0.068113    11.00000    0.03585    0.02261 =
         0.02458   -0.01224   -0.00474   -0.00450
C1    1    0.974287    0.835709   -0.100916    11.00000    0.03380    0.02404 =
         0.02415   -0.00977   -0.00264   -0.00915
C2    1    1.005233    0.750664   -0.065298    11.00000    0.06288    0.02377 =
         0.03464   -0.01184   -0.00808    0.00519
F1    3    0.948463    0.715465   -0.013278    11.00000    0.10770    0.02527 =
         0.02708   -0.00326   -0.00203   -0.01566
F2    3    1.023225    0.695468   -0.102991    11.00000    0.06943    0.02950 =
         0.04985   -0.02237   -0.01052    0.00855
F3    3    1.074323    0.759608   -0.045768    11.00000    0.08172    0.04898 =
         0.08119   -0.01670   -0.05040    0.01045
C3    1    1.032810    0.864837   -0.168457    11.00000    0.04340    0.03020 =
         0.02924   -0.00916    0.00123   -0.01025
F4    3    1.020579    0.944782   -0.194197    11.00000    0.08028    0.03412 =
         0.02715    0.00125   -0.00393   -0.01306
F5    3    1.114796    0.855667   -0.165435    11.00000    0.03411    0.07086 =
         0.06246   -0.03014    0.00326   -0.01197
F6    3    1.023663    0.820063   -0.208442    11.00000    0.06771    0.04881 =
         0.02731   -0.01840    0.00283   -0.01880
C4    1    0.883366    0.826628   -0.107672    11.00000    0.03726    0.04133 =
         0.04432   -0.02247   -0.00482   -0.00913
F7    3    0.862214    0.890069   -0.152411    11.00000    0.05618    0.06519 =
         0.07227   -0.01802   -0.03846    0.00002
F8    3    0.873712    0.755867   -0.123665    11.00000    0.04798    0.05759 =
         0.06155   -0.03575   -0.00404   -0.02112
F9    3    0.826688    0.827212   -0.052836    11.00000    0.03623    0.07252 =
         0.06755   -0.04346    0.01203   -0.02324
RESI 0
RESI CCF3 9
PART 1  21
O1    2    0.835613    0.979593   -0.004705    21.00000    0.02173    0.02384 =
         0.03303   -0.01186   -0.01021    0.00087
C1    1    0.788561    1.047944   -0.024028    21.00000    0.02138    0.02753 =
         0.04400   -0.00870   -0.01534   -0.00162
C2    1    0.809472    1.076266   -0.098346    21.00000    0.04271    0.03382 =
         0.04553   -0.00820   -0.02527    0.00452
F1    3    0.767643    1.029456   -0.122182    21.00000    0.08261    0.06176 =
         0.05983   -0.02402   -0.04737   -0.00389
F2    3    0.786723    1.155982   -0.119298    21.00000    0.08048    0.04123 =
         0.07290    0.01515   -0.03858    0.00835
F3    3    0.891955    1.069050   -0.122827    21.00000    0.05227    0.07074 =
         0.03379   -0.01198   -0.00846    0.00102
C3    1    0.807595    1.120066    0.003557    21.00000    0.03571    0.02771 =
         0.05283   -0.01681   -0.01601    0.00277
F4    3    0.812919    1.090788    0.064311    21.00000    0.07126    0.05305 =
         0.04384   -0.02240   -0.01567   -0.00638
F5    3    0.882807    1.153270   -0.029510    21.00000    0.04645    0.02211 =
         0.07437   -0.01113   -0.02278   -0.01047
F6    3    0.750251    1.181570   -0.001496    21.00000    0.04805    0.03761 =
         0.12514   -0.03300   -0.03451    0.01860
C4    1    0.693112    1.025653    0.001023    21.00000    0.02425    0.03428 =
         0.06791   -0.01604   -0.01830   -0.00162
F7    3    0.666538    1.019273    0.063240    21.00000    0.03707    0.10303 =
         0.07497   -0.03263    0.00544    0.00160
F8    3    0.642792    1.082740   -0.027212    21.00000    0.03940    0.04755 =
         0.10092   -0.02736   -0.02996    0.01832
F9    3    0.681423    0.951082   -0.008288    21.00000    0.02018    0.03381 =
         0.09636   -0.01680   -0.02146   -0.00883
PART 0
RESI 0
RESI CCF3 10
PART 2  -21
O1    2    0.828824    0.985861    0.001182   -21.00000    0.01855    0.02712 =
         0.02302   -0.00110   -0.00018    0.00455
C1    1    0.780957    1.052338   -0.020665   -21.00000    0.02074    0.03101 =
         0.03780   -0.00026   -0.00697    0.00417
C2    1    0.837295    1.117536   -0.075600   -21.00000    0.03723    0.02732 =
         0.04280    0.00431   -0.01089   -0.00814
F1    3    0.882938    1.160510   -0.052430   -21.00000    0.04074    0.04761 =
         0.06222   -0.00125   -0.01793   -0.01540
F2    3    0.792512    1.171478   -0.111144   -21.00000    0.05529    0.03515 =
         0.07239    0.01061   -0.02970   -0.00444
F3    3    0.890945    1.076572   -0.113874   -21.00000    0.05135    0.04109 =
         0.03830    0.01386    0.01110   -0.00708
C3    1    0.709331    1.022010   -0.044287   -21.00000    0.03445    0.03401 =
         0.05946   -0.00851   -0.01921    0.00349
F4    3    0.673119    0.952211   -0.004483   -21.00000    0.05020    0.03574 =
         0.07407   -0.00144   -0.02338   -0.00143
F5    3    0.738541    1.008053   -0.102896   -21.00000    0.07140    0.06064 =
         0.06452   -0.02372   -0.02005   -0.00041
F6    3    0.647682    1.080885   -0.048649   -21.00000    0.03726    0.03513 =
         0.09499   -0.01733   -0.04325    0.00894
C4    1    0.739608    1.094142    0.035641   -21.00000    0.02839    0.03178 =
         0.05559   -0.01488   -0.00722    0.00639
F7    3    0.677003    1.047132    0.075168   -21.00000    0.04023    0.05499 =
         0.04584   -0.01017   -0.00010    0.00520
F8    3    0.711518    1.171514    0.014304   -21.00000    0.05347    0.03565 =
         0.06590   -0.02068   -0.01209    0.00943
F9    3    0.796708    1.099005    0.068397   -21.00000    0.06223    0.05680 =
         0.05728   -0.02372   -0.02471    0.00507
PART 0
RESI 0
RESI CCF3 11
PART 1  171
O1    2    0.343047    0.489097    0.977770   171.00000    0.02211    0.02829 =
         0.04531    0.00767   -0.00944   -0.00390
C1    1    0.261025    0.512218    0.985197   171.00000    0.02341    0.02603 =
         0.03816   -0.00093   -0.00981   -0.00361
C2    1    0.202412    0.436513    1.023741   171.00000    0.02134    0.02415 =
         0.03777   -0.00472   -0.00729   -0.00127
F1    3    0.236328    0.366058    1.013722   171.00000    0.03373    0.01998 =
         0.05335   -0.00698    0.00699   -0.00746
F2    3    0.124107    0.449374    1.013502   171.00000    0.02262    0.05097 =
         0.05059    0.01690   -0.01230   -0.00802
F3    3    0.182872    0.432894    1.087457   171.00000    0.04146    0.03132 =
         0.03655   -0.00461   -0.00378   -0.01203
C3    1    0.246839    0.584232    1.020446   171.00000    0.04556    0.03297 =
         0.04788   -0.00996   -0.00913   -0.00539
F4    3    0.275993    0.655918    0.978844   171.00000    0.06524    0.03026 =
         0.07086   -0.00791   -0.00491   -0.00895
F5    3    0.289330    0.566664    1.067104   171.00000    0.08105    0.07125 =
         0.05948   -0.02283   -0.02989   -0.00609
F6    3    0.168227    0.598377    1.045975   171.00000    0.05623    0.04222 =
         0.06597   -0.01436    0.00331    0.00324
C4    1    0.242225    0.545653    0.918244   171.00000    0.02746    0.04159 =
         0.03690   -0.00035   -0.01097   -0.00603
F7    3    0.302920    0.591643    0.877574   171.00000    0.03483    0.06062 =
         0.03184    0.00276   -0.00496   -0.01254
F8    3    0.166464    0.590267    0.924675   171.00000    0.03097    0.06055 =
         0.05946    0.00804   -0.01598    0.00466
F9    3    0.229458    0.483163    0.893316   171.00000    0.06440    0.07064 =
         0.04740   -0.02128   -0.00980   -0.01965
PART 0
RESI 0
RESI CCF3 12
PART 2  151
O1    2    0.450398    0.390310    0.936368   151.00000    0.03756    0.02023 =
         0.03024   -0.01032   -0.01263    0.00089
C1    1    0.490543    0.327197    0.910535   151.00000    0.04173    0.02231 =
         0.03472   -0.01379   -0.01224    0.00289
C2    1    0.450197    0.241268    0.946440   151.00000    0.05579    0.02615 =
         0.04313   -0.01384   -0.01145   -0.00624
F1    3    0.478912    0.207968    0.999845   151.00000    0.06091    0.03455 =
         0.03928   -0.00642   -0.00674    0.00760
F2    3    0.472782    0.186113    0.910606   151.00000    0.07035    0.02089 =
         0.04891   -0.01432   -0.01534   -0.00409
F3    3    0.366838    0.246003    0.967750   151.00000    0.05329    0.04062 =
         0.05861   -0.01690   -0.01181   -0.01331
C3    1    0.482182    0.348852    0.839423   151.00000    0.05873    0.03321 =
         0.03665   -0.01315   -0.01744    0.00085
F4    3    0.498065    0.430060    0.813024   151.00000    0.06407    0.03430 =
         0.04575    0.00108   -0.00802    0.00676
F5    3    0.404414    0.331257    0.837333   151.00000    0.06567    0.05918 =
         0.05214   -0.01982   -0.02868   -0.00435
F6    3    0.536716    0.304926    0.804668   151.00000    0.07309    0.04134 =
         0.03382   -0.01282   -0.00621    0.00025
C4    1    0.585262    0.323487    0.912183   151.00000    0.03970    0.03539 =
         0.04363   -0.01408   -0.01210    0.00500
F7    3    0.625459    0.386621    0.865381   151.00000    0.04838    0.04724 =
         0.05445   -0.00407   -0.00569    0.00000
F8    3    0.626859    0.255338    0.899428   151.00000    0.04762    0.04005 =
         0.04233   -0.01180   -0.00968    0.01463
F9    3    0.596939    0.334739    0.965433   151.00000    0.03904    0.05935 =
         0.05230   -0.02720   -0.01927    0.01077
PART 0
RESI 0
RESI CCF3 13
PART 1  51
O1    2    0.388725    0.375452    1.081392    51.00000    0.03869    0.05890 =
         0.03631    0.02378   -0.02144   -0.02162
C1    1    0.400050    0.333695    1.139489    51.00000    0.03050    0.02987 =
         0.02923    0.00894   -0.01293   -0.00784
C2    1    0.494726    0.332588    1.140308    51.00000    0.02802    0.04157 =
         0.03141    0.00530   -0.01212   -0.00699
F1    3    0.517209    0.406811    1.142396    51.00000    0.04428    0.05748 =
         0.05629   -0.00122   -0.01203   -0.02994
F2    3    0.511577    0.278582    1.190722    51.00000    0.05126    0.07199 =
         0.05132    0.02633   -0.02924   -0.01288
F3    3    0.543234    0.316181    1.086648    51.00000    0.04237    0.09797 =
         0.04658   -0.01578    0.00495   -0.00708
C3    1    0.369501    0.242458    1.155517    51.00000    0.04771    0.03651 =
         0.03086    0.00030   -0.00761   -0.01651
F4    3    0.295254    0.242573    1.139408    51.00000    0.06960    0.06495 =
         0.05880   -0.00363   -0.03363   -0.02951
F5    3    0.423526    0.196356    1.123086    51.00000    0.09642    0.05475 =
         0.06761   -0.03479    0.01243   -0.01755
F6    3    0.358275    0.206469    1.218383    51.00000    0.06110    0.03907 =
         0.03522    0.01424   -0.01071   -0.00906
C4    1    0.347786    0.378106    1.191076    51.00000    0.03780    0.03359 =
         0.05200    0.00065   -0.00399   -0.00024
F7    3    0.265401    0.364120    1.201986    51.00000    0.02909    0.06766 =
         0.08196   -0.00225    0.00015    0.00639
F8    3    0.372206    0.351042    1.246321    51.00000    0.06211    0.04720 =
         0.04990   -0.01807   -0.01403   -0.00783
F9    3    0.359137    0.460237    1.172411    51.00000    0.08760    0.03238 =
         0.10462   -0.00365   -0.00773   -0.00122
PART 0
RESI 0
RESI CCF3 14
PART 2  -51
O1    2    0.416273    0.348937    1.068907   -51.00000    0.02276    0.01016 =
         0.02911    0.00051   -0.01000    0.00163
C1    1    0.413484    0.319220    1.132849   -51.00000    0.03739    0.02816 =
         0.02910    0.00037   -0.01484   -0.00754
C2    1    0.391592    0.389806    1.168504   -51.00000    0.05361    0.03609 =
         0.03887   -0.00857   -0.01520   -0.00294
F1    3    0.459991    0.437359    1.156325   -51.00000    0.06773    0.03638 =
         0.06840   -0.01636   -0.02765   -0.00922
F2    3    0.360376    0.362644    1.231394   -51.00000    0.08954    0.04791 =
         0.03871   -0.00901   -0.00885    0.00907
F3    3    0.329492    0.440165    1.147524   -51.00000    0.07345    0.04581 =
         0.05199   -0.02998   -0.03928    0.01073
C3    1    0.346359    0.249643    1.161762   -51.00000    0.04517    0.03922 =
         0.03806    0.00445   -0.01364   -0.01775
F4    3    0.346414    0.201273    1.122126   -51.00000    0.05935    0.03734 =
         0.03250    0.01127   -0.01497   -0.03695
F5    3    0.269080    0.283824    1.173452   -51.00000    0.04173    0.08708 =
         0.05108   -0.00014   -0.01696   -0.00892
F6    3    0.359317    0.199728    1.216367   -51.00000    0.06321    0.02418 =
         0.03943    0.00083   -0.02091   -0.01900
C4    1    0.501382    0.279295    1.139121   -51.00000    0.03802    0.04158 =
         0.03676   -0.00309   -0.01725   -0.00057
F7    3    0.511910    0.206961    1.120999   -51.00000    0.05532    0.04444 =
         0.04292   -0.00993   -0.01504    0.00521
F8    3    0.515214    0.265564    1.196663   -51.00000    0.03674    0.04718 =
         0.03929   -0.00699   -0.01842    0.00700
F9    3    0.562185    0.330784    1.100299   -51.00000    0.04132    0.05266 =
         0.04318   -0.01437   -0.00480   -0.00918
PART 0
RESI 0
RESI CCF3 17
PART 1  71
O1    2    0.919879    0.850037    0.067150    71.00000    0.02458    0.01528 =
         0.02143    0.00436   -0.00200   -0.00716
C1    1    0.876366    0.813563    0.128022    71.00000    0.03208    0.02282 =
         0.01702    0.00313   -0.00328   -0.01069
C2    1    0.937670    0.751294    0.161670    71.00000    0.04805    0.03083 =
         0.04010    0.00880   -0.01658   -0.00332
F1    3    0.989757    0.794265    0.180919    71.00000    0.04907    0.06788 =
         0.04934    0.00013   -0.02189   -0.02217
F2    3    0.895160    0.698162    0.213992    71.00000    0.06400    0.04203 =
         0.03986    0.02369   -0.02241   -0.02319
F3    3    0.986038    0.709635    0.123258    71.00000    0.04906    0.03671 =
         0.06214    0.00607   -0.01579    0.00928
C3    1    0.800985    0.763353    0.125147    71.00000    0.02991    0.04842 =
         0.02631   -0.00150   -0.00465   -0.01393
F4    3    0.762516    0.804677    0.080624    71.00000    0.03450    0.06789 =
         0.03607    0.01274   -0.01635   -0.02334
F5    3    0.830826    0.691174    0.108869    71.00000    0.05797    0.03896 =
         0.05102   -0.01733   -0.00097   -0.02287
F6    3    0.743163    0.744573    0.180463    71.00000    0.02814    0.04434 =
         0.03277   -0.00045    0.00144   -0.01405
C4    1    0.843469    0.879768    0.167002    71.00000    0.05601    0.03435 =
         0.02910   -0.00763    0.00550   -0.00514
F7    3    0.771159    0.916405    0.151121    71.00000    0.05920    0.05126 =
         0.05563   -0.01398    0.00286    0.00942
F8    3    0.822324    0.848450    0.229444    71.00000    0.06171    0.06790 =
         0.02124   -0.01362   -0.00209   -0.01934
F9    3    0.896708    0.940249    0.152657    71.00000    0.08861    0.05248 =
         0.05869   -0.03460    0.01793   -0.03752
PART 0
RESI 0
RESI CCF3 18
PART 2  -71
O1    2    0.915221    0.866260    0.069654   -71.00000    0.03073    0.03928 =
         0.04181   -0.00126   -0.01775    0.00225
C1    1    0.867464    0.826288    0.126893   -71.00000    0.04565    0.03580 =
         0.03756   -0.00512   -0.01585    0.00420
C2    1    0.922135    0.797395    0.177300   -71.00000    0.06100    0.05115 =
         0.05220    0.00795   -0.02964   -0.01120
F1    3    0.939633    0.864771    0.193982   -71.00000    0.07515    0.07445 =
         0.06623   -0.00945   -0.04662   -0.01697
F2    3    0.879651    0.739161    0.226322   -71.00000    0.09599    0.07538 =
         0.03058    0.00256   -0.02619   -0.02736
F3    3    0.993037    0.759900    0.151361   -71.00000    0.06401    0.05274 =
         0.06555    0.03028   -0.02617    0.00616
C3    1    0.828156    0.746172    0.122057   -71.00000    0.04715    0.04524 =
         0.02542   -0.01346    0.00156   -0.00202
F4    3    0.796765    0.764503    0.070199   -71.00000    0.10463    0.08223 =
         0.04564   -0.02222   -0.03437   -0.00423
F5    3    0.887197    0.684890    0.121303   -71.00000    0.04103    0.02918 =
         0.02861   -0.01744    0.01534   -0.01434
F6    3    0.763747    0.720406    0.172804   -71.00000    0.04252    0.04050 =
         0.05506    0.01671    0.01309    0.01539
C4    1    0.795009    0.884476    0.152771   -71.00000    0.06607    0.04219 =
         0.05781   -0.01390   -0.00590    0.01247
F7    3    0.730596    0.883255    0.125980   -71.00000    0.03237    0.02766 =
         0.03981   -0.00044    0.02135    0.01246
F8    3    0.768765    0.858207    0.216380   -71.00000    0.14559    0.06552 =
         0.05392   -0.02095   -0.00689    0.04580
F9    3    0.824479    0.961878    0.140185   -71.00000    0.12270    0.04294 =
         0.12068   -0.01603   -0.04921    0.00014
PART 0
RESI 0
PART 1  121
PART 0
RESI 0
RESI CCF3 19
PART 1  81
O1    2    0.470288    0.592717    0.586103    81.00000    0.01669    0.02704 =
         0.02311   -0.01206   -0.00293    0.00129
C1    1    0.448293    0.631477    0.634968    81.00000    0.02829    0.02286 =
         0.02257   -0.01166   -0.00837    0.00770
C2    1    0.451646    0.567349    0.699864    81.00000    0.03674    0.02879 =
         0.02654   -0.01023   -0.01362    0.00624
F1    3    0.531608    0.553111    0.703977    81.00000    0.04663    0.04634 =
         0.03494   -0.01182   -0.02421    0.00980
F2    3    0.409244    0.596181    0.749899    81.00000    0.06984    0.03504 =
         0.02101   -0.01267   -0.00416    0.00595
F3    3    0.417399    0.495400    0.704296    81.00000    0.04972    0.02902 =
         0.02536   -0.00261   -0.01482    0.00087
C3    1    0.356622    0.666059    0.638482    81.00000    0.03436    0.02884 =
         0.02795   -0.00791   -0.00442    0.01415
F4    3    0.346071    0.702963    0.579865    81.00000    0.04178    0.03864 =
         0.03399   -0.00552   -0.01468    0.01802
F5    3    0.300938    0.604568    0.663082    81.00000    0.02471    0.04611 =
         0.04473    0.00238   -0.00275    0.00663
F6    3    0.336291    0.721599    0.674401    81.00000    0.06578    0.04829 =
         0.03645   -0.01792   -0.00056    0.02586
C4    1    0.507617    0.705214    0.624518    81.00000    0.05503    0.02989 =
         0.02573   -0.01084   -0.00751   -0.00849
F7    3    0.488120    0.772679    0.581734    81.00000    0.06238    0.02748 =
         0.03957   -0.00549   -0.01535   -0.00460
F8    3    0.505388    0.728800    0.678156    81.00000    0.09634    0.03656 =
         0.03227   -0.01811   -0.01578   -0.01844
F9    3    0.587871    0.684221    0.601354    81.00000    0.04181    0.05084 =
         0.04634   -0.01929   -0.00843   -0.02102
PART 0
RESI 0
RESI CCF3 20
PART 2  -81
O1    2    0.495462    0.603633    0.581700   -81.00000    0.03593    0.04427 =
         0.01659   -0.00343   -0.01230    0.00207
C1    1    0.435706    0.627526    0.628703   -81.00000    0.03633    0.04159 =
         0.02618   -0.00259   -0.00348   -0.00575
C2    1    0.433031    0.562371    0.693663   -81.00000    0.06986    0.05796 =
         0.02147    0.00185   -0.01371   -0.02339
F1    3    0.498647    0.571991    0.716540   -81.00000    0.10743    0.05976 =
         0.06661    0.02325   -0.05354   -0.03883
F2    3    0.362624    0.571865    0.737028   -81.00000    0.10104    0.10508 =
         0.04505   -0.01584    0.01659   -0.03150
F3    3    0.436850    0.485148    0.685327   -81.00000    0.06944    0.04479 =
         0.03438    0.01728   -0.00646   -0.03095
C3    1    0.347663    0.632997    0.613356   -81.00000    0.03515    0.07073 =
         0.05699    0.00581   -0.01547   -0.00888
F4    3    0.353674    0.669493    0.551504   -81.00000    0.06325    0.08383 =
         0.06327    0.00861   -0.03630   -0.02868
F5    3    0.314734    0.558298    0.623370   -81.00000    0.05759    0.07697 =
         0.08387    0.01626   -0.03761   -0.02251
F6    3    0.292614    0.676221    0.648737   -81.00000    0.04802    0.12388 =
         0.09928   -0.02776   -0.01001    0.00937
C4    1    0.461138    0.713434    0.634018   -81.00000    0.04672    0.04494 =
         0.04641   -0.01075   -0.00828   -0.00459
F7    3    0.448527    0.775130    0.585193   -81.00000    0.06592    0.05578 =
         0.08917    0.02091   -0.02334   -0.01114
F8    3    0.418889    0.733993    0.687618   -81.00000    0.09622    0.10678 =
         0.08027   -0.06490   -0.00924   -0.00640
F9    3    0.543210    0.711114    0.634504   -81.00000    0.05676    0.07086 =
         0.08272    0.00535   -0.02876   -0.02466
PART 0
RESI 0
RESI CCF3 21
PART 1  91
O1    2    0.614552    0.629150    0.477712    91.00000    0.02476    0.02652 =
         0.02445   -0.00088   -0.00570   -0.01215
C1    1    0.628473    0.687118    0.420711    91.00000    0.02477    0.01913 =
         0.02354   -0.00177   -0.00822   -0.00692
C2    1    0.628856    0.644138    0.365956    91.00000    0.03592    0.03262 =
         0.02334   -0.00608   -0.00854   -0.00064
F1    3    0.550119    0.629570    0.366288    91.00000    0.04002    0.05102 =
         0.03882   -0.01694   -0.01991   -0.00834
F2    3    0.665031    0.692187    0.308254    91.00000    0.04468    0.04405 =
         0.02249    0.00047   -0.00100    0.00629
F3    3    0.671142    0.571563    0.374505    91.00000    0.05819    0.03431 =
         0.03354   -0.01089   -0.01571    0.01186
C3    1    0.715611    0.726569    0.410108    91.00000    0.03616    0.04482 =
         0.03556    0.00301   -0.01210   -0.01912
F4    3    0.723756    0.743127    0.464264    91.00000    0.06256    0.05789 =
         0.04732    0.00101   -0.02653   -0.03853
F5    3    0.778181    0.675041    0.392280    91.00000    0.02377    0.06895 =
         0.05738    0.00178   -0.00586   -0.00493
F6    3    0.723804    0.798943    0.365097    91.00000    0.05746    0.05051 =
         0.04927    0.01838   -0.01715   -0.03674
C4    1    0.558039    0.756693    0.422643    91.00000    0.04401    0.03830 =
         0.02630   -0.00775   -0.00881    0.00385
F7    3    0.572383    0.810612    0.454433    91.00000    0.07267    0.03461 =
         0.03844   -0.01592   -0.01053    0.00211
F8    3    0.553960    0.801057    0.363737    91.00000    0.05758    0.03252 =
         0.02956   -0.00087   -0.01230    0.01068
F9    3    0.482560    0.722893    0.451483    91.00000    0.02897    0.05331 =
         0.04086   -0.00230   -0.00543    0.00957
PART 0
RESI 0
RESI CCF3 22
PART 2  -91
O1    2    0.612646    0.615355    0.467376   -91.00000    0.03461    0.03896 =
         0.03742   -0.01086   -0.00625   -0.00119
C1    1    0.631643    0.689783    0.423674   -91.00000    0.04224    0.03888 =
         0.03904   -0.00734   -0.01109   -0.00383
C2    1    0.682314    0.674457    0.358636   -91.00000    0.07690    0.07283 =
         0.04713   -0.01671    0.00877   -0.00485
F1    3    0.629555    0.661388    0.324762   -91.00000    0.14527    0.05930 =
         0.05635   -0.02993   -0.02497    0.00220
F2    3    0.729754    0.738349    0.321306   -91.00000    0.14352    0.10823 =
         0.06384   -0.02236    0.04338   -0.04584
F3    3    0.734930    0.609048    0.369213   -91.00000    0.09902    0.10293 =
         0.08274   -0.04552    0.01048    0.02906
C3    1    0.684852    0.741476    0.449294   -91.00000    0.06457    0.06568 =
         0.05422   -0.00916   -0.02125   -0.02557
F4    3    0.651679    0.736462    0.511359   -91.00000    0.13784    0.11247 =
         0.05676   -0.02812   -0.01438   -0.04813
F5    3    0.762796    0.708125    0.443659   -91.00000    0.06625    0.12974 =
         0.06870    0.00349   -0.04665   -0.01066
F6    3    0.687817    0.821958    0.418434   -91.00000    0.08308    0.05365 =
         0.06739   -0.03064   -0.01887   -0.02638
C4    1    0.548202    0.738750    0.415526   -91.00000    0.04836    0.05496 =
         0.05612    0.00321   -0.01761    0.00257
F7    3    0.523407    0.779407    0.462070   -91.00000    0.08985    0.09545 =
         0.08168   -0.02960   -0.03978    0.04622
F8    3    0.559956    0.794663    0.359121   -91.00000    0.07878    0.09147 =
         0.06943    0.02533   -0.01746    0.01967
F9    3    0.488136    0.686825    0.418459   -91.00000    0.05744    0.05071 =
         0.16171   -0.00364   -0.05563    0.00942
PART 0
RESI 0
RESI CCF3 23
PART 1  61
O1    2    0.610500    0.478946    0.579248    61.00000    0.01686    0.02361 =
         0.03153   -0.00205   -0.00737    0.00039
C1    1    0.687563    0.442863    0.582746    61.00000    0.01849    0.02744 =
         0.03231   -0.00424   -0.00951    0.00221
C2    1    0.722542    0.399507    0.527313    61.00000    0.03445    0.02903 =
         0.03326   -0.00395   -0.00622    0.00448
F1    3    0.684234    0.326849    0.538792    61.00000    0.06170    0.03190 =
         0.05173   -0.01497   -0.01308   -0.00360
F2    3    0.806280    0.384050    0.518629    61.00000    0.03753    0.05516 =
         0.05317   -0.00340    0.00563    0.01936
F3    3    0.708724    0.448175    0.472638    61.00000    0.06018    0.03678 =
         0.03075   -0.00789   -0.00907    0.01207
C3    1    0.752009    0.509942    0.579726    61.00000    0.02751    0.03898 =
         0.04243   -0.00333   -0.01221   -0.00689
F4    3    0.713522    0.562137    0.616657    61.00000    0.05763    0.05769 =
         0.06468   -0.03153   -0.01291   -0.01896
F5    3    0.778214    0.555014    0.519118    61.00000    0.03023    0.03706 =
         0.04739    0.00324   -0.01162   -0.01316
F6    3    0.818569    0.476896    0.601671    61.00000    0.03105    0.07233 =
         0.06974    0.01380   -0.02799   -0.01729
C4    1    0.676548    0.375939    0.647598    61.00000    0.02348    0.03757 =
         0.03501   -0.00131   -0.00949    0.00343
F7    3    0.665312    0.412663    0.696637    61.00000    0.05648    0.05716 =
         0.03340   -0.00774   -0.01661    0.00104
F8    3    0.743256    0.323976    0.649767    61.00000    0.03159    0.04905 =
         0.04828    0.00967   -0.00718    0.01364
F9    3    0.609971    0.328759    0.658784    61.00000    0.03008    0.02956 =
         0.04245    0.00326   -0.00642   -0.00197
PART 0
RESI 0
RESI CCF3 24
PART 2  -61
O1    2    0.622638    0.482492    0.562822   -61.00000    0.02730    0.03331 =
         0.04397   -0.01066   -0.00836    0.00736
C1    1    0.691648    0.455317    0.585994   -61.00000    0.02560    0.03413 =
         0.04364   -0.00400   -0.00735    0.00294
C2    1    0.753287    0.405071    0.542842   -61.00000    0.03761    0.03616 =
         0.04762   -0.00714   -0.01042    0.01230
F1    3    0.722259    0.327739    0.556764   -61.00000    0.05751    0.03312 =
         0.06879   -0.00460   -0.03351    0.01236
F2    3    0.830871    0.404027    0.553670   -61.00000    0.03482    0.05293 =
         0.04928   -0.02399   -0.00714    0.01763
F3    3    0.761057    0.442380    0.480756   -61.00000    0.06293    0.03652 =
         0.04683   -0.01142   -0.01454    0.01509
C3    1    0.740049    0.532182    0.588122   -61.00000    0.03638    0.04170 =
         0.05583   -0.01145   -0.01326   -0.00164
F4    3    0.684288    0.590662    0.605155   -61.00000    0.04502    0.04539 =
         0.06781   -0.01898   -0.01722    0.00275
F5    3    0.792114    0.559706    0.531132   -61.00000    0.04720    0.04278 =
         0.05686   -0.02533   -0.01045   -0.02226
F6    3    0.783770    0.509706    0.633360   -61.00000    0.05222    0.05410 =
         0.06609   -0.02566   -0.02624    0.00853
C4    1    0.669264    0.400277    0.655773   -61.00000    0.03516    0.04777 =
         0.04433    0.00007   -0.00665    0.00305
F7    3    0.649597    0.450962    0.695931   -61.00000    0.05582    0.05744 =
         0.04475   -0.00489   -0.00049   -0.00355
F8    3    0.735026    0.350901    0.668698   -61.00000    0.03730    0.05590 =
         0.05107    0.01044   -0.00667    0.00428
F9    3    0.604010    0.351027    0.666348   -61.00000    0.03727    0.05178 =
         0.04858    0.00145   -0.00240   -0.00185
PART 0
RESI 0
RESI CCF3 25
PART 1  101
O1    2    0.915723    0.847124    0.540688   101.00000    0.02492    0.02026 =
         0.02296    0.00170   -0.00592   -0.00305
C1    1    0.864715    0.807196    0.597258   101.00000    0.02558    0.02061 =
         0.02237   -0.00196   -0.00450   -0.00771
C2    1    0.891189    0.829522    0.653795   101.00000    0.03252    0.02512 =
         0.02522   -0.00420   -0.00734   -0.00434
F1    3    0.963017    0.789980    0.663526   101.00000    0.03494    0.03632 =
         0.03143   -0.00261   -0.01443   -0.00588
F2    3    0.832812    0.808134    0.708770   101.00000    0.04143    0.04516 =
         0.02347   -0.00759   -0.00374   -0.00083
F3    3    0.903967    0.911059    0.640123   101.00000    0.04997    0.02622 =
         0.04268   -0.01059   -0.01720   -0.00738
C3    1    0.770702    0.830609    0.600056   101.00000    0.02681    0.03477 =
         0.02875    0.00092   -0.00388   -0.00793
F4    3    0.751648    0.833773    0.544605   101.00000    0.02941    0.05101 =
         0.03680   -0.00111   -0.01478   -0.01067
F5    3    0.753511    0.907183    0.611381   101.00000    0.02844    0.04291 =
         0.04316   -0.00804   -0.00615    0.00562
F6    3    0.718426    0.776739    0.645817   101.00000    0.02844    0.05983 =
         0.04009    0.00910   -0.00199   -0.01649
C4    1    0.878737    0.711335    0.603245   101.00000    0.04014    0.02225 =
         0.02664   -0.00157   -0.00863   -0.00828
F7    3    0.841558    0.687389    0.563426   101.00000    0.06008    0.03545 =
         0.03979   -0.01068   -0.01633   -0.01877
F8    3    0.846377    0.665287    0.662514   101.00000    0.05433    0.02731 =
         0.03328    0.00506   -0.00441   -0.01196
F9    3    0.960319    0.690743    0.587991   101.00000    0.04311    0.02444 =
         0.04047   -0.00338   -0.00806    0.00276
PART 0
RESI 0
RESI CCF3 26
PART 2  -101
O1    2    0.886556    0.872179    0.526850  -101.00000    0.02532    0.02321 =
         0.02429   -0.00596   -0.01017   -0.00643
C1    1    0.869510    0.814614    0.584247  -101.00000    0.03163    0.02495 =
         0.02385   -0.00576   -0.00792   -0.00486
C2    1    0.880158    0.856957    0.636655  -101.00000    0.03814    0.02982 =
         0.02567   -0.00893   -0.01011   -0.00312
F1    3    0.961500    0.856527    0.638093  -101.00000    0.03923    0.03075 =
         0.03567   -0.01888   -0.01268   -0.00175
F2    3    0.836622    0.817870    0.694634  -101.00000    0.04485    0.02468 =
         0.02577   -0.01153   -0.00832   -0.00288
F3    3    0.853262    0.936649    0.624810  -101.00000    0.03902    0.03008 =
         0.02101   -0.00903   -0.00815   -0.00284
C3    1    0.777370    0.784585    0.598795  -101.00000    0.03082    0.03209 =
         0.02970   -0.00383   -0.00628   -0.00766
F4    3    0.759066    0.771501    0.546743  -101.00000    0.03048    0.03709 =
         0.03280   -0.00595   -0.00702   -0.01078
F5    3    0.722608    0.842995    0.617566  -101.00000    0.03549    0.04071 =
         0.03809   -0.00863   -0.00520   -0.00177
F6    3    0.762828    0.714223    0.644925  -101.00000    0.03570    0.03895 =
         0.03782    0.00386   -0.00753   -0.01019
C4    1    0.932276    0.739216    0.581600  -101.00000    0.03597    0.02768 =
         0.02558   -0.00715   -0.01224   -0.00046
F7    3    0.907256    0.686023    0.553768  -101.00000    0.04251    0.03141 =
         0.03556   -0.01356   -0.02007    0.00440
F8    3    0.938938    0.695933    0.639765  -101.00000    0.03472    0.03594 =
         0.02773   -0.00404   -0.01459   -0.00258
F9    3    1.009532    0.764743    0.547518  -101.00000    0.03558    0.03098 =
         0.02863   -0.00618   -0.01058    0.00223
PART 0
RESI 0
RESI CCF3 27
PART 1  111
O1    2    0.849773    0.986172    0.462446   111.00000    0.02398    0.02046 =
         0.03170   -0.00494   -0.01158   -0.00012
C1    1    0.808312    1.058800    0.441739   111.00000    0.02313    0.02243 =
         0.03122   -0.00474   -0.01258    0.00179
C2    1    0.822264    1.124101    0.477476   111.00000    0.02647    0.02321 =
         0.03095   -0.00602   -0.00917    0.00181
F1    3    0.900690    1.154423    0.453296   111.00000    0.02904    0.02722 =
         0.03455   -0.00996   -0.00771   -0.00354
F2    3    0.768340    1.188303    0.473136   111.00000    0.03575    0.02536 =
         0.04254   -0.00947   -0.01256    0.00688
F3    3    0.816556    1.087898    0.539286   111.00000    0.03382    0.03673 =
         0.02805   -0.00775   -0.01122   -0.00036
C3    1    0.712356    1.040998    0.457321   111.00000    0.02339    0.03285 =
         0.04741   -0.00704   -0.01567    0.00101
F4    3    0.699722    0.970632    0.442209   111.00000    0.03107    0.03559 =
         0.06700   -0.01335   -0.02282   -0.00375
F5    3    0.677124    1.031094    0.519961   111.00000    0.02417    0.04683 =
         0.05105   -0.00835   -0.00406   -0.00151
F6    3    0.670161    1.103381    0.425564   111.00000    0.03093    0.04175 =
         0.06319   -0.00890   -0.02563    0.00938
C4    1    0.840968    1.093507    0.367890   111.00000    0.03384    0.02967 =
         0.03124   -0.00579   -0.01427    0.00042
F7    3    0.806479    1.053123    0.336039   111.00000    0.04923    0.05059 =
         0.04020   -0.01870   -0.02463    0.00328
F8    3    0.823968    1.175625    0.348957   111.00000    0.06054    0.03311 =
         0.03431    0.00283   -0.02100    0.00758
F9    3    0.924625    1.082187    0.351204   111.00000    0.03371    0.03730 =
         0.02922   -0.00587   -0.00811   -0.00179
PART 0
RESI 0
RESI CCF3 28
PART 2  -111
O1    2    0.877975    1.013090    0.429521  -111.00000    0.02644    0.02512 =
         0.03205   -0.00678   -0.01272    0.00049
C1    1    0.804476    1.056681    0.426120  -111.00000    0.02676    0.02658 =
         0.03467   -0.00641   -0.01370    0.00132
C2    1    0.782207    1.107326    0.478099  -111.00000    0.02666    0.02755 =
         0.03491   -0.00699   -0.01237    0.00218
F1    3    0.830464    1.174748    0.461111  -111.00000    0.02947    0.02887 =
         0.03192   -0.00760   -0.01376    0.00072
F2    3    0.701809    1.134210    0.487342  -111.00000    0.02750    0.03114 =
         0.04286   -0.01050   -0.01364    0.00404
F3    3    0.793798    1.060981    0.534303  -111.00000    0.02684    0.02941 =
         0.03382   -0.00711   -0.01183    0.00050
C3    1    0.731922    0.995356    0.436566  -111.00000    0.02707    0.02926 =
         0.04568   -0.00786   -0.01591   -0.00010
F4    3    0.753640    0.945170    0.396525  -111.00000    0.03394    0.03447 =
         0.05401   -0.01465   -0.01310   -0.00481
F5    3    0.713349    0.947545    0.496313  -111.00000    0.02720    0.03244 =
         0.04915   -0.00437   -0.01392   -0.00054
F6    3    0.661591    1.037484    0.425792  -111.00000    0.02802    0.03546 =
         0.05373   -0.00764   -0.01948    0.00076
C4    1    0.814600    1.117970    0.358778  -111.00000    0.03330    0.02990 =
         0.03340   -0.00615   -0.01452    0.00234
F7    3    0.815807    1.076682    0.314298  -111.00000    0.03702    0.03411 =
         0.03589   -0.00989   -0.01599    0.00435
F8    3    0.750607    1.173575    0.358341  -111.00000    0.03367    0.03212 =
         0.02548   -0.00632   -0.01651    0.00288
F9    3    0.886429    1.160364    0.341408  -111.00000    0.03381    0.03003 =
         0.03106   -0.00261   -0.01488    0.00225
PART 0
RESI 0
RESI CCF3 15
PART 1  141
O1    2    0.477506    0.364602    0.961418   141.00000    0.03861    0.02744 =
         0.03607   -0.01620   -0.01767    0.00907
C1    1    0.483116    0.316980    0.918871   141.00000    0.04129    0.02735 =
         0.03202   -0.01368   -0.00967   -0.00096
C2    1    0.442640    0.364539    0.863572   141.00000    0.05352    0.02820 =
         0.03607   -0.01290   -0.01822   -0.00350
F1    3    0.358755    0.363178    0.878994   141.00000    0.05375    0.03288 =
         0.05498   -0.02061   -0.02709   -0.00141
F2    3    0.469962    0.333734    0.811484   141.00000    0.07308    0.03593 =
         0.03300   -0.01143   -0.01700    0.00304
F3    3    0.462598    0.444710    0.845709   141.00000    0.06674    0.02612 =
         0.03823   -0.00824   -0.01662   -0.00267
C3    1    0.576933    0.296270    0.891794   141.00000    0.04339    0.03512 =
         0.04367   -0.01638   -0.00495    0.00148
F4    3    0.618428    0.273907    0.938074   141.00000    0.04473    0.04892 =
         0.05436   -0.01556   -0.01269    0.00140
F5    3    0.614771    0.358844    0.844523   141.00000    0.04413    0.03858 =
         0.05359   -0.01362    0.00039   -0.00750
F6    3    0.583595    0.232077    0.864548   141.00000    0.06079    0.03912 =
         0.04651   -0.02083    0.00276    0.00059
C4    1    0.435440    0.233797    0.952626   141.00000    0.04901    0.03001 =
         0.04144   -0.01176   -0.01079   -0.00593
F7    3    0.477735    0.179364    0.990340   141.00000    0.05605    0.03425 =
         0.03974   -0.01081   -0.00957    0.00238
F8    3    0.421799    0.193604    0.911639   141.00000    0.05518    0.02754 =
         0.04705   -0.01304   -0.01304   -0.00916
F9    3    0.363965    0.247200    0.992961   141.00000    0.04582    0.03477 =
         0.03895   -0.00747   -0.01019   -0.00621
PART 0
RESI 0
RESI CCF3 29
PART 3  161
O1    2    0.475162    0.376802    0.949589   161.00000    0.04191    0.02815 =
         0.03780   -0.01374   -0.00758   -0.00315
C1    1    0.487190    0.319619    0.913753   161.00000    0.04576    0.02910 =
         0.03757   -0.01412   -0.00975   -0.00192
C2    1    0.522159    0.363370    0.842310   161.00000    0.05204    0.03453 =
         0.03839   -0.01134   -0.00917   -0.00206
F1    3    0.467336    0.422041    0.820181   161.00000    0.05733    0.03588 =
         0.04416   -0.00520   -0.01232   -0.00272
F2    3    0.532182    0.309208    0.805422   161.00000    0.06400    0.03945 =
         0.03641   -0.01252   -0.00730   -0.00449
F3    3    0.594891    0.401056    0.831397   161.00000    0.05057    0.04515 =
         0.04503   -0.01554   -0.00413   -0.00543
C3    1    0.546222    0.247252    0.938638   161.00000    0.05138    0.03674 =
         0.04298   -0.01387   -0.00944    0.00556
F4    3    0.506832    0.195591    0.993312   161.00000    0.05630    0.03664 =
         0.04450   -0.01168   -0.00612    0.01006
F5    3    0.609445    0.276434    0.954761   161.00000    0.04948    0.04607 =
         0.05325   -0.01657   -0.01404    0.00757
F6    3    0.575193    0.201619    0.895854   161.00000    0.06487    0.04130 =
         0.04564   -0.01677   -0.00678    0.01064
C4    1    0.400635    0.279607    0.921017   161.00000    0.05110    0.03520 =
         0.04354   -0.01478   -0.01242   -0.00813
F7    3    0.356326    0.268280    0.981542   161.00000    0.04708    0.03503 =
         0.04569   -0.01447   -0.00886   -0.01150
F8    3    0.410788    0.207357    0.904516   161.00000    0.05684    0.03720 =
         0.04877   -0.01769   -0.00850   -0.01287
F9    3    0.355934    0.332304    0.884567   161.00000    0.05832    0.04671 =
         0.04974   -0.01602   -0.02214   -0.00660
PART 0
RESI 0
RESI CCF3 16
PART 2  181
O1    2    0.337446    0.502613    0.993477   181.00000    0.02678    0.02627 =
         0.03937   -0.00295   -0.00859   -0.00079
C1    1    0.256830    0.511302    0.988564   181.00000    0.02745    0.03116 =
         0.04123   -0.00078   -0.00989   -0.00072
C2    1    0.215096    0.590354    1.009720   181.00000    0.02799    0.03225 =
         0.04709   -0.00174   -0.01212    0.00161
F1    3    0.232938    0.590115    1.065933   181.00000    0.01696    0.03157 =
         0.04720   -0.00677   -0.01081    0.01576
F2    3    0.131399    0.595291    1.017671   181.00000    0.02765    0.02959 =
         0.03981   -0.00404   -0.01267    0.00120
F3    3    0.243294    0.660935    0.966865   181.00000    0.02631    0.03187 =
         0.05100    0.00011   -0.01313    0.00228
C3    1    0.234582    0.496088    0.929179   181.00000    0.03357    0.04308 =
         0.04283   -0.00233   -0.01284   -0.00424
F4    3    0.289076    0.454997    0.893070   181.00000    0.03163    0.04790 =
         0.03949   -0.00436   -0.01942   -0.00076
F5    3    0.187987    0.554899    0.899989   181.00000    0.03697    0.04888 =
         0.03937   -0.00370   -0.01239    0.00111
F6    3    0.178112    0.430398    0.957798   181.00000    0.03836    0.04552 =
         0.05005   -0.00441   -0.01263   -0.00777
C4    1    0.205637    0.434616    1.038897   181.00000    0.02893    0.03288 =
         0.04382    0.00039   -0.00882   -0.00254
F7    3    0.243760    0.362778    1.032865   181.00000    0.02663    0.02996 =
         0.03857    0.00316   -0.01215   -0.00499
F8    3    0.127249    0.439828    1.029649   181.00000    0.02887    0.03727 =
         0.04869    0.00290   -0.01011   -0.00230
F9    3    0.202727    0.445148    1.096313   181.00000    0.03937    0.03975 =
         0.04297   -0.00136   -0.00876   -0.00427
PART 0
RESI 0
RESI CCF3 30
PART 3  191
O1    2    0.335059    0.497702    1.002074   191.00000    0.02775    0.02641 =
         0.03643   -0.00697   -0.01031   -0.00194
C1    1    0.261295    0.509259    0.983927   191.00000    0.02802    0.03150 =
         0.03967   -0.00235   -0.01162   -0.00315
C2    1    0.268674    0.510569    0.913076   191.00000    0.02553    0.03889 =
         0.03978   -0.00184   -0.01319   -0.00632
F1    3    0.333391    0.556596    0.876368   191.00000    0.02560    0.03797 =
         0.03436    0.00052   -0.01468   -0.00499
F2    3    0.199092    0.542911    0.892207   191.00000    0.02819    0.05104 =
         0.04814    0.00104   -0.01766   -0.00381
F3    3    0.274935    0.431630    0.906676   191.00000    0.02300    0.04203 =
         0.03830   -0.00518   -0.01291   -0.00921
C3    1    0.190716    0.450005    1.030521   191.00000    0.02882    0.03624 =
         0.04667    0.00272   -0.00719   -0.00281
F4    3    0.208209    0.410372    1.085448   191.00000    0.03499    0.03766 =
         0.04673    0.00285   -0.00861   -0.00390
F5    3    0.140117    0.419830    1.004060   191.00000    0.02277    0.03704 =
         0.04694    0.00589   -0.00544   -0.00383
F6    3    0.137352    0.509694    1.055372   191.00000    0.03911    0.04077 =
         0.05486    0.00049   -0.00338    0.00169
C4    1    0.219563    0.595244    0.995714   191.00000    0.03231    0.03324 =
         0.04957   -0.00336   -0.00956    0.00157
F7    3    0.228806    0.600523    1.052934   191.00000    0.03451    0.03448 =
         0.05213   -0.00994   -0.01045    0.01056
F8    3    0.137341    0.593686    0.996508   191.00000    0.03149    0.03781 =
         0.05473   -0.00047   -0.00942    0.00093
F9    3    0.257022    0.655230    0.946576   191.00000    0.03409    0.03355 =
         0.05533    0.00068   -0.01535   -0.00230
PART 0
RESI 0
RESI PEN 1
PART 1  121
C1    1    0.812931    0.426370   -0.229907   121.00000    0.04791    0.12711 =
         0.09382   -0.06429   -0.01872   -0.01432
AFIX 137
H1A   6    0.792475    0.478091   -0.255503   121.00000   -1.50000
H1B   6    0.769492    0.405949   -0.190397   121.00000   -1.50000
H1C   6    0.824852    0.383677   -0.254739   121.00000   -1.50000
AFIX   0
C2    1    0.893207    0.443968   -0.213044   121.00000    0.04189    0.05019 =
         0.04862   -0.01799   -0.00649   -0.01561
AFIX  23
H2A   6    0.911002    0.392100   -0.184947   121.00000   -1.20000
H2B   6    0.880105    0.487137   -0.188007   121.00000   -1.20000
AFIX   0
C3    1    0.967220    0.473699   -0.269904   121.00000    0.04770    0.03677 =
         0.03970   -0.01889   -0.00530   -0.01026
AFIX  23
H3A   6    0.952380    0.530126   -0.293846   121.00000   -1.20000
H3B   6    1.016581    0.480118   -0.253036   121.00000   -1.20000
AFIX   0
C4    1    0.994549    0.419597   -0.316737   121.00000    0.05411    0.03985 =
         0.04649   -0.02678   -0.01854    0.00885
AFIX  23
H4A   6    0.944518    0.409355   -0.331428   121.00000   -1.20000
H4B   6    1.014463    0.364636   -0.294010   121.00000   -1.20000
AFIX   0
C5    1    1.063837    0.455575   -0.375029   121.00000    0.07245    0.06085 =
         0.05159   -0.03432   -0.00269    0.00972
AFIX 137
H5A   6    1.075858    0.417488   -0.403702   121.00000   -1.50000
H5B   6    1.115255    0.462151   -0.361418   121.00000   -1.50000
H5C   6    1.045316    0.510409   -0.397758   121.00000   -1.50000
AFIX   0
PART 0
RESI 0
RESI PENB 2
PART 2  -121
C1    1    1.028322    0.465853   -0.411777  -121.00000    0.06258    0.08977 =
         0.05624   -0.03049   -0.01080   -0.02647
AFIX 137
H1A   6    1.044208    0.523581   -0.435087  -121.00000   -1.50000
H1B   6    0.966420    0.461579   -0.400309  -121.00000   -1.50000
H1C   6    1.053040    0.427611   -0.439075  -121.00000   -1.50000
AFIX   0
C2    1    1.061474    0.442176   -0.350856  -121.00000    0.06925    0.04554 =
         0.05219   -0.01801   -0.00802   -0.01320
AFIX  23
H2A   6    1.068830    0.380505   -0.337291  -121.00000   -1.20000
H2B   6    1.117109    0.468255   -0.358858  -121.00000   -1.20000
AFIX   0
C3    1    0.997728    0.473287   -0.298943  -121.00000    0.05167    0.04065 =
         0.03580   -0.00540   -0.01882   -0.00568
AFIX  23
H3A   6    1.026133    0.479107   -0.265675  -121.00000   -1.20000
H3B   6    0.975713    0.529331   -0.317776  -121.00000   -1.20000
AFIX   0
C4    1    0.924866    0.413803   -0.268329  -121.00000    0.05799    0.04799 =
         0.04149    0.00027   -0.01949   -0.01178
AFIX  23
H4A   6    0.897522    0.407398   -0.302006  -121.00000   -1.20000
H4B   6    0.947323    0.358014   -0.249416  -121.00000   -1.20000
AFIX   0
C5    1    0.859109    0.442551   -0.216883  -121.00000    0.04103    0.09297 =
         0.05967   -0.02119   -0.01305   -0.02051
AFIX 137
H5A   6    0.834377    0.496402   -0.235671  -121.00000   -1.50000
H5B   6    0.885680    0.449250   -0.183386  -121.00000   -1.50000
H5C   6    0.814432    0.400729   -0.198077  -121.00000   -1.50000
PART 0
RESI 0
AFIX   0
HKLF 4


REM  p-1_a.res in P-1
REM wR2 = 0.2493, GooF = S = 1.048, Restrained GooF = 0.918 for all data
REM R1 = 0.0871 for 15743 Fo > 4sig(Fo) and 0.1213 for all 22946 data
REM 3442 parameters refined using 85535 restraints

END

WGHT      0.1096     35.0847

REM Highest difference peak  0.978,  deepest hole -1.888,  1-sigma level  0.124
Q1    1   0.5416  0.0570  0.7627  11.00000  0.05    0.98
Q2    1   0.6182  0.3738  0.9372  11.00000  0.05    0.89
Q3    1   0.5529  0.2447  0.9916  11.00000  0.05    0.88
Q4    1   1.0919  0.6056 -0.2522  11.00000  0.05    0.82
Q5    1   0.5184  0.2008  0.8839  11.00000  0.05    0.79
Q6    1   0.3790  0.2753  0.8886  11.00000  0.05    0.79
Q7    1   1.1002  0.8431 -0.0495  11.00000  0.05    0.78
Q8    1   0.8792  1.1193  0.0685  11.00000  0.05    0.78
Q9    1   0.2744  0.3848  0.9303  11.00000  0.05    0.74
Q10   1   0.6474  0.5142  0.5381  11.00000  0.05    0.72
Q11   1   1.1492  0.7675 -0.1115  11.00000  0.05    0.70
Q12   1   0.1392  0.5750  0.9720  11.00000  0.05    0.68
Q13   1   0.7630  1.1522 -0.0446  11.00000  0.05    0.68
Q14   1   0.6981  0.4933  0.6373  11.00000  0.05    0.67
Q15   1   0.7785  0.9504 -0.0889  11.00000  0.05    0.66
Q16   1   0.9360  0.8854  0.1850  11.00000  0.05    0.66
Q17   1   1.1523  0.7730  0.3194  11.00000  0.05    0.65
Q18   1   0.3428  0.5697  0.8827  11.00000  0.05    0.65
Q19   1   0.6763  0.9267  0.0753  11.00000  0.05    0.65
Q20   1   0.7614  0.8831 -0.0556  11.00000  0.05    0.64
Q21   1   0.6032  0.3444  0.5479  11.00000  0.05    0.64
Q22   1   0.5750  0.5925  0.5029  11.00000  0.05    0.63
Q23   1   0.2622  0.3434  1.1692  11.00000  0.05    0.62
Q24   1   0.2470  0.2101  1.1685  11.00000  0.05    0.62
Q25   1   0.8019  0.3620 -0.1864  11.00000  0.05    0.62
Q26   1   0.5493  0.7063  0.3409  11.00000  0.05    0.62
Q27   1   0.2812  0.6461  0.9090  11.00000  0.05    0.61
Q28   1   0.5684  0.4093  0.6533  11.00000  0.05    0.61
Q29   1   0.5965  0.5873  0.3620  11.00000  0.05    0.61
Q30   1   0.8870  0.7515 -0.0552  11.00000  0.05    0.61
Q31   1   0.4173  0.7723  0.6382  11.00000  0.05    0.61
Q32   1   0.3039  0.2846  1.0619  11.00000  0.05    0.60
Q33   1   0.3458  0.4710  0.8625  11.00000  0.05    0.60
Q34   1   0.2183  0.3720  0.9978  11.00000  0.05    0.60
Q35   1   0.8046  0.9333 -0.1179  11.00000  0.05    0.59
Q36   1   0.3383  0.5155  0.8699  11.00000  0.05    0.59
Q37   1   1.0782  0.9121  0.2469  11.00000  0.05    0.59
Q38   1   0.4183  0.2578  0.9201  11.00000  0.05    0.59
Q39   1   0.7959  0.7132  0.3399  11.00000  0.05    0.58
Q40   1   0.4644  0.1843  1.1437  11.00000  0.05    0.58
Q41   1   0.3823  0.5975  0.9075  11.00000  0.05    0.58
Q42   1   0.3244 -0.1562  0.7773  11.00000  0.05    0.58
Q43   1   0.6919  0.3076  0.5811  11.00000  0.05    0.58
Q44   1   1.1329  0.8975 -0.1331  11.00000  0.05    0.57
Q45   1   1.1435  0.8242  0.3599  11.00000  0.05    0.57
Q46   1   0.9207  0.6802  0.1285  11.00000  0.05    0.56
Q47   1   0.8207  0.9505 -0.1309  11.00000  0.05    0.56
Q48   1   0.2990  0.5553  0.8705  11.00000  0.05    0.56
Q49   1   0.2809  0.3993  1.1519  11.00000  0.05    0.56
Q50   1   0.7559  0.8560  0.0086  11.00000  0.05    0.55
;
_shelx_res_checksum               97007
_shelx_hkl_file
;
  -1   0   0   13.10    3.50
   1   0   0    1.10    0.80
  -2   0   0  558.84   34.50
  -2   0   0  556.04   34.60
  -2   0   0  585.24   34.80
  -2   0   0  541.95   34.90
   2   0   0  584.64   34.70
   2   0   0  585.64   34.80
   2   0   0  564.74   34.70
  -3   0   0  230.38   17.60
  -3   0   0  208.08   17.70
  -3   0   0  264.27   19.30
   3   0   0  249.48   18.10
   3   0   0  241.48   18.10
   3   0   0  231.18   18.00
  -4   0   0   13.00    6.10
  -4   0   0   24.20    6.50
   4   0   0   18.10    6.80
   4   0   0   11.60    4.90
   4   0   0   10.00    5.50
  -5   0   0  833.22   54.09
  -5   0   0  908.11   56.59
   5   0   0  840.92   54.59
   5   0   0  839.12   54.79
   5   0   0  805.02   54.59
  -6   0   0  102.19   15.80
  -6   0   0   99.29   14.90
   6   0   0   91.19   15.10
   6   0   0   84.09   14.80
  -7   0   0  237.78   26.30
  -7   0   0  233.08   29.30
   7   0   0  275.87   29.90
   7   0   0  306.97   32.60
   7   0   0  230.68   27.90
  -8   0   0   13.40    9.40
  -8   0   0   -3.50    9.20
   8   0   0   -1.70   10.10
   8   0   0   20.20   11.60
  -9   0   0   13.10   10.20
  -9   0   0   13.80   10.40
   9   0   0   14.90   11.30
   9   0   0   32.90   12.60
 -10   0   0  130.99   23.40
 -10   0   0  140.49   27.60
  10   0   0  160.58   26.00
  10   0   0  116.59   22.20
 -11   0   0  106.09   20.70
 -11   0   0  141.19   25.60
  11   0   0  147.19   25.70
  11   0   0   81.49   20.90
 -12   0   0 1020.40   72.99
 -12   0   0  939.11   81.99
  12   0   0 1027.70   77.19
  12   0   0  983.40   73.19
 -13   0   0   -7.10    8.90
 -13   0   0    5.60    9.70
 -13   0   0  -14.20    9.50
  13   0   0   14.00   15.10
  13   0   0    7.30   13.20
 -14   0   0   12.20   11.80
 -14   0   0   -5.00    8.70
 -14   0   0    8.50   13.20
  14   0   0    5.10   12.90
  14   0   0    7.10   14.70
 -15   0   0  -15.60    7.20
 -15   0   0   -8.90   12.10
 -15   0   0   22.60   15.20
  15   0   0    4.90   14.80
  15   0   0    0.60   12.30
 -16   0   0   46.70   19.30
 -16   0   0   11.90   14.80
 -16   0   0   14.50   16.00
  16   0   0    4.50   13.60
  16   0   0   41.00   19.10
 -17   0   0   59.09   25.20
  17   0   0   21.60   17.90
  17   0   0    4.00   15.70
 -18   0   0   25.70   18.00
 -18   0   0    8.70   15.60
  18   0   0   -8.80   12.20
  18   0   0   -2.60   13.90
 -19   0   0  183.48   38.90
  19   0   0  106.29   29.00
  19   0   0  100.29   32.00
  19  -1   0   74.59   28.00
  19  -1   0  116.89   38.80
 -19   1   0   82.89   27.90
 -19   1   0   83.99   26.40
  18  -1   0   -3.20   11.90
  18  -1   0  -22.80   12.40
 -18   1   0   30.80   18.70
 -18   1   0    5.30   12.30
  17  -1   0   56.59   23.40
  17  -1   0   48.00   22.60
 -17   1   0   76.39   23.70
 -17   1   0   69.29   23.60
  16  -1   0   13.50   16.90
  16  -1   0  -15.70   11.70
 -16   1   0    3.00   11.40
 -16   1   0   -6.20   10.10
  15  -1   0  -10.90    9.80
  15  -1   0    9.50   14.00
 -15   1   0    0.30    9.60
 -15   1   0   22.00   14.90
 -15   1   0   23.10   15.20
  14  -1   0    5.00   13.40
  14  -1   0  -13.30   12.50
 -14   1   0   13.90   14.00
 -14   1   0   -5.80   11.40
 -14   1   0  -12.50    8.90
  13  -1   0  390.56   49.30
  13  -1   0  370.76   51.99
 -13   1   0  321.07   43.80
 -13   1   0  417.16   47.70
 -13   1   0  400.66   58.09
  12  -1   0  287.77   40.50
  12  -1   0  267.77   42.30
 -12   1   0  238.48   32.10
 -12   1   0  246.58   34.80
 -12   1   0  297.57   39.40
  11  -1   0  146.09   27.70
  11  -1   0  191.98   33.60
 -11   1   0  127.99   24.40
 -11   1   0  137.79   25.00
  10  -1   0  135.69   25.10
  10  -1   0  223.78   32.60
 -10   1   0  241.48   30.70
 -10   1   0  184.58   28.10
   9  -1   0 1119.09   79.69
   9  -1   0 1247.78   81.39
  -9   1   0 1118.89   78.89
  -9   1   0 1170.78   78.09
   8  -1   0  134.59   23.20
   8  -1   0  143.59   22.90
  -8   1   0  166.08   23.40
  -8   1   0  122.39   19.60
   7  -1   0  212.98   27.90
  -7   1   0  142.09   20.20
  -7   1   0  178.38   22.50
   6  -1   0   27.50   10.70
   6  -1   0    4.40    7.90
  -6   1   0    8.70    7.60
  -6   1   0   11.10    7.10
   5  -1   0  916.81   63.69
   5  -1   0  870.11   58.99
   5  -1   0  934.11   54.49
   5  -1   0  962.20   54.69
  -5   1   0  829.82   57.49
  -5   1   0  936.81   58.79
   4  -1   0  751.02   48.50
   4  -1   0  674.73   43.50
   4  -1   0  683.63   43.40
   4  -1   0  789.82   50.59
  -4   1   0  725.03   43.20
  -4   1   0  782.02   46.30
  -4   1   0  698.33   44.00
  -4   1   0  767.32   47.30
   3  -1   0  307.27   20.80
   3  -1   0  308.67   22.90
   3  -1   0  297.27   20.60
   3  -1   0  365.06   24.80
  -3   1   0  311.47   21.10
  -3   1   0  315.47   20.30
  -3   1   0  328.17   21.90
   2  -1   0   79.09    9.10
   2  -1   0   72.99    7.10
   2  -1   0   73.49    7.20
   2  -1   0   84.59   10.20
  -2   1   0   91.69   10.70
  -2   1   0   70.99    6.70
  -2   1   0   75.09    7.40
  -2   1   0   72.89    6.60
   0   1   0    0.40    0.70
  -2  -1   0  105.99   10.20
  -2  -1   0  114.09    9.10
  -2  -1   0  115.89    9.50
  -2  -1   0  114.99    9.50
  -2  -1   0  133.19   11.60
  -2  -1   0  128.49    9.50
   2   1   0  104.09    8.80
   2   1   0  127.19    9.60
   2   1   0  112.49    9.30
   2   1   0  120.79    9.50
   2   1   0  108.99    9.60
  -3  -1   0  626.04   38.00
  -3  -1   0  726.53   42.90
  -3  -1   0  657.93   39.50
  -3  -1   0  588.34   38.10
  -3  -1   0  634.24   39.10
   3   1   0  679.33   39.60
   3   1   0  633.94   38.80
   3   1   0  617.44   38.20
   3   1   0  585.34   37.90
   3   1   0  647.24   40.10
  -4  -1   0  118.49   16.00
  -4  -1   0   78.99   10.80
   4   1   0   91.69   12.10
   4   1   0   90.09   11.90
   4   1   0  116.89   15.30
  -5  -1   0 4108.89  239.38
   5   1   0 4196.58  235.08
   5   1   0 4157.68  235.98
   5   1   0 4017.10  236.58
  -6  -1   0   64.49   14.70
  -6  -1   0   68.09   12.60
   6   1   0   64.29   12.10
   6   1   0   40.60    9.60
   6   1   0   43.70   12.10
  -7  -1   0   73.39   16.90
  -7  -1   0   99.89   16.10
   7   1   0   74.89   15.40
   7   1   0   67.89   14.50
   7   1   0   67.79   15.50
  -8  -1   0  680.53   49.60
  -8  -1   0  706.03   54.39
   8   1   0  665.83   51.49
   8   1   0  651.73   50.29
   8   1   0  748.33   49.99
  -9  -1   0  540.85   43.10
  -9  -1   0  537.05   47.40
   9   1   0  561.34   45.70
   9   1   0  568.94   45.20
   9   1   0  560.94   42.70
 -10  -1   0   67.49   18.70
  10   1   0   59.39   15.10
  10   1   0   49.20   14.20
  10   1   0   76.39   19.10
 -11  -1   0  336.77   37.30
 -11  -1   0  391.66   46.50
  11   1   0  287.77   35.50
  11   1   0  283.07   37.90
 -12  -1   0  225.88   30.80
 -12  -1   0  189.68   34.70
  12   1   0  219.68   30.80
  12   1   0  223.28   35.40
 -13  -1   0  370.76   44.30
 -13  -1   0  434.76   55.39
 -13  -1   0  408.56   50.39
  13   1   0  310.87   47.40
  13   1   0  353.06   42.70
 -14  -1   0   46.10   19.70
 -14  -1   0   52.29   21.40
 -14  -1   0   54.79   19.90
  14   1   0   29.70   18.40
  14   1   0   42.40   17.60
 -15  -1   0   -0.30   11.70
 -15  -1   0    8.90   11.70
 -15  -1   0   50.59   19.20
  15   1   0    1.40   14.70
  15   1   0    1.50   13.00
 -16  -1   0    3.10   11.40
 -16  -1   0   19.70   16.20
 -16  -1   0   20.20   16.50
  16   1   0   15.70   15.70
  16   1   0    0.50   14.10
 -17  -1   0   18.00   17.50
 -17  -1   0   43.90   22.20
  17   1   0   43.90   22.80
  17   1   0   25.00   18.40
 -18  -1   0   10.80   15.20
 -18  -1   0    1.60   11.60
  18   1   0   -6.00   13.10
  18   1   0    1.40   14.60
 -19  -1   0   11.20   15.70
  19   1   0    3.10   14.00
  19   1   0   13.00   16.20
  19  -2   0  -14.50   17.40
  19  -2   0   -2.50   15.30
 -19   2   0   -6.60   13.10
 -19   2   0    0.10   11.70
 -19   2   0   17.40   18.00
  18  -2   0   57.39   26.90
  18  -2   0    4.50   13.90
 -18   2   0   11.40   16.10
 -18   2   0   18.70   12.50
  17  -2   0   34.80   23.20
 -17   2   0   90.39   23.40
 -17   2   0   42.00   19.00
  16  -2   0   65.19   24.70
  16  -2   0  122.59   32.50
 -16   2   0  124.99   27.80
 -16   2   0   87.29   25.60
  15  -2   0   16.10   14.80
  15  -2   0   15.50   15.40
 -15   2   0    0.20   11.00
 -15   2   0   33.40   17.70
 -15   2   0   22.20   15.80
  14  -2   0   33.40   18.50
  14  -2   0   42.80   18.00
 -14   2   0   17.50   15.30
 -14   2   0   14.90   13.10
 -14   2   0   24.70   12.20
  13  -2   0    4.60   16.20
  13  -2   0   31.00   19.60
 -13   2   0   10.30   11.70
 -13   2   0   44.40   15.90
 -13   2   0   12.40   12.90
  12  -2   0   78.99   24.10
  12  -2   0   42.30   17.40
 -12   2   0   74.39   19.00
 -12   2   0  103.09   28.60
 -12   2   0   78.89   20.50
  11  -2   0  433.46   50.79
  11  -2   0  371.96   48.00
 -11   2   0  461.25   41.10
 -11   2   0  470.05   40.00
 -11   2   0  466.95   41.20
  10  -2   0   35.30   17.80
  10  -2   0   45.80   17.70
 -10   2   0   28.50   11.40
 -10   2   0   36.80   13.20
 -10   2   0   38.00   12.90
   9  -2   0   45.20   15.40
   9  -2   0   67.89   11.60
   9  -2   0   57.19   17.00
  -9   2   0   42.40   13.40
  -9   2   0   38.60   12.60
   8  -2   0 1319.27   95.59
   8  -2   0 1548.35   89.79
   8  -2   0 1545.45   98.99
   8  -2   0 1550.54   88.59
  -8   2   0 1350.96   92.59
   7  -2   0  177.08   17.90
   7  -2   0  255.67   31.20
   7  -2   0  111.19   22.60
   7  -2   0  177.98   19.90
  -7   2   0  128.39   20.00
  -7   2   0  152.18   18.20
  -7   2   0  126.69   18.70
  -7   2   0  158.78   16.80
   6  -2   0  911.61   57.29
   6  -2   0 1020.60   63.89
   6  -2   0  875.91   57.89
  -6   2   0  900.01   58.19
  -6   2   0  885.31   56.39
  -6   2   0  935.31   61.99
  -6   2   0 1020.40   60.29
   5  -2   0  829.42   55.19
   5  -2   0  739.03   45.40
   5  -2   0  734.23   51.19
   5  -2   0  666.83   45.40
  -5   2   0  713.13   48.50
  -5   2   0  734.93   46.10
  -5   2   0  717.03   44.50
  -5   2   0  641.94   45.70
   4  -2   0 2147.79  123.19
   4  -2   0 1943.91  131.09
   4  -2   0 2143.09  122.79
   4  -2   0 1990.40  125.29
  -4   2   0 2242.28  123.79
  -4   2   0 2160.38  122.09
   3  -2   0    8.40    5.00
   3  -2   0   -4.50    4.40
   3  -2   0    0.70    4.50
  -3   2   0    2.60    3.80
  -3   2   0   -0.30    4.70
   2  -2   0  568.94   37.50
  -2   2   0  585.64   36.70
  -2   2   0  521.35   35.90
  -2   2   0  517.35   35.20
   1  -2   0   22.60    5.20
   1  -2   0   30.60    6.90
   1  -2   0   23.90    6.30
   1  -2   0   16.50    5.50
  -1   2   0   30.40    6.10
  -1   2   0   19.40    6.00
  -1   2   0   16.10    5.30
  -1   2   0   36.40    6.50
   0  -2   0  188.08   15.60
   0  -2   0  198.18   13.90
   0  -2   0  205.48   14.80
   0  -2   0  186.28   15.50
   0  -2   0  175.68   14.30
   0  -2   0  201.98   14.80
   0   2   0  193.78   15.80
   0   2   0  204.18   14.70
   0   2   0  210.08   14.70
   0   2   0  193.98   14.60
   0   2   0  206.18   15.90
  -1  -2   0  102.19   10.00
  -1  -2   0  100.89   11.70
  -1  -2   0   99.79   11.70
  -1  -2   0  100.69    8.60
  -1  -2   0   93.89   10.40
   1   2   0   97.59    9.10
   1   2   0   96.79   11.70
   1   2   0   94.29    8.20
   1   2   0  100.79   10.70
  -3  -2   0   57.99    9.30
  -3  -2   0   51.49    7.60
  -3  -2   0   56.89    9.20
  -3  -2   0   53.39   10.50
  -3  -2   0   63.89    9.40
   3   2   0   53.89    9.20
   3   2   0   75.29   10.10
   3   2   0   91.29   10.50
   3   2   0   65.39   10.00
  -4  -2   0  892.31   57.09
  -4  -2   0 1027.30   57.29
  -4  -2   0  838.22   60.69
  -4  -2   0  923.41   56.49
   4   2   0  898.51   56.09
   4   2   0  960.20   56.79
   4   2   0  907.21   56.99
   4   2   0  945.21   56.99
  -5  -2   0  335.37   24.40
  -5  -2   0  375.86   31.10
  -5  -2   0  339.17   24.90
  -5  -2   0  352.66   26.30
   5   2   0  362.96   25.20
   5   2   0  319.87   24.60
   5   2   0  341.27   26.00
   5   2   0  328.47   24.50
   5   2   0  382.76   27.80
  -6  -2   0 1918.51  114.49
  -6  -2   0 1970.50  120.49
   6   2   0 1859.01  112.89
   6   2   0 1861.11  114.39
   6   2   0 1912.21  112.09
   6   2   0 1963.20  116.49
  -7  -2   0   46.30   15.90
  -7  -2   0   37.80   11.10
   7   2   0   33.20   11.90
   7   2   0   30.30   10.80
  -8  -2   0 2325.97  142.39
  -8  -2   0 2385.66  149.09
   8   2   0 2412.56  145.19
   8   2   0 2368.46  140.99
   8   2   0 2333.97  142.99
  -9  -2   0   31.50   14.00
  -9  -2   0   42.10   14.70
   9   2   0   47.50   17.90
   9   2   0   16.60   11.80
   9   2   0   38.70   12.50
 -10  -2   0 1051.29   77.89
 -10  -2   0  983.40   74.79
  10   2   0 1061.49   72.29
  10   2   0  978.90   72.99
  10   2   0 1019.20   68.99
 -11  -2   0   89.59   18.30
 -11  -2   0   76.79   22.90
  11   2   0  135.99   22.40
  11   2   0   84.99   20.80
  11   2   0   77.99   19.80
 -12  -2   0 1222.48   90.99
 -12  -2   0 1452.35  101.89
  12   2   0 1457.05   90.99
  12   2   0 1329.77   95.59
  12   2   0 1311.17   93.89
 -13  -2   0  460.65   56.39
 -13  -2   0  362.36   43.70
  13   2   0  466.15   54.89
  13   2   0  413.86   39.50
 -14  -2   0   10.90   12.40
 -14  -2   0   15.80   15.00
 -14  -2   0    7.20   14.80
  14   2   0   29.00   17.80
  14   2   0   -2.00    9.40
 -15  -2   0  243.88   39.40
 -15  -2   0  289.67   48.00
 -15  -2   0  289.57   45.80
  15   2   0  215.48   34.10
  15   2   0  239.58   42.10
 -16  -2   0    6.30   14.40
 -16  -2   0  -11.20    9.00
 -16  -2   0    9.40   12.70
  16   2   0   30.80   16.40
  16   2   0   20.00   15.20
 -17  -2   0  195.18   37.80
 -17  -2   0  174.68   40.20
  17   2   0  153.58   40.00
  17   2   0  219.78   35.10
 -18  -2   0   97.09   30.90
  18   2   0   47.20   23.60
  18   2   0   23.50   14.70
 -19  -2   0   54.49   23.90
  19   2   0   14.70   17.90
  19   2   0   -5.00   11.20
  19  -3   0   80.99   31.40
 -19   3   0   50.89   20.80
 -19   3   0  102.29   32.20
 -19   3   0  148.29   30.70
  18  -3   0   12.50   19.00
 -18   3   0   36.00   26.00
 -18   3   0   12.20   14.00
 -18   3   0   72.39   23.00
  17  -3   0    6.40   16.20
  17  -3   0    6.50   16.50
 -17   3   0   21.50   14.50
 -17   3   0   11.70   14.80
  16  -3   0   -9.90   16.00
  16  -3   0   -0.80   15.10
 -16   3   0   19.10   15.20
 -16   3   0    3.10   10.80
  15  -3   0   97.39   28.20
  15  -3   0   86.39   28.60
 -15   3   0   85.09   22.10
 -15   3   0  124.59   26.80
 -15   3   0  107.39   24.20
  14  -3   0    5.30   15.40
  14  -3   0   19.80   17.00
 -14   3   0   22.80   13.60
 -14   3   0   18.90   14.60
 -14   3   0   13.60   10.80
  13  -3   0   45.40   22.30
  13  -3   0   17.30   16.90
 -13   3   0   62.49   19.60
 -13   3   0   36.90   16.70
  12  -3   0  141.99   30.70
  12  -3   0  204.58   34.40
 -12   3   0  152.08   27.10
 -12   3   0  167.78   26.90
 -12   3   0  168.48   30.80
  11  -3   0  199.68   34.00
  11  -3   0  238.68   38.30
  11  -3   0  213.28   24.10
 -11   3   0  198.98   27.80
 -11   3   0  145.19   25.60
 -11   3   0  181.38   26.90
  10  -3   0   71.39   13.50
  10  -3   0   61.39   18.00
  10  -3   0   67.59   15.10
  10  -3   0   84.49   21.50
 -10   3   0  106.59   19.90
 -10   3   0   80.99   16.80
 -10   3   0   61.69   16.30
   9  -3   0   -1.20    9.10
   9  -3   0   23.30   13.90
   9  -3   0    9.20    6.80
  -9   3   0    1.50    6.10
  -9   3   0   -1.40    6.80
  -9   3   0   13.50   11.60
  -9   3   0    6.50    8.00
   8  -3   0  298.57   24.70
   8  -3   0  289.47   26.60
   8  -3   0  339.77   37.40
   8  -3   0  344.47   41.30
  -8   3   0  281.87   34.00
  -8   3   0  318.87   26.90
  -8   3   0  291.87   23.70
  -8   3   0  293.07   25.70
  -8   3   0  259.77   25.70
   7  -3   0  116.69   21.40
   7  -3   0  138.79   19.20
   7  -3   0  142.39   18.50
   7  -3   0  107.99   22.10
  -7   3   0  143.19   16.60
  -7   3   0  129.59   19.90
  -7   3   0   98.79   17.40
  -7   3   0  103.79   16.00
   6  -3   0  335.67   38.30
   6  -3   0  268.97   26.60
   6  -3   0  290.67   25.80
  -6   3   0  309.77   24.90
  -6   3   0  336.87   28.30
   5  -3   0  823.12   55.69
   5  -3   0  806.92   54.49
  -5   3   0  897.31   59.49
  -5   3   0  864.21   56.19
  -5   3   0  858.51   53.99
   4  -3   0   77.79   15.40
   4  -3   0   79.79   13.30
   4  -3   0   65.39   12.50
  -4   3   0   73.49   12.10
  -4   3   0   69.99   13.60
  -4   3   0   71.49   13.30
   3  -3   0  791.22   52.09
  -3   3   0  807.62   52.49
  -3   3   0  800.82   51.39
  -3   3   0  786.52   53.09
   2  -3   0   75.59   12.80
   2  -3   0   91.69   13.30
   2  -3   0   72.69   11.80
  -2   3   0   80.99   11.90
  -2   3   0   50.39   10.20
  -2   3   0   64.69   11.30
  -2   3   0   87.09   13.80
   0  -3   0  135.39   12.60
   0  -3   0  139.19   16.70
   0  -3   0  142.79   17.20
   0  -3   0  132.69   14.40
   0  -3   0  146.59   13.90
   0   3   0  138.49   17.30
   0   3   0  139.09   16.40
   0   3   0  139.09   15.30
   0   3   0  161.58   16.50
  -1  -3   0  186.28   19.80
  -1  -3   0  177.28   17.50
  -1  -3   0  166.18   17.20
  -1  -3   0  157.48   19.10
  -1  -3   0  153.48   16.00
   1   3   0  127.39   16.80
   1   3   0  159.58   17.20
   1   3   0  139.09   15.70
   1   3   0  150.88   18.30
  -2  -3   0   58.39   10.00
  -2  -3   0   76.19    9.80
  -2  -3   0   34.80    9.00
  -2  -3   0   52.09   10.60
   2   3   0   52.09   10.90
   2   3   0   42.00    8.40
   2   3   0   47.50    8.80
  -3  -3   0 1503.15   87.29
  -3  -3   0 1330.27   88.69
  -3  -3   0 1358.16   83.29
  -3  -3   0 1535.25   87.49
  -3  -3   0 1404.56   85.59
   3   3   0 1429.86   84.99
   3   3   0 1504.05   87.39
   3   3   0 1330.27   87.39
   3   3   0 1510.85   87.39
  -4  -3   0   25.30    9.60
  -4  -3   0   20.30    7.30
  -4  -3   0   32.10    8.80
  -4  -3   0   35.90    8.90
   4   3   0   25.40    7.60
   4   3   0   22.10    7.50
   4   3   0   24.40    7.90
   4   3   0   18.30    6.40
  -5  -3   0  832.32   55.49
  -5  -3   0  905.11   61.59
  -5  -3   0  893.91   55.39
  -5  -3   0  799.12   55.09
   5   3   0  898.81   57.49
   5   3   0  842.42   55.59
   5   3   0  821.62   55.19
   5   3   0  917.81   55.49
  -6  -3   0  432.66   31.70
  -6  -3   0  367.56   31.30
  -6  -3   0  465.05   33.70
  -6  -3   0  430.46   38.80
   6   3   0  445.36   32.60
   6   3   0  413.46   31.80
   6   3   0  453.95   34.30
   6   3   0  449.46   32.90
  -7  -3   0  430.86   30.80
  -7  -3   0  380.96   32.80
  -7  -3   0  394.96   38.20
   7   3   0  416.86   32.80
   7   3   0  384.46   31.10
   7   3   0  365.36   33.40
   7   3   0  401.76   30.60
  -8  -3   0  746.23   60.19
  -8  -3   0  725.63   53.49
   8   3   0  822.92   52.59
   8   3   0  705.63   50.69
   8   3   0  682.43   49.80
   8   3   0  827.12   56.69
   8   3   0  865.41   55.19
  -9  -3   0  892.81   68.49
  -9  -3   0 1003.30   73.39
   9   3   0  930.71   67.49
   9   3   0  943.91   65.69
   9   3   0  905.01   64.79
 -10  -3   0   18.60   12.30
 -10  -3   0   10.80   10.50
  10   3   0   17.80   11.50
  10   3   0   17.20    9.20
  10   3   0    4.10    8.90
 -11  -3   0   -3.50   12.70
 -11  -3   0   12.60    9.50
  11   3   0   11.60   10.40
  11   3   0   16.80   11.20
  11   3   0   16.00   12.00
 -12  -3   0  211.08   31.20
 -12  -3   0  306.57   45.50
  12   3   0  290.27   42.50
  12   3   0  251.67   32.40
  12   3   0  184.58   30.80
 -13  -3   0  554.64   64.89
 -13  -3   0  587.34   52.19
  13   3   0  635.44   54.59
  13   3   0  600.04   55.99
  13   3   0  636.84   49.30
 -14  -3   0   23.20   15.80
 -14  -3   0   22.00   18.40
 -14  -3   0    8.20   12.00
  14   3   0   26.20   14.80
  14   3   0   13.70   13.50
 -15  -3   0  237.18   51.29
 -15  -3   0  193.68   32.60
 -15  -3   0  130.59   32.90
  15   3   0  211.18   32.30
  15   3   0  226.48   45.80
 -16  -3   0    8.00   17.50
 -16  -3   0    2.80   13.50
 -16  -3   0   -7.40   11.90
  16   3   0   11.00   15.20
  16   3   0   -5.90    9.40
 -17  -3   0   14.60   18.90
  17   3   0   49.90   21.60
 -18  -3   0   60.29   24.70
  18   3   0   34.00   20.20
 -19  -3   0   53.29   27.70
  19  -4   0    9.20   20.80
 -19   4   0    5.00   22.40
 -19   4   0   15.20   14.20
 -19   4   0   30.90   14.80
  18  -4   0   34.50   23.70
 -18   4   0  -10.40   15.40
 -18   4   0   23.20   14.80
 -18   4   0   21.40   14.00
  17  -4   0   -6.00   14.80
 -17   4   0    0.80   11.40
 -17   4   0    8.10   11.20
 -17   4   0    7.80   17.10
  16  -4   0   13.20   19.40
 -16   4   0   37.10   19.10
 -16   4   0   33.20   15.60
 -16   4   0   -2.60   17.30
  15  -4   0   19.10   17.20
 -15   4   0    0.30   14.50
 -15   4   0   45.00   18.40
 -15   4   0   33.70   15.30
  14  -4   0  501.75   65.99
 -14   4   0  417.96   61.59
 -14   4   0  424.96   41.80
 -14   4   0  410.66   55.59
 -14   4   0  577.74   73.59
  13  -4   0  -26.00    8.30
  13  -4   0   -3.70    8.10
  13  -4   0   -8.10   10.10
 -13   4   0   10.30   16.50
 -13   4   0    3.70   11.20
 -13   4   0    6.20    9.10
 -13   4   0   12.70   13.80
  12  -4   0  472.65   35.20
  12  -4   0  387.56   52.29
  12  -4   0  446.16   38.00
 -12   4   0  345.37   45.80
 -12   4   0  388.76   37.30
 -12   4   0  416.06   36.80
 -12   4   0  390.06   55.19
  11  -4   0   99.49   27.40
  11  -4   0   84.29   19.30
  11  -4   0   78.99   15.10
 -11   4   0   78.49   17.20
 -11   4   0   48.70   20.30
 -11   4   0  113.99   24.50
 -11   4   0   71.09   16.20
 -11   4   0   55.69   15.10
  10  -4   0  523.85   38.80
  10  -4   0  561.44   42.10
  10  -4   0  443.86   54.79
 -10   4   0  402.96   42.30
 -10   4   0  522.35   40.90
 -10   4   0  528.05   37.60
 -10   4   0  527.75   49.60
 -10   4   0  522.55   39.00
 -10   4   0  504.25   39.90
   9  -4   0  141.09   22.70
   9  -4   0  178.78   31.50
   9  -4   0  135.19   19.60
  -9   4   0  176.78   20.70
  -9   4   0  127.69   20.80
  -9   4   0  126.89   25.50
  -9   4   0  143.79   26.00
   8  -4   0   12.50    8.50
   8  -4   0    3.70    8.90
   8  -4   0   25.20   14.90
  -8   4   0   16.30   11.20
  -8   4   0   31.60   11.40
  -8   4   0   12.40   11.80
  -8   4   0   -0.40    6.20
   7  -4   0  186.78   23.10
   7  -4   0  178.18   30.40
   7  -4   0  176.58   24.20
  -7   4   0  179.88   24.50
  -7   4   0  164.08   28.50
   6  -4   0  836.82   71.79
  -6   4   0 1149.58   66.59
   5  -4   0  395.96   34.90
   5  -4   0  328.47   29.90
   5  -4   0  325.37   29.10
  -5   4   0  339.27   30.10
  -5   4   0  344.07   32.30
  -5   4   0  344.37   28.10
   3  -4   0  322.57   29.20
   3  -4   0  308.07   27.80
   3  -4   0  302.37   27.20
  -3   4   0  300.17   27.40
  -3   4   0  307.47   26.60
  -3   4   0  324.37   28.80
  -3   4   0  386.06   28.90
   1  -4   0 2042.90  125.59
   1  -4   0 2134.59  119.89
   1  -4   0 2099.39  123.89
   1  -4   0 2160.28  126.19
   1  -4   0 2446.76  131.09
  -1   4   0 1945.41  124.69
  -1   4   0 1865.51  125.09
  -1   4   0 2066.69  123.79
   0  -4   0  352.76   25.40
   0  -4   0  336.07   27.40
   0  -4   0  291.07   23.10
   0  -4   0  297.07   25.00
   0  -4   0  311.57   27.20
   0   4   0  312.07   26.70
   0   4   0  329.97   25.20
   0   4   0  290.17   26.30
   0   4   0  342.07   27.70
  -1  -4   0    4.60    5.10
  -1  -4   0    6.90    6.60
  -1  -4   0    1.70    6.10
  -1  -4   0    9.10    5.90
  -1  -4   0   11.80    6.00
   1   4   0   -3.50    4.90
   1   4   0   15.30    7.50
   1   4   0    8.40    7.90
   1   4   0   15.10    7.10
  -2  -4   0  683.73   44.40
  -2  -4   0  711.43   45.60
  -2  -4   0  661.03   47.50
  -2  -4   0  655.73   47.10
  -2  -4   0  679.93   47.70
   2   4   0  701.33   48.10
   2   4   0  686.13   45.10
   2   4   0  709.63   45.70
   2   4   0  683.13   47.60
  -3  -4   0 1467.55   93.09
  -3  -4   0 1608.54   89.49
  -3  -4   0 1524.75   94.99
  -3  -4   0 1495.95   91.29
  -3  -4   0 1433.16   92.99
   3   4   0 1533.85   91.29
   3   4   0 1429.86   93.19
   3   4   0 1510.25   90.49
  -4  -4   0   40.70   11.50
  -4  -4   0   21.30    9.40
  -4  -4   0   60.99   12.70
  -4  -4   0   47.20   11.10
  -4  -4   0   49.20    9.00
   4   4   0   66.49   12.60
   4   4   0   48.40   10.40
   4   4   0   60.19   12.50
  -5  -4   0  110.99   17.50
  -5  -4   0  164.28   16.90
  -5  -4   0  110.39   18.00
  -5  -4   0  126.39   21.50
  -5  -4   0  134.59   19.60
   5   4   0  163.28   19.70
   5   4   0  158.78   20.30
   5   4   0  128.19   19.20
   5   4   0  144.79   19.70
  -6  -4   0  243.58   35.30
  -6  -4   0  270.27   26.70
  -6  -4   0  298.17   27.10
   6   4   0  375.16   29.70
   6   4   0  260.77   25.20
   6   4   0  260.07   30.90
   6   4   0  388.26   29.40
  -7  -4   0  525.75   40.30
  -7  -4   0  554.24   46.80
  -7  -4   0  499.55   38.20
  -7  -4   0  496.45   39.20
   7   4   0  539.05   39.40
   7   4   0  460.55   38.90
   7   4   0  552.54   41.70
   7   4   0  517.95   39.10
  -8  -4   0   27.00   12.50
  -8  -4   0   59.69   12.00
  -8  -4   0   23.20   10.40
  -8  -4   0   28.30    9.80
   8   4   0   63.39   13.00
   8   4   0   30.10   12.10
   8   4   0   69.19   13.90
   8   4   0   49.00   12.80
  -9  -4   0   -5.30    5.80
  -9  -4   0   22.40   10.60
   9   4   0    3.80    8.90
   9   4   0   -3.10    7.80
   9   4   0   19.00   10.70
   9   4   0   13.10   10.10
 -10  -4   0  430.66   50.49
 -10  -4   0  362.56   46.80
  10   4   0  334.17   29.20
  10   4   0  372.06   34.10
  10   4   0  374.26   43.70
  10   4   0  316.67   30.00
 -11  -4   0    6.30   12.40
 -11  -4   0    3.70    9.30
  11   4   0   16.20   11.60
  11   4   0   -8.10    9.90
 -12  -4   0  324.27   41.20
 -12  -4   0  356.66   48.40
  12   4   0  365.56   47.00
  12   4   0  386.86   43.60
 -13  -4   0   52.39   21.00
 -13  -4   0   49.10   17.60
  13   4   0   16.40   15.70
  13   4   0   34.10   17.90
 -14  -4   0   21.10   18.40
 -14  -4   0   15.00   16.90
 -14  -4   0   29.20   14.00
  14   4   0  -10.30   11.70
  14   4   0    3.20   14.20
 -15  -4   0  -18.90   11.70
 -15  -4   0   -0.50   10.40
 -15  -4   0   23.10   15.90
  15   4   0    5.60   15.30
 -16  -4   0   24.20   13.90
 -16  -4   0   19.20   16.70
 -16  -4   0  -10.00    8.90
  16   4   0   23.00   18.70
 -17  -4   0    0.00   14.40
  17   4   0   -3.60   11.30
 -18  -4   0   67.59   29.40
  18   4   0   71.49   27.60
 -19  -4   0   -3.40   14.20
  19   4   0   -7.80   17.80
  19  -5   0    0.10   15.60
 -19   5   0    2.60   10.60
 -19   5   0   69.99   27.90
  18  -5   0   -6.30   17.20
 -18   5   0  -18.10   14.70
  17  -5   0   21.90   19.10
 -17   5   0   32.60   22.80
  16  -5   0  -17.40   13.60
 -16   5   0   -1.30    9.40
 -16   5   0    1.90   10.50
 -16   5   0   -8.40   17.60
  15  -5   0  110.29   33.10
  15  -5   0  135.99   25.10
 -15   5   0  130.29   23.40
 -15   5   0   86.19   30.00
 -15   5   0  176.48   27.00
  14  -5   0  -23.20    9.40
  14  -5   0   15.30   11.40
  14  -5   0   31.50   20.70
 -14   5   0    4.90    8.30
 -14   5   0   -2.50   16.10
 -14   5   0    4.30   10.80
  13  -5   0   45.90   13.80
  13  -5   0   48.10   16.60
  13  -5   0   64.29   25.60
 -13   5   0   25.70   14.00
 -13   5   0   34.20   20.60
  12  -5   0   42.50   21.30
  12  -5   0   51.99   18.10
  12  -5   0   23.00   11.20
 -12   5   0   14.50   11.60
 -12   5   0   40.60   12.00
 -12   5   0   46.60   16.80
 -12   5   0    9.30   16.80
  11  -5   0    5.40    9.50
  11  -5   0   17.90   18.90
  11  -5   0    6.30   11.00
 -11   5   0   14.20    9.00
 -11   5   0   11.10   10.90
 -11   5   0   11.90   11.90
 -11   5   0    4.00   14.00
  10  -5   0   99.59   22.60
  10  -5   0   94.99   26.80
  10  -5   0  166.48   23.30
 -10   5   0  143.09   20.70
 -10   5   0  122.59   29.40
 -10   5   0  196.48   27.20
 -10   5   0  150.48   26.90
   9  -5   0  900.01   70.29
   9  -5   0  816.02   57.79
   9  -5   0  829.82   60.99
  -9   5   0  791.42   55.99
  -9   5   0  880.51   68.19
  -9   5   0  811.22   62.59
  -9   5   0  838.32   60.79
   8  -5   0   33.60   12.30
   8  -5   0   48.30   20.10
   8  -5   0   46.50   26.00
  -8   5   0   45.20   23.20
  -8   5   0   33.40   13.10
  -8   5   0   42.30   12.60
   7  -5   0 1266.17   83.89
   7  -5   0 1309.37   86.29
   7  -5   0 1377.56   93.69
  -7   5   0 1332.47   86.59
  -7   5   0 1194.78   81.69
  -7   5   0 1319.77   90.39
   6  -5   0  435.46   36.50
   6  -5   0  357.26   33.80
   6  -5   0  432.36   48.80
  -6   5   0  411.26   38.50
  -6   5   0  357.36   32.20
  -6   5   0  415.96   36.10
   5  -5   0  359.36   31.10
   5  -5   0  316.97   40.30
   5  -5   0  337.47   31.70
  -5   5   0  346.47   29.10
  -5   5   0  207.88   31.20
  -5   5   0  342.17   39.20
  -5   5   0  316.17   31.10
   4  -5   0  908.51   63.59
   4  -5   0  761.22   59.29
  -4   5   0  833.72   58.49
  -4   5   0  934.21   61.69
  -4   5   0  838.22   60.59
   3  -5   0 1741.03  105.79
   3  -5   0 1537.95  106.59
   3  -5   0 1698.13  104.49
   3  -5   0 1711.23  106.29
  -3   5   0 1661.53  105.19
  -3   5   0 1646.94  104.89
  -3   5   0 1685.63  104.69
  -3   5   0 1714.13  106.49
   2  -5   0  467.45   38.30
   2  -5   0  409.36   36.70
   2  -5   0  459.15   36.60
  -2   5   0  495.65   37.60
  -2   5   0  501.55   38.00
  -2   5   0  449.66   38.00
   1  -5   0  650.93   49.50
   1  -5   0  718.63   43.80
   1  -5   0  688.83   49.50
   1  -5   0  644.64   47.10
   1  -5   0  660.43   49.80
  -1   5   0  680.43   49.40
  -1   5   0  714.43   48.20
  -1   5   0  701.93   47.60
  -1   5   0  660.73   49.90
   0  -5   0    4.90    4.90
   0  -5   0   10.00    6.70
   0  -5   0   13.70    8.50
   0  -5   0    7.50    8.30
   0  -5   0    4.10    5.90
   0   5   0   12.60    8.40
   0   5   0    1.20    5.50
   0   5   0    3.00    6.40
   0   5   0    5.70    7.80
  -1  -5   0 3846.12  226.88
  -1  -5   0 3915.91  230.68
  -1  -5   0 3956.20  230.98
   1   5   0 3973.60  231.48
   1   5   0 4046.00  231.08
   1   5   0 3916.21  227.68
  -2  -5   0  331.17   29.90
  -2  -5   0  344.27   26.50
  -2  -5   0  348.67   27.20
  -2  -5   0  351.16   28.90
  -2  -5   0  254.27   28.00
   2   5   0  331.87   29.00
   2   5   0  320.17   29.40
   2   5   0  330.77   27.00
   2   5   0  305.17   29.40
  -3  -5   0  390.56   33.10
  -3  -5   0  390.76   32.70
  -3  -5   0  407.46   28.50
  -3  -5   0  347.77   29.70
  -3  -5   0  336.27   31.50
   3   5   0  351.96   28.70
   3   5   0  413.66   30.10
   3   5   0  305.87   31.00
  -4  -5   0   15.50   11.30
  -4  -5   0   32.40    9.20
  -4  -5   0   51.09   12.70
  -4  -5   0   21.10   10.80
  -4  -5   0   21.80   12.10
   4   5   0   32.40    9.40
   4   5   0   47.80   11.10
   4   5   0    6.30    9.60
   4   5   0   14.90    9.90
  -5  -5   0  593.64   43.70
  -5  -5   0  688.73   50.09
  -5  -5   0  676.23   48.60
  -5  -5   0  611.94   52.49
  -5  -5   0  688.03   49.90
   5   5   0  689.33   48.40
   5   5   0  770.92   47.30
   5   5   0  634.04   49.10
   5   5   0  663.73   49.99
  -6  -5   0  289.07   37.20
  -6  -5   0  304.67   32.50
  -6  -5   0  313.57   33.60
  -6  -5   0  310.57   33.60
   6   5   0  244.88   31.40
   6   5   0  296.07   33.20
   6   5   0  280.67   32.30
   6   5   0  243.88   25.20
  -7  -5   0  708.73   57.19
  -7  -5   0  648.44   45.00
  -7  -5   0  671.93   49.90
  -7  -5   0  720.73   50.19
  -7  -5   0  677.13   50.19
   7   5   0  740.83   49.00
   7   5   0  705.43   50.99
   7   5   0  598.04   49.10
   7   5   0  641.94   49.70
  -8  -5   0  338.87   34.60
  -8  -5   0  240.78   21.30
  -8  -5   0  206.78   26.80
  -8  -5   0  185.08   34.00
   8   5   0  212.08   26.70
   8   5   0  197.48   30.30
   8   5   0  232.78   36.00
   8   5   0  246.38   29.60
  -9  -5   0   -3.10   11.90
  -9  -5   0    3.10    8.90
  -9  -5   0   12.90   10.50
  -9  -5   0   12.30    9.40
   9   5   0    5.40    9.70
   9   5   0  -15.90    7.00
   9   5   0   -0.50    9.80
   9   5   0    9.30    8.30
 -10  -5   0  210.88   35.40
 -10  -5   0  249.28   28.00
 -10  -5   0  258.37   28.40
  10   5   0  236.88   33.30
  10   5   0  285.87   40.10
  10   5   0  240.28   30.00
  10   5   0  227.98   28.90
 -11  -5   0    1.10   11.40
 -11  -5   0    8.90   11.60
  11   5   0    3.80   10.50
  11   5   0   13.10   10.20
  11   5   0   18.60   15.80
  11   5   0   11.40   10.30
 -12  -5   0 1209.38   94.29
 -12  -5   0 1100.79   81.79
  12   5   0 1110.89   85.19
  12   5   0 1140.49   75.39
  12   5   0 1111.89   76.49
  12   5   0 1180.68   82.19
 -13  -5   0  795.82   75.89
 -13  -5   0  906.81   68.59
  13   5   0  903.01   67.89
  13   5   0  742.93   73.29
 -14  -5   0  119.19   30.40
 -14  -5   0   65.49   19.90
 -14  -5   0  104.39   31.40
  14   5   0   72.39   26.60
  14   5   0   66.49   21.50
 -15  -5   0   30.00   17.10
 -15  -5   0   64.19   24.00
 -15  -5   0   43.20   22.40
  15   5   0   18.30   14.50
  15   5   0   33.20   19.20
 -16  -5   0   54.29   19.90
 -16  -5   0   49.30   27.20
  16   5   0   27.60   18.60
 -17  -5   0   42.00   26.00
  17   5   0   24.00   17.80
 -18  -5   0  -14.30   11.30
  18   5   0  -12.00   12.60
 -19  -5   0   -8.70   10.40
  19   5   0    0.80   15.60
  18  -6   0   69.69   29.50
 -18   6   0   95.59   35.00
  17  -6   0   -5.40   16.40
 -17   6   0  -10.10   15.80
  16  -6   0  -11.60   15.20
 -16   6   0   -7.10   17.70
  15  -6   0  201.68   29.30
  15  -6   0  162.38   41.40
  15  -6   0  197.58   32.10
 -15   6   0  234.78   46.70
  14  -6   0  157.28   24.00
  14  -6   0   80.69   31.10
  14  -6   0   85.39   22.90
 -14   6   0  104.39   33.20
 -14   6   0   71.29   23.80
  13  -6   0    1.20   12.60
  13  -6   0   14.80   18.10
  13  -6   0    5.80    9.70
 -13   6   0  -12.60   10.30
 -13   6   0    0.70    9.00
 -13   6   0   -3.60    8.40
 -13   6   0   -9.80   11.70
  12  -6   0   31.60   21.40
  12  -6   0    5.30    9.20
  12  -6   0   22.80   15.20
 -12   6   0    0.80   11.90
 -12   6   0   11.50   14.50
 -12   6   0   10.50   18.80
 -12   6   0    4.50    8.60
  11  -6   0  257.17   42.50
  11  -6   0  203.88   33.00
  11  -6   0  305.97   34.20
 -11   6   0  251.87   41.00
 -11   6   0  247.18   34.60
 -11   6   0  200.58   32.40
 -11   6   0  249.28   30.00
  10  -6   0  834.32   66.09
  10  -6   0  855.11   62.39
  10  -6   0  985.90   77.39
 -10   6   0  830.12   64.79
 -10   6   0  887.11   67.89
 -10   6   0  919.31   73.89
 -10   6   0  864.21   60.49
   9  -6   0   22.90   13.80
   9  -6   0   16.00   11.20
   9  -6   0   16.80   15.50
  -9   6   0   43.30   15.40
  -9   6   0   26.30   10.50
  -9   6   0    3.90   14.30
   8  -6   0 1013.70   69.49
   8  -6   0  882.01   77.09
   8  -6   0 1040.70   72.69
  -8   6   0  966.60   67.09
  -8   6   0 1068.69   72.89
  -8   6   0  941.51   75.59
   7  -6   0  309.27   31.60
   7  -6   0  280.27   42.00
   7  -6   0  331.27   39.70
  -7   6   0  324.37   38.40
  -7   6   0  351.86   40.60
  -7   6   0  379.36   45.00
   6  -6   0  532.65   51.19
   6  -6   0  667.33   48.40
   6  -6   0  598.84   48.80
  -6   6   0  581.74   48.90
  -6   6   0  590.24   50.19
  -6   6   0  562.14   46.20
  -6   6   0  567.84   49.50
   5  -6   0   45.10   18.50
   5  -6   0   41.80   16.30
  -5   6   0   49.30   16.90
  -5   6   0   43.70   15.40
  -5   6   0   40.90   13.90
  -5   6   0   29.30   14.10
   4  -6   0  103.29   21.00
   4  -6   0   92.49   17.60
   4  -6   0  125.59   21.70
   4  -6   0   70.89   21.00
  -4   6   0  117.89   21.00
  -4   6   0  127.39   23.60
  -4   6   0   92.49   20.40
  -4   6   0   91.79   19.90
   3  -6   0   22.70   13.50
   3  -6   0   13.30   11.70
   3  -6   0   42.50   15.40
   3  -6   0   18.00   12.30
  -3   6   0   10.90   10.90
  -3   6   0   14.30   13.80
  -3   6   0    3.30   10.90
  -3   6   0   15.70   12.70
   2  -6   0 1517.45   95.89
   2  -6   0 1513.15   98.89
   2  -6   0 1488.65   98.69
   2  -6   0 1493.05   97.99
  -2   6   0 1548.95   96.79
  -2   6   0 1474.65   95.99
  -2   6   0 1500.45   98.79
  -2   6   0 1480.25   97.49
   1  -6   0    0.90    7.70
   1  -6   0    8.90    8.40
   1  -6   0   11.50    9.20
   1  -6   0    0.90    7.40
   1  -6   0    3.10    5.30
  -1   6   0   -1.60    6.60
  -1   6   0    1.60    8.90
  -1   6   0    7.80    7.10
  -1   6   0  -12.40    5.80
   0  -6   0   22.30    9.90
   0  -6   0   21.70   11.20
   0  -6   0    8.90    6.50
   0  -6   0   13.50    9.90
   0   6   0   17.70    9.50
   0   6   0    1.30    8.90
   0   6   0   20.70   11.00
   0   6   0   19.90    9.10
  -1  -6   0  144.79   21.80
  -1  -6   0  138.49   20.30
  -1  -6   0  136.79   23.10
  -1  -6   0  139.79   19.20
  -1  -6   0  115.59   21.60
   1   6   0  158.68   22.40
   1   6   0  133.59   19.30
   1   6   0  140.69   24.50
   1   6   0  129.99   23.50
  -2  -6   0  130.19   19.50
  -2  -6   0   97.59   20.60
  -2  -6   0  119.39   18.50
  -2  -6   0  103.29   20.40
  -2  -6   0  177.88   23.10
   2   6   0  110.29   17.20
   2   6   0  110.09   21.80
   2   6   0   98.19   17.70
   2   6   0  131.39   22.80
  -3  -6   0 1219.68   72.79
  -3  -6   0 1182.88   77.59
  -3  -6   0 1017.00   76.19
  -3  -6   0 1099.79   73.39
  -3  -6   0 1099.59   77.09
   3   6   0 1067.29   76.49
   3   6   0  983.60   76.19
   3   6   0 1211.08   74.09
   3   6   0 1228.58   73.59
  -4  -6   0  432.46   41.00
  -4  -6   0  476.55   38.40
  -4  -6   0  443.26   35.10
  -4  -6   0  457.45   40.50
  -4  -6   0  516.15   43.90
   4   6   0  484.05   37.10
   4   6   0  448.16   40.80
   4   6   0  505.25   38.00
  -5  -6   0  558.14   43.80
  -5  -6   0  561.14   39.50
  -5  -6   0  536.95   45.10
  -5  -6   0  546.35   45.00
  -5  -6   0  532.25   47.40
   5   6   0  546.35   41.00
   5   6   0  457.65   43.50
   5   6   0  573.84   46.00
   5   6   0  578.64   43.10
  -6  -6   0  473.65   51.29
  -6  -6   0  332.87   33.10
  -6  -6   0  392.46   41.30
  -6  -6   0  397.86   29.50
  -6  -6   0  329.77   38.50
   6   6   0  330.57   31.00
   6   6   0  413.46   43.70
   6   6   0  385.26   33.90
   6   6   0  344.07   34.50
  -7  -6   0  340.37   33.30
  -7  -6   0  337.97   37.10
  -7  -6   0  352.46   38.20
  -7  -6   0  305.17   26.50
  -7  -6   0  343.87   45.20
   7   6   0  349.67   38.80
   7   6   0  274.77   28.50
   7   6   0  379.36   40.10
   7   6   0  412.76   42.20
  -8  -6   0 1383.06   81.29
  -8  -6   0 1232.68   86.39
  -8  -6   0 1342.97   86.79
  -8  -6   0 1299.77   86.19
  -8  -6   0 1230.18   93.99
   8   6   0 1178.78   85.69
   8   6   0 1337.27   84.89
   8   6   0 1341.07   88.09
   8   6   0 1288.07   86.89
  -9  -6   0   -1.50    7.30
  -9  -6   0   14.80   11.40
  -9  -6   0    2.90    9.00
  -9  -6   0    7.90    9.30
   9   6   0   12.30    9.70
   9   6   0    1.60    9.40
   9   6   0    4.00   10.40
   9   6   0    0.80    9.30
 -10  -6   0  246.78   34.20
 -10  -6   0  167.78   36.60
 -10  -6   0  273.67   31.90
 -10  -6   0  264.17   29.10
 -10  -6   0  275.97   32.00
  10   6   0  248.68   32.30
  10   6   0  293.77   34.40
  10   6   0  198.18   31.80
 -11  -6   0   15.20   10.50
 -11  -6   0   21.20   11.60
 -11  -6   0   29.70   21.00
 -11  -6   0   35.90   12.50
 -11  -6   0   16.80    8.90
  11   6   0   36.70   15.30
  11   6   0   15.80   12.10
  11   6   0   -8.90   10.00
  11   6   0   36.30   15.30
 -12  -6   0   25.00   12.70
 -12  -6   0   -0.40   12.40
 -12  -6   0   38.10   15.40
  12   6   0    5.00   14.60
  12   6   0   50.69   17.40
  12   6   0    5.40   11.70
  12   6   0   19.20   12.40
 -13  -6   0   22.70   12.40
 -13  -6   0   26.20   17.70
 -13  -6   0   18.70   14.30
  13   6   0    4.80   12.70
  13   6   0   39.40   18.30
  13   6   0    6.10   12.20
 -14  -6   0  494.85   40.00
 -14  -6   0  516.95   65.89
 -14  -6   0  436.96   52.89
 -14  -6   0  546.85   69.39
  14   6   0  355.86   51.69
  14   6   0  516.85   59.19
 -15  -6   0   92.59   24.00
 -15  -6   0   55.49   24.20
  15   6   0  137.29   29.10
  15   6   0   89.49   28.90
 -16  -6   0   21.20   15.10
 -16  -6   0   40.20   23.70
 -16  -6   0   14.30   11.80
  16   6   0   -3.40   17.00
  16   6   0   42.20   19.90
 -17  -6   0   87.49   45.10
  17   6   0    1.30   16.30
 -18  -6   0   22.70   20.00
  18   6   0   11.60   17.50
  18  -7   0    3.00   22.10
 -18   7   0    9.60   16.90
  17  -7   0   15.30   17.10
 -17   7   0   24.40   23.40
  16  -7   0  102.79   34.10
  16  -7   0  145.39   25.90
  16  -7   0  109.79   26.20
 -16   7   0   95.69   37.10
  15  -7   0   10.00   17.90
  15  -7   0   10.30   15.30
  15  -7   0    4.00   17.60
 -15   7   0  -12.10   14.60
  14  -7   0    5.50   15.90
  14  -7   0   -5.90   12.60
  14  -7   0   12.60   11.30
 -14   7   0   10.20   18.80
  13  -7   0  194.48   42.10
  13  -7   0  156.08   31.00
  13  -7   0  206.88   29.50
 -13   7   0  217.38   34.30
 -13   7   0  143.39   30.80
 -13   7   0  165.98   25.50
 -13   7   0  169.28   39.60
  12  -7   0  -25.00   12.10
  12  -7   0   -3.80   13.90
  12  -7   0    0.50   10.00
 -12   7   0    3.60    8.20
 -12   7   0   -0.40   16.00
 -12   7   0   -0.70   11.60
 -12   7   0   -5.50   10.40
  11  -7   0   27.80   13.00
  11  -7   0   20.50   19.20
  11  -7   0   -3.50   12.80
 -11   7   0   35.40   16.20
 -11   7   0   30.60   16.30
 -11   7   0   22.20   14.00
  10  -7   0   36.20   20.30
  10  -7   0   87.49   22.90
  10  -7   0   37.20   15.60
 -10   7   0   30.20   15.60
 -10   7   0   71.39   16.80
 -10   7   0   67.49   23.50
   9  -7   0  225.28   35.90
   9  -7   0  198.88   39.80
   9  -7   0  242.38   32.70
  -9   7   0  268.17   31.90
  -9   7   0  237.68   34.40
  -9   7   0  214.78   40.10
   8  -7   0   92.09   20.50
   8  -7   0   81.19   26.50
   8  -7   0   57.79   20.00
  -8   7   0   83.29   23.50
  -8   7   0   80.09   22.10
  -8   7   0   90.29   18.70
  -8   7   0   79.29   23.20
   7  -7   0  428.06   51.99
   7  -7   0  452.85   43.10
   7  -7   0  424.76   39.90
  -7   7   0  427.66   55.59
  -7   7   0  391.46   49.20
  -7   7   0  454.45   39.10
  -7   7   0  428.36   42.20
   6  -7   0  708.63   56.39
   6  -7   0  545.75   49.10
  -6   7   0  541.25   44.90
  -6   7   0  526.35   48.40
  -6   7   0  479.55   46.90
  -6   7   0  565.94   50.59
   5  -7   0 2171.08  147.79
   5  -7   0 2331.27  145.69
   5  -7   0 2206.88  143.59
  -5   7   0 2274.87  144.79
  -5   7   0 2306.97  145.39
  -5   7   0 2285.37  145.39
  -5   7   0 2395.66  159.88
   4  -7   0  412.66   39.80
   4  -7   0  524.45   46.10
   4  -7   0  448.56   43.10
   4  -7   0  467.15   42.40
  -4   7   0  460.15   41.40
  -4   7   0  438.86   41.90
  -4   7   0  424.46   42.70
  -4   7   0  463.95   40.80
   3  -7   0  592.74   48.50
   3  -7   0  608.74   51.89
   3  -7   0  596.64   50.29
   3  -7   0  624.24   52.49
  -3   7   0  647.04   50.59
  -3   7   0  579.74   49.00
  -3   7   0  533.75   50.09
  -3   7   0  683.03   50.59
   2  -7   0  328.77   33.00
   2  -7   0  324.57   40.80
   2  -7   0  341.47   25.90
   2  -7   0  360.06   42.90
   2  -7   0  309.27   40.60
  -2   7   0  377.56   34.10
  -2   7   0  343.07   42.30
  -2   7   0  389.96   36.40
  -2   7   0  371.06   34.70
   1  -7   0 2256.67  138.69
   1  -7   0 2410.16  143.99
   1  -7   0 1964.20  132.69
   1  -7   0 2239.88  141.99
   1  -7   0 2315.47  142.89
  -1   7   0 2367.96  142.39
  -1   7   0 2488.55  144.79
  -1   7   0 2263.87  138.69
  -1   7   0 2121.99  138.39
   0  -7   0    9.60    9.30
   0  -7   0   30.00   10.20
   0  -7   0   -0.40    9.30
   0  -7   0   19.20   13.80
   0  -7   0   29.10   12.50
   0   7   0   13.20   11.40
   0   7   0   21.60   13.30
   0   7   0   20.20   11.40
   0   7   0   10.10   10.60
  -1  -7   0   -3.40    8.00
  -1  -7   0    7.80    9.30
  -1  -7   0   14.40   11.60
  -1  -7   0  -11.60    6.90
  -1  -7   0   19.20   12.40
   1   7   0   21.10   12.80
   1   7   0   32.20   11.80
   1   7   0    9.50   11.50
   1   7   0   14.90   10.50
  -2  -7   0  139.99   26.60
  -2  -7   0  185.48   26.70
  -2  -7   0  197.98   25.90
  -2  -7   0  149.49   23.50
  -2  -7   0  124.79   25.60
   2   7   0  224.28   28.90
   2   7   0  160.58   24.20
   2   7   0  189.38   29.50
   2   7   0  181.28   30.60
  -3  -7   0 2272.07  131.89
  -3  -7   0 1923.01  126.19
  -3  -7   0 2053.39  131.59
  -3  -7   0 2091.69  130.59
   3   7   0 1949.70  131.79
   3   7   0 2162.78  127.89
   3   7   0 2182.38  127.09
   3   7   0 1889.11  130.49
  -4  -7   0 1188.58   79.79
  -4  -7   0 1129.59   79.29
  -4  -7   0 1170.28   75.29
  -4  -7   0  924.01   75.79
   4   7   0 1200.08   73.99
   4   7   0 1045.30   78.39
   4   7   0 1041.30   77.59
   4   7   0 1130.89   74.29
  -5  -7   0  419.86   56.09
  -5  -7   0  350.86   37.00
  -5  -7   0  292.07   37.50
  -5  -7   0  319.57   30.90
  -5  -7   0  257.77   35.80
   5   7   0  311.67   34.60
   5   7   0  308.47   38.00
   5   7   0  305.37   36.10
  -6  -7   0 1065.19   75.89
  -6  -7   0  978.40   72.69
  -6  -7   0 1095.49   79.99
  -6  -7   0 1165.98   76.89
  -6  -7   0  998.70   74.59
   6   7   0  977.80   75.49
   6   7   0 1191.78   74.79
   6   7   0 1018.50   75.39
   6   7   0 1065.29   70.89
  -7  -7   0  171.08   31.70
  -7  -7   0  165.18   26.70
  -7  -7   0  187.88   28.50
  -7  -7   0  157.08   26.40
   7   7   0  213.68   26.40
   7   7   0  141.89   24.60
   7   7   0  236.78   32.90
   7   7   0  163.08   28.10
  -8  -7   0   13.30   12.20
  -8  -7   0   20.60   13.30
  -8  -7   0   33.10   13.80
  -8  -7   0   16.20    9.20
  -8  -7   0   23.50   13.40
   8   7   0   24.00   12.70
   8   7   0    4.20    7.70
   8   7   0   42.20   14.80
   8   7   0   21.40   12.10
  -9  -7   0  300.77   37.40
  -9  -7   0  266.97   44.70
  -9  -7   0  358.16   29.80
  -9  -7   0  378.46   35.10
  -9  -7   0  301.67   38.40
   9   7   0  327.87   32.20
   9   7   0  351.36   42.60
   9   7   0  380.46   36.60
   9   7   0  371.16   43.00
 -10  -7   0   10.70   11.30
 -10  -7   0   51.39   13.80
 -10  -7   0   61.09   22.80
 -10  -7   0   29.30   14.80
 -10  -7   0   21.10   14.20
  10   7   0   19.80   14.10
  10   7   0   29.10   14.50
  10   7   0   39.80   15.80
  10   7   0   34.80   14.40
 -11  -7   0  186.88   32.90
 -11  -7   0  272.67   25.40
 -11  -7   0  246.38   32.30
 -11  -7   0  241.08   32.90
 -11  -7   0  250.57   42.80
  11   7   0  148.39   31.10
  11   7   0  299.67   37.90
  11   7   0  235.58   34.50
  11   7   0  286.97   35.20
 -12  -7   0   84.99   21.90
 -12  -7   0  119.59   32.80
 -12  -7   0   67.89   16.60
  12   7   0   52.89   18.40
  12   7   0   43.00   19.80
  12   7   0   70.19   19.60
  12   7   0   95.69   22.70
 -13  -7   0    0.40   12.50
 -13  -7   0   15.00   11.40
 -13  -7   0    4.00   15.40
 -13  -7   0   16.80   10.10
  13   7   0   -1.80   12.40
  13   7   0   -2.90   10.40
  13   7   0   27.40   13.80
  13   7   0   25.90   14.60
 -14  -7   0   74.39   26.50
 -14  -7   0  -21.10    8.00
 -14  -7   0   -5.20    9.70
  14   7   0   13.10   12.90
  14   7   0   -0.50   12.20
  14   7   0    3.00   12.60
 -15  -7   0  114.29   25.50
 -15  -7   0   59.19   27.60
 -15  -7   0  107.99   21.40
  15   7   0  115.09   30.80
  15   7   0   42.10   19.40
  15   7   0  100.09   21.90
 -16  -7   0  151.28   42.20
 -16  -7   0   83.79   23.70
  16   7   0   57.79   24.80
  16   7   0   86.99   26.80
 -17  -7   0   20.90   16.90
  17   7   0    1.60   13.00
  17   7   0    5.70   16.20
 -18  -7   0   16.90   21.10
  18   7   0   -0.90   18.40
  17  -8   0   -7.60   15.00
  17  -8   0   55.79   21.20
  17  -8   0   39.90   16.30
 -17   8   0   13.90   25.50
  16  -8   0   11.40   19.10
  16  -8   0   13.80   13.50
  16  -8   0   13.60   16.40
 -16   8   0   52.29   16.50
 -16   8   0   34.80   25.60
  15  -8   0  118.09   24.90
  15  -8   0   50.59   28.30
  15  -8   0   73.59   37.50
 -15   8   0   31.00   29.90
 -15   8   0   90.79   23.40
  14  -8   0  165.68   44.10
  14  -8   0  154.18   32.50
  14  -8   0  184.58   30.20
 -14   8   0  235.18   52.79
 -14   8   0  263.67   37.10
  13  -8   0  -15.10   15.70
  13  -8   0    0.10   13.70
  13  -8   0   10.80   11.90
 -13   8   0   25.40   13.70
 -13   8   0   34.20   22.70
  12  -8   0   32.90   21.20
  12  -8   0   80.29   21.60
  12  -8   0   53.39   21.00
 -12   8   0   65.19   27.60
 -12   8   0   42.50   14.10
 -12   8   0   66.69   21.90
 -12   8   0   47.70   20.50
  11  -8   0   33.80   15.20
  11  -8   0   13.80   19.60
  11  -8   0   43.90   21.30
 -11   8   0   28.40   21.90
 -11   8   0   10.70   15.20
 -11   8   0   68.49   21.50
 -11   8   0   46.60   22.40
  10  -8   0   15.00   16.10
  10  -8   0   12.60   16.80
  10  -8   0   16.00   13.10
 -10   8   0  -11.90   11.40
 -10   8   0   11.70   13.90
 -10   8   0   -1.00   14.70
 -10   8   0    4.90   10.50
   9  -8   0  314.77   50.39
   9  -8   0  357.66   43.60
   9  -8   0  373.36   48.10
  -9   8   0  317.17   38.40
  -9   8   0  229.08   40.00
  -9   8   0  343.27   44.80
  -9   8   0  355.66   48.70
   8  -8   0 3918.61  222.98
   8  -8   0 3412.06  227.78
   8  -8   0 3648.23  217.68
  -8   8   0 3554.14  214.98
  -8   8   0 3116.09  220.68
  -8   8   0 3575.44  223.98
  -8   8   0 3695.83  221.08
   7  -8   0   19.10   14.40
   7  -8   0   -1.60   12.70
  -7   8   0   25.50   16.30
  -7   8   0   12.30   12.20
  -7   8   0   -0.40   11.20
  -7   8   0   17.80   12.20
   6  -8   0  471.95   52.69
   6  -8   0  471.45   60.39
  -6   8   0  483.75   56.99
  -6   8   0  363.56   53.29
  -6   8   0  378.86   46.20
  -6   8   0  454.35   44.70
   5  -8   0  244.38   35.20
   5  -8   0  189.48   32.50
   5  -8   0  171.88   33.50
   5  -8   0  164.08   29.60
  -5   8   0  137.69   28.00
  -5   8   0  165.28   28.10
  -5   8   0  277.97   38.60
  -5   8   0  187.08   30.50
   4  -8   0  115.79   26.10
   4  -8   0  109.29   24.70
   4  -8   0  120.89   26.80
   4  -8   0   71.69   19.20
  -4   8   0  142.19   25.80
  -4   8   0   55.49   20.30
  -4   8   0  113.99   24.60
  -4   8   0  156.98   27.90
   3  -8   0    9.40   12.50
   3  -8   0   14.90   14.10
   3  -8   0   19.10   14.20
   3  -8   0   13.30   11.30
  -3   8   0   -2.50   12.20
  -3   8   0    7.70   12.00
  -3   8   0   15.00   11.60
  -3   8   0    5.00   10.60
   2  -8   0  126.29   28.50
   2  -8   0   70.99   20.40
   2  -8   0   71.89   19.10
   2  -8   0   93.99   23.80
   2  -8   0   91.29   14.00
  -2   8   0   87.99   19.70
  -2   8   0  105.79   22.80
  -2   8   0   86.59   21.50
  -2   8   0   92.39   24.40
   1  -8   0  497.45   37.50
   1  -8   0  512.75   36.70
   1  -8   0  478.45   44.40
   1  -8   0  531.55   47.40
   1  -8   0  416.76   43.90
   1  -8   0  503.35   42.30
  -1   8   0  408.56   43.40
  -1   8   0  438.46   45.40
  -1   8   0  544.25   43.20
  -1   8   0  453.25   41.70
   0  -8   0 6094.19  360.46
   0  -8   0 5788.52  359.26
   0  -8   0 6300.27  352.66
   0  -8   0 6438.06  359.16
   0  -8   0 6123.89  354.96
   0   8   0 6199.88  354.66
   0   8   0 5778.02  358.36
   0   8   0 6296.27  361.76
   0   8   0 6157.88  355.46
  -1  -8   0  146.39   28.90
  -1  -8   0  178.88   29.10
  -1  -8   0  154.68   24.00
  -1  -8   0  163.68   30.60
  -1  -8   0  159.18   25.20
   1   8   0  142.39   24.40
   1   8   0  152.58   28.80
   1   8   0  154.78   25.30
   1   8   0  165.78   29.50
  -2  -8   0   99.89   20.90
  -2  -8   0  147.69   27.80
  -2  -8   0  135.89   23.30
  -2  -8   0  157.48   29.60
  -2  -8   0  194.68   28.60
   2   8   0  145.39   28.80
   2   8   0  165.08   29.90
   2   8   0  158.88   26.00
   2   8   0  158.98   24.70
  -3  -8   0  538.55   46.60
  -3  -8   0  640.34   48.10
  -3  -8   0  648.94   50.79
  -3  -8   0  671.23   53.49
   3   8   0  555.94   52.09
   3   8   0  563.84   46.80
   3   8   0  575.24   51.29
   3   8   0  641.84   48.40
  -4  -8   0   50.19   14.90
  -4  -8   0   98.69   22.20
  -4  -8   0   90.19   17.50
   4   8   0  163.08   26.60
  -5  -8   0  401.76   41.00
  -5  -8   0  295.67   29.30
  -5  -8   0  342.67   43.10
  -5  -8   0  323.37   41.70
   5   8   0  346.17   37.60
   5   8   0  308.07   30.90
   5   8   0  345.17   44.00
  -6  -8   0  682.83   53.89
  -6  -8   0  621.64   52.89
  -6  -8   0  637.54   50.79
  -6  -8   0  523.35   53.09
  -6  -8   0  581.84   45.90
   6   8   0  648.84   53.69
   6   8   0  625.24   47.70
   6   8   0  757.82   65.59
   6   8   0  596.64   49.20
  -7  -8   0   57.39   18.20
  -7  -8   0   66.49   20.90
  -7  -8   0   54.79   18.00
  -7  -8   0  102.49   18.60
   7   8   0   65.99   17.90
   7   8   0   80.49   21.70
   7   8   0  109.69   24.30
   7   8   0   69.79   16.40
  -8  -8   0   55.79   18.50
  -8  -8   0   53.19   21.20
  -8  -8   0   70.69   20.70
  -8  -8   0   49.10   17.40
  -8  -8   0  104.79   18.90
   8   8   0   85.99   18.60
   8   8   0   84.79   20.70
   8   8   0   77.29   21.00
   8   8   0   65.59   20.00
  -9  -8   0   21.30   16.90
  -9  -8   0    2.20   12.10
  -9  -8   0   20.80   10.00
  -9  -8   0    6.80   11.00
   9   8   0    6.30   11.80
   9   8   0   -4.80    8.60
   9   8   0   -1.40   10.00
   9   8   0   -1.60   12.90
 -10  -8   0   22.50   13.60
 -10  -8   0    5.20    9.00
 -10  -8   0   55.79   18.70
 -10  -8   0   -5.20   10.60
 -10  -8   0   30.10   14.50
  10   8   0    8.40   13.10
  10   8   0   20.60   12.30
  10   8   0   66.29   19.20
  10   8   0   34.60   15.60
 -11  -8   0  167.38   37.20
 -11  -8   0  149.19   27.20
 -11  -8   0  210.98   33.60
 -11  -8   0  212.58   27.90
 -11  -8   0  151.18   30.20
  11   8   0  174.28   33.20
  11   8   0  185.58   31.80
  11   8   0  202.18   33.10
  11   8   0  142.39   25.20
 -12  -8   0  104.79   24.50
 -12  -8   0  166.88   24.10
 -12  -8   0   90.29   22.00
 -12  -8   0   81.89   28.90
 -12  -8   0  156.78   27.40
  12   8   0   94.39   24.70
  12   8   0  144.69   28.10
  12   8   0  145.09   27.80
  12   8   0   99.69   23.60
 -13  -8   0   16.80   13.90
 -13  -8   0   81.69   23.70
 -13  -8   0   23.60   22.50
 -13  -8   0   65.09   18.00
 -13  -8   0   43.70   23.00
  13   8   0   43.30   20.40
  13   8   0   61.09   19.80
  13   8   0   44.00   19.50
  13   8   0   27.80   16.00
 -14  -8   0   15.40   11.30
 -14  -8   0   14.20   15.50
 -14  -8   0   -5.60   13.30
  14   8   0   25.40   16.50
  14   8   0   18.90   15.20
  14   8   0   10.80   16.80
  14   8   0   -0.40   13.00
 -15  -8   0   23.60   13.90
 -15  -8   0   -0.90   15.20
  15   8   0    8.10   15.40
  15   8   0   23.40   14.70
  15   8   0   44.70   17.10
  15   8   0    8.50   17.00
 -16  -8   0   43.00   25.90
  16   8   0   22.70   15.70
  16   8   0    2.10   15.70
 -17  -8   0   72.69   31.10
  17   8   0  143.39   35.60
  17   8   0  121.79   28.80
 -18  -8   0   -3.90   13.00
  18   8   0   14.10   17.50
  18   8   0   41.30   23.20
  17  -9   0   27.40   14.50
  17  -9   0    5.20   20.70
  17  -9   0   18.40   18.70
 -17   9   0   21.20   20.30
 -17   9   0  -20.70   10.90
  16  -9   0    3.00   16.10
  16  -9   0  -26.30   13.00
  16  -9   0    6.40   12.10
 -16   9   0  -19.40   11.00
 -16   9   0  -15.20    9.60
 -16   9   0   18.60   11.50
  15  -9   0   40.10   18.90
  15  -9   0  -22.40   15.60
  15  -9   0    0.50   15.90
 -15   9   0   34.00   21.10
 -15   9   0   94.79   33.80
 -15   9   0   33.60   16.90
  14  -9   0  121.19   26.40
  14  -9   0   82.39   27.10
  14  -9   0   82.79   33.40
 -14   9   0   90.09   33.90
 -14   9   0  113.69   38.30
 -14   9   0   66.49   24.20
  13  -9   0  225.28   36.10
  13  -9   0  293.57   45.80
  13  -9   0  238.38   49.60
 -13   9   0  327.87   45.60
 -13   9   0  222.28   47.00
 -13   9   0  126.89   36.50
  12  -9   0  -21.70   11.20
  12  -9   0   10.60   12.60
  12  -9   0   10.00   18.90
 -12   9   0   12.40   19.10
 -12   9   0    5.10   15.70
 -12   9   0   -4.50   12.40
 -12   9   0   -0.40    9.30
 -12   9   0    1.90   11.90
  11  -9   0    9.20   12.40
  11  -9   0   14.70   18.70
  11  -9   0   -9.90   13.30
 -11   9   0    9.30   16.50
 -11   9   0   26.70   14.20
 -11   9   0    9.00   14.40
 -11   9   0   40.80   21.90
  10  -9   0  224.58   40.10
  10  -9   0  270.47   54.89
  10  -9   0  352.66   43.90
 -10   9   0  263.57   36.00
 -10   9   0  285.27   70.19
 -10   9   0  244.98   39.50
 -10   9   0  304.67   48.20
   9  -9   0   32.10   22.40
   9  -9   0    2.50   15.60
   9  -9   0   13.40   15.00
  -9   9   0   24.50   14.00
  -9   9   0   26.40   17.40
  -9   9   0    8.60   14.70
  -9   9   0   10.80   14.60
   8  -9   0   -2.10   12.40
   8  -9   0    3.20   10.20
   8  -9   0   -9.60   12.70
  -8   9   0  -13.10   10.40
  -8   9   0   -2.70   17.20
  -8   9   0   17.80   12.50
  -8   9   0   10.30   13.10
   7  -9   0  221.88   40.70
   7  -9   0  198.78   37.40
  -7   9   0  173.98   32.60
  -7   9   0  185.28   30.10
  -7   9   0  194.68   35.80
  -7   9   0  176.88   35.30
   6  -9   0    4.60   12.60
   6  -9   0   -7.00   13.20
   6  -9   0   -3.10   11.40
  -6   9   0   17.40   13.80
  -6   9   0    7.10   11.10
  -6   9   0   18.70   13.20
  -6   9   0   -2.80    9.30
   5  -9   0   75.29   20.20
   5  -9   0   78.99   22.80
   5  -9   0   64.19   20.50
   5  -9   0   76.69   18.60
  -5   9   0   89.29   20.70
  -5   9   0   33.20   15.40
   4  -9   0  105.99   25.70
   4  -9   0  115.49   30.40
   4  -9   0  182.58   32.40
   4  -9   0  110.09   26.80
  -4   9   0  128.39   29.40
  -4   9   0  117.79   24.90
  -4   9   0  110.39   26.00
  -4   9   0  133.39   26.50
   3  -9   0  457.95   46.10
   3  -9   0  450.05   43.30
   3  -9   0  454.35   54.29
   3  -9   0  521.05   49.30
  -3   9   0  500.45   49.00
  -3   9   0  494.85   45.30
  -3   9   0  483.75   46.00
  -3   9   0  549.54   46.20
   2  -9   0  343.17   47.30
   2  -9   0  343.17   46.20
   2  -9   0  344.27   28.40
   2  -9   0  371.06   47.30
   2  -9   0  346.97   29.00
  -2   9   0  338.97   44.80
  -2   9   0  447.46   48.10
  -2   9   0  365.46   47.30
  -2   9   0  391.16   44.20
   1  -9   0   18.00    9.90
   1  -9   0   96.69   25.50
   1  -9   0   23.20   10.60
   1  -9   0   35.20   17.10
   1  -9   0   27.60   15.30
   1  -9   0   42.30   14.90
  -1   9   0   73.79   20.70
  -1   9   0   19.70   14.60
  -1   9   0   28.60   15.60
  -1   9   0   60.79   17.40
   0  -9   0   12.10   12.90
   0  -9   0    3.50   10.10
   0  -9   0   -2.40   13.20
   0  -9   0   21.70   13.70
   0  -9   0   11.10    9.60
   0   9   0    1.30    9.90
   0   9   0   16.60   14.00
   0   9   0    6.20   12.10
   0   9   0   26.30   15.90
  -1  -9   0  226.68   30.40
  -1  -9   0  215.08   32.60
  -1  -9   0  193.88   36.40
  -1  -9   0  226.08   38.60
  -1  -9   0  237.58   35.40
   1   9   0  160.38   27.00
   1   9   0  207.38   30.30
   1   9   0  199.28   34.90
   1   9   0  218.98   37.30
  -2  -9   0  372.36   43.50
  -2  -9   0  353.96   41.40
  -2  -9   0  216.18   36.80
  -2  -9   0  324.77   37.50
  -2  -9   0  251.27   39.80
   2   9   0  193.18   36.30
   2   9   0  347.57   39.50
   2   9   0  312.17   37.40
   2   9   0  274.27   40.00
  -3  -9   0  478.05   42.70
  -3  -9   0  399.56   38.60
  -3  -9   0  458.95   53.69
  -3  -9   0  599.34   68.99
  -3  -9   0  403.16   38.90
   3   9   0  446.46   40.00
   3   9   0  442.56   44.30
   3   9   0  417.26   39.40
   3   9   0  516.15   58.39
  -4  -9   0   -2.10    9.60
  -4  -9   0   -8.60    7.00
  -4  -9   0   -9.40    9.90
  -4  -9   0   -5.60    7.20
  -4  -9   0   -1.50   10.60
   4   9   0   16.30   13.00
   4   9   0    1.60    9.80
   4   9   0   -3.80    8.60
   4   9   0   -9.00    9.70
  -5  -9   0  196.38   29.00
  -5  -9   0  163.68   31.50
  -5  -9   0  153.18   36.40
  -5  -9   0  166.58   33.60
  -5  -9   0  190.88   29.80
   5   9   0  196.88   33.30
   5   9   0  227.68   32.00
   5   9   0  207.68   29.40
  -6  -9   0   22.80   14.40
  -6  -9   0   16.90   13.30
  -6  -9   0   15.20   10.60
  -6  -9   0   17.90   14.40
   6   9   0   15.10   11.10
   6   9   0   20.20   13.20
   6   9   0   13.90   14.20
  -7  -9   0  190.18   28.40
  -7  -9   0  173.68   30.10
  -7  -9   0  138.89   28.60
  -7  -9   0  135.19   29.50
  -7  -9   0  162.68   34.50
   7   9   0  172.48   27.50
   7   9   0  142.79   29.10
   7   9   0  148.69   32.00
   7   9   0  152.48   25.60
  -8  -9   0  348.27   45.90
  -8  -9   0  433.86   50.49
  -8  -9   0  451.75   56.79
  -8  -9   0  402.36   53.79
  -8  -9   0  406.96   35.40
   8   9   0  458.05   51.99
   8   9   0  367.96   47.30
   8   9   0  354.16   35.90
   8   9   0  389.56   48.60
  -9  -9   0   21.20   15.20
  -9  -9   0    1.10   14.90
  -9  -9   0   16.30   15.00
  -9  -9   0    8.60   12.00
  -9  -9   0   24.50   11.50
   9   9   0   12.80   14.20
   9   9   0    3.90   10.50
   9   9   0   27.30   16.60
   9   9   0    5.10   13.90
 -10  -9   0    3.40   12.10
 -10  -9   0   21.50   15.00
 -10  -9   0   24.60   15.90
 -10  -9   0    3.10    9.40
 -10  -9   0   24.00   14.10
  10   9   0    6.20   11.30
  10   9   0    8.00   12.20
  10   9   0   -1.00   12.20
  10   9   0    8.00   14.70
 -11  -9   0   43.10   21.60
 -11  -9   0   24.40   13.20
 -11  -9   0   29.80   16.50
 -11  -9   0    5.60   11.50
 -11  -9   0   11.80   15.70
  11   9   0   32.00   18.10
  11   9   0   26.00   15.50
  11   9   0   34.40   18.20
  11   9   0   41.10   17.90
 -12  -9   0    7.40   10.90
 -12  -9   0   21.60   13.40
 -12  -9   0   -8.00   13.00
 -12  -9   0    2.00    8.80
 -12  -9   0  -11.40    9.50
  12   9   0    6.10   11.00
  12   9   0   -1.00   12.30
  12   9   0   -5.10   12.60
  12   9   0   -1.00   12.50
 -13  -9   0  157.28   27.10
 -13  -9   0  202.98   27.40
 -13  -9   0  128.39   29.40
 -13  -9   0   65.59   31.10
  13   9   0  108.49   24.40
  13   9   0  133.59   31.00
  13   9   0  119.69   27.40
  13   9   0  101.19   24.90
 -14  -9   0   94.89   33.40
 -14  -9   0   53.19   22.10
 -14  -9   0   56.89   15.20
  14   9   0   74.79   23.30
  14   9   0   77.69   22.10
  14   9   0    5.80   18.20
  14   9   0   14.20   15.20
 -15  -9   0   23.90   17.90
 -15  -9   0   22.90   20.60
  15   9   0   -7.60   10.80
  15   9   0   -5.80   13.00
  15   9   0   -6.00   12.10
  15   9   0    5.70   15.20
 -16  -9   0   43.20   25.50
  16   9   0   24.80   18.50
  16   9   0    6.70   15.10
  16   9   0   40.50   16.90
  16   9   0   19.20   13.50
 -17  -9   0   60.49   29.50
  17   9   0   91.69   27.40
  17   9   0   19.30   19.70
  16 -10   0  124.19   31.70
  16 -10   0  107.69   38.00
  16 -10   0   61.89   31.70
 -16  10   0   54.99   29.90
 -16  10   0  102.69   25.00
 -16  10   0   23.60   22.10
  15 -10   0   41.30   23.70
  15 -10   0   24.60   19.90
  15 -10   0   -2.80   13.40
 -15  10   0   27.40   18.50
 -15  10   0   20.10   21.40
 -15  10   0   -5.00   11.30
  14 -10   0  262.87   40.10
  14 -10   0  162.28   36.10
  14 -10   0  147.49   43.30
 -14  10   0   95.59   32.70
 -14  10   0  133.69   38.80
  13 -10   0   10.70   14.40
  13 -10   0   -4.70   18.10
  13 -10   0   11.20   17.40
 -13  10   0   -7.70   13.20
 -13  10   0   15.90   21.80
 -13  10   0    3.90   17.30
  12 -10   0  144.49   42.20
  12 -10   0  372.86   46.40
  12 -10   0  264.67   42.90
 -12  10   0  324.77   45.40
 -12  10   0  212.88   47.50
 -12  10   0  200.68   41.00
  11 -10   0    6.40   12.80
  11 -10   0   -2.70   16.10
  11 -10   0   -0.90   14.50
 -11  10   0    3.10   14.20
 -11  10   0    0.40   12.50
 -11  10   0   18.70   16.50
 -11  10   0  -24.40   13.20
  10 -10   0   18.20   17.70
  10 -10   0   30.80   21.20
  10 -10   0   28.00   16.70
 -10  10   0   27.40   17.90
 -10  10   0   34.30   22.50
 -10  10   0   30.90   15.60
 -10  10   0   32.90   18.60
   9 -10   0  113.09   28.00
   9 -10   0  103.39   30.20
  -9  10   0   58.79   27.40
  -9  10   0  107.99   32.80
  -9  10   0  143.79   28.00
  -9  10   0  140.89   32.50
   8 -10   0  238.88   42.00
   8 -10   0  127.09   35.40
  -8  10   0  267.37   44.10
  -8  10   0  262.87   42.00
  -8  10   0  231.88   39.90
  -8  10   0  305.37   40.60
   7 -10   0  457.45   54.29
   7 -10   0  410.16   55.29
   7 -10   0  277.77   50.59
  -7  10   0  369.06   47.70
  -7  10   0  361.56   54.49
  -7  10   0  385.66   52.59
  -7  10   0  380.56   54.09
   6 -10   0  813.72   74.49
   6 -10   0  783.32   67.79
   6 -10   0  821.02   71.09
  -6  10   0  920.61   73.29
  -6  10   0  858.51   70.69
  -6  10   0  783.32   65.79
  -6  10   0  778.32   68.79
   5 -10   0   33.60   16.90
   5 -10   0   33.60   18.80
   5 -10   0  -11.50   12.90
   5 -10   0   12.20   12.60
  -5  10   0   17.90   15.40
  -5  10   0   23.40   14.90
  -5  10   0    6.40   12.80
  -5  10   0   16.30   14.00
   4 -10   0  237.18   34.00
   4 -10   0  231.98   37.70
   4 -10   0  181.48   36.00
   4 -10   0  143.69   33.20
  -4  10   0  159.88   32.30
  -4  10   0  181.08   32.90
  -4  10   0  159.58   30.20
  -4  10   0  250.67   42.10
   3 -10   0  110.89   27.70
   3 -10   0  136.39   30.10
   3 -10   0   71.99   23.50
   3 -10   0  119.69   27.50
  -3  10   0  127.39   30.10
  -3  10   0  109.49   30.10
  -3  10   0  126.29   27.30
   2 -10   0   16.00    9.90
   2 -10   0   10.20   11.60
   2 -10   0   14.80    7.60
   2 -10   0   52.79   20.80
   2 -10   0   45.10   19.20
   2 -10   0   24.10   14.30
  -2  10   0   33.30   14.50
  -2  10   0   15.60   12.20
  -2  10   0   22.80   15.70
  -2  10   0    3.80   12.40
   1 -10   0   73.39   23.20
   1 -10   0   96.79   24.70
   1 -10   0  113.19   18.70
   1 -10   0  103.79   18.60
   1 -10   0   94.59   22.60
   1 -10   0  122.49   30.00
  -1  10   0  116.79   27.70
  -1  10   0   62.19   22.30
  -1  10   0   81.29   21.30
  -1  10   0   90.29   22.00
   0 -10   0   29.70   16.30
   0 -10   0   12.80    9.50
   0 -10   0   15.40   11.80
   0 -10   0   17.90   15.20
   0 -10   0   18.00   10.90
   0 -10   0   41.30   18.30
   0  10   0   22.90   13.80
   0  10   0   18.10   12.60
   0  10   0   23.00   15.60
   0  10   0   29.90   17.40
  -1 -10   0   56.89   20.60
  -1 -10   0   67.49   18.00
  -1 -10   0   82.19   22.50
  -1 -10   0   74.29   22.30
   1  10   0   71.69   22.80
   1  10   0   46.70   18.60
   1  10   0   25.30   14.50
   1  10   0   36.20   18.70
  -2 -10   0  397.76   47.10
  -2 -10   0  428.46   50.29
  -2 -10   0  387.96   50.19
  -2 -10   0  368.16   52.49
  -2 -10   0  511.85   60.29
   2  10   0  432.26   54.99
   2  10   0  452.35   48.80
   2  10   0  384.56   44.30
   2  10   0  487.55   59.39
  -3 -10   0   16.20   11.20
  -3 -10   0   24.60   16.00
  -3 -10   0   41.40   18.70
  -3 -10   0    8.00   11.00
  -3 -10   0   14.90   14.30
   3  10   0   28.00   14.10
   3  10   0   17.80   15.90
   3  10   0   16.60   14.00
   3  10   0   13.00   13.20
  -4 -10   0 1323.27  120.79
  -4 -10   0 1499.45  108.89
  -4 -10   0 1607.94  102.89
   4  10   0 1553.94  100.99
   4  10   0 1515.25  102.19
   4  10   0 1470.25  107.09
   4  10   0 1611.74  119.79
  -5 -10   0 1831.12  109.49
  -5 -10   0 1662.83  108.69
  -5 -10   0 1597.84  113.89
  -5 -10   0 1606.84  114.79
  -5 -10   0 1701.33  115.59
   5  10   0 1590.34  105.89
   5  10   0 1404.76  112.29
   5  10   0 1614.44  107.89
   5  10   0 1576.24  113.29
  -6 -10   0  596.54   51.59
  -6 -10   0  596.54   55.99
  -6 -10   0  589.84   49.50
  -6 -10   0  812.62   86.69
  -6 -10   0  610.84   57.99
   6  10   0  550.24   54.99
   6  10   0  593.44   57.09
   6  10   0  616.74   52.09
   6  10   0  608.74   49.50
  -7 -10   0   95.19   25.70
  -7 -10   0   71.29   20.40
  -7 -10   0  101.39   26.60
  -7 -10   0   81.19   25.90
  -7 -10   0   68.49   23.10
   7  10   0   64.19   17.40
   7  10   0   28.20   18.10
   7  10   0   57.29   18.80
  -8 -10   0  294.07   43.40
  -8 -10   0  293.07   37.10
  -8 -10   0  255.37   41.20
  -8 -10   0  224.18   36.10
  -8 -10   0  237.28   40.60
   8  10   0  239.58   33.40
   8  10   0  276.67   42.90
   8  10   0  223.28   38.80
   8  10   0  216.28   38.60
  -9 -10   0   19.20   16.10
  -9 -10   0   22.60   13.40
  -9 -10   0   -0.30   14.30
  -9 -10   0   17.90   19.30
  -9 -10   0  -11.20   11.60
   9  10   0   17.60   14.60
   9  10   0    6.10   13.80
   9  10   0   27.90   13.60
   9  10   0   40.40   19.30
 -10 -10   0  217.88   38.00
 -10 -10   0  225.88   47.50
 -10 -10   0  308.77   42.80
 -10 -10   0  291.97   36.70
 -10 -10   0  178.68   35.00
  10  10   0  230.68   32.80
  10  10   0  196.78   43.20
  10  10   0  206.08   37.30
  10  10   0  248.88   40.80
 -11 -10   0  229.18   37.50
 -11 -10   0  157.88   34.20
 -11 -10   0  197.88   35.80
 -11 -10   0  219.18   44.20
 -11 -10   0  234.78   32.10
  11  10   0  212.28   38.50
  11  10   0  170.78   34.20
  11  10   0  218.38   33.20
  11  10   0  237.18   38.30
 -12 -10   0  120.59   23.10
 -12 -10   0   74.99   27.60
 -12 -10   0   70.99   22.60
 -12 -10   0   70.59   24.30
  12  10   0  122.79   28.80
  12  10   0   66.59   22.60
  12  10   0  106.99   27.20
  12  10   0  118.69   24.90
 -13 -10   0   -9.30   14.00
 -13 -10   0   24.40   15.60
 -13 -10   0   -3.60   10.90
  13  10   0   -4.90   12.80
  13  10   0   10.70   14.20
  13  10   0    3.00   13.70
  13  10   0   13.50   13.60
 -14 -10   0    0.50   10.80
 -14 -10   0   39.00   18.00
  14  10   0   30.10   17.30
  14  10   0   21.40   18.70
  14  10   0    6.90   13.60
 -15 -10   0   78.99   32.70
 -15 -10   0   36.90   19.30
  15  10   0   97.79   25.30
  15  10   0  156.88   31.20
  15  10   0  102.99   32.90
  15  10   0  129.09   28.80
 -16 -10   0   -6.90   13.60
  16  10   0   26.10   17.70
  16  10   0   -3.60    9.90
  16  10   0  -13.50    8.60
  16  10   0  -15.80   12.30
 -17 -10   0   36.00   23.00
  17  10   0   49.80   27.20
  17  10   0   69.09   24.70
  16 -11   0  -15.90   13.70
  16 -11   0   -0.60   17.80
  16 -11   0    6.10   15.90
 -16  11   0    7.60   18.70
 -16  11   0   -2.20   15.30
 -16  11   0   39.20   17.40
  15 -11   0   11.20   22.20
  15 -11   0  -14.70   16.20
  15 -11   0   54.49   21.80
 -15  11   0    3.70   16.60
 -15  11   0   47.70   26.50
  14 -11   0    9.00   24.40
  14 -11   0   -5.70   18.10
  14 -11   0   -0.10   13.40
 -14  11   0    3.00   22.70
 -14  11   0   58.29   27.10
 -14  11   0   18.00   19.00
  13 -11   0  185.98   47.60
  13 -11   0  238.48   39.90
 -13  11   0   94.19   34.90
 -13  11   0  161.28   56.09
 -13  11   0   86.09   29.00
  12 -11   0  -18.00   14.60
  12 -11   0   39.80   24.80
  12 -11   0   63.19   22.30
 -12  11   0   84.69   29.80
 -12  11   0   40.50   20.90
 -12  11   0   78.39   32.10
  11 -11   0  133.09   40.10
  11 -11   0  170.18   33.50
  11 -11   0  135.99   35.00
 -11  11   0  104.59   32.80
 -11  11   0   67.49   24.10
 -11  11   0   98.29   28.80
  10 -11   0   35.20   24.70
  10 -11   0    1.00   12.60
  10 -11   0   -5.40   17.80
 -10  11   0    1.80   11.60
 -10  11   0    9.80   16.10
 -10  11   0    3.10   16.30
 -10  11   0   10.10   16.60
   9 -11   0  234.98   42.90
   9 -11   0  211.48   46.30
  -9  11   0  225.48   41.40
  -9  11   0  254.87   39.60
  -9  11   0  198.48   39.80
  -9  11   0  242.98   43.50
   8 -11   0  486.75   57.49
   8 -11   0  296.27   52.49
   8 -11   0  372.46   55.89
  -8  11   0  350.66   51.49
  -8  11   0  571.24   95.09
  -8  11   0  362.66   54.39
  -8  11   0  292.87   44.00
   7 -11   0   -8.40   14.00
   7 -11   0   -4.50   13.10
   7 -11   0   23.40   17.20
  -7  11   0   17.70   13.10
  -7  11   0   28.30   19.80
  -7  11   0   32.90   17.60
  -7  11   0    8.40   15.80
   6 -11   0   24.40   20.80
   6 -11   0   21.50   18.30
   6 -11   0   78.09   25.20
  -6  11   0    8.40   15.70
  -6  11   0   36.10   20.20
  -6  11   0   30.10   19.40
  -6  11   0   86.09   23.80
   5 -11   0   18.00   17.40
   5 -11   0   13.80   17.40
   5 -11   0    4.10   15.50
   5 -11   0    4.30   11.80
  -5  11   0    1.70   12.60
  -5  11   0   -4.10   12.00
  -5  11   0   22.10   16.70
  -5  11   0   37.50   19.80
   4 -11   0   58.79   18.60
   4 -11   0   24.90   20.50
   4 -11   0   97.19   27.10
   4 -11   0   64.89   29.80
  -4  11   0   39.30   19.90
  -4  11   0   67.19   22.50
  -4  11   0   84.79   23.80
  -4  11   0   66.09   24.20
   3 -11   0   56.69   18.40
   3 -11   0   69.59   25.10
   3 -11   0   61.19   22.00
   3 -11   0  102.09   27.70
  -3  11   0   40.50   18.20
  -3  11   0   82.09   24.90
  -3  11   0   70.69   24.90
  -3  11   0   81.89   24.60
   2 -11   0   -7.50   11.80
   2 -11   0   23.50   11.20
   2 -11   0   -6.80   10.90
   2 -11   0    1.80   11.90
   2 -11   0   -5.30   12.10
   2 -11   0    8.80    7.80
  -2  11   0   14.10   14.30
  -2  11   0   15.00   15.20
  -2  11   0   15.10   13.10
  -2  11   0   33.30   29.50
   1 -11   0   18.60   16.00
   1 -11   0   22.50   16.70
   1 -11   0    0.60    5.80
   1 -11   0   30.60   20.20
   1 -11   0   14.50   15.10
   1 -11   0   -0.30    7.10
  -1  11   0   -0.90   10.60
  -1  11   0   15.70   12.90
  -1  11   0    7.90   13.90
   0 -11   0  276.27   45.90
   0 -11   0  354.56   49.90
   0 -11   0  381.76   54.39
   0 -11   0  350.46   46.00
   0 -11   0  345.17   38.60
   0 -11   0  316.27   37.10
   0  11   0  348.07   43.30
   0  11   0  304.57   42.40
   0  11   0  277.27   45.20
   0  11   0  238.58   41.70
  -1 -11   0   61.99   16.50
  -1 -11   0   32.60   14.30
  -1 -11   0   38.70   17.50
  -1 -11   0   66.99   24.20
  -1 -11   0    3.10   11.60
  -1 -11   0   39.10   17.50
   1  11   0   62.49   19.00
   1  11   0   20.30   13.00
   1  11   0   58.49   22.70
   1  11   0   35.50   17.50
  -2 -11   0    5.20   11.80
  -2 -11   0   21.00   17.20
  -2 -11   0   20.20   12.90
  -2 -11   0    4.90   14.00
  -2 -11   0    2.90   12.20
   2  11   0    4.20   11.80
   2  11   0   10.50   13.80
   2  11   0   17.80   14.30
   2  11   0   20.30   15.30
  -3 -11   0  106.59   29.60
  -3 -11   0  117.29   26.90
  -3 -11   0  117.29   24.40
  -3 -11   0  106.39   45.10
   3  11   0  148.29   27.10
   3  11   0  122.79   30.90
   3  11   0   82.99   23.40
   3  11   0   78.19   25.90
  -4 -11   0   22.80   18.60
  -4 -11   0   24.80   13.80
  -4 -11   0   36.00   19.00
  -4 -11   0   32.40   15.00
  -4 -11   0   38.80   16.90
   4  11   0   42.20   18.30
   4  11   0   20.60   16.50
   4  11   0   46.30   17.70
   4  11   0   20.60   16.60
  -5 -11   0  332.67   42.60
  -5 -11   0  329.77   51.19
  -5 -11   0  288.57   46.80
  -5 -11   0  378.96   46.30
  -5 -11   0  376.06   52.59
   5  11   0  363.46   47.30
   5  11   0  398.76   54.59
   5  11   0  432.36   46.50
   5  11   0  295.67   47.30
  -6 -11   0  123.19   30.90
  -6 -11   0  232.48   35.70
  -6 -11   0  231.28   42.90
  -6 -11   0  154.98   33.00
  -6 -11   0  154.78   34.50
   6  11   0  185.48   38.10
   6  11   0  227.48   36.50
   6  11   0  202.88   38.90
   6  11   0  222.38   52.09
  -7 -11   0   54.79   25.30
  -7 -11   0   41.40   20.90
  -7 -11   0   56.69   20.00
  -7 -11   0   55.59   18.90
  -7 -11   0   19.90   16.90
   7  11   0   56.29   23.70
   7  11   0   26.60   15.20
   7  11   0   41.00   16.80
  -8 -11   0  -10.00   11.20
  -8 -11   0   -4.00   12.60
  -8 -11   0   17.70   16.40
  -8 -11   0   -7.00    9.10
  -8 -11   0    5.00   16.30
   8  11   0  -17.10   13.10
   8  11   0   -8.00   14.10
   8  11   0   -1.70   10.00
   8  11   0  -10.50   11.00
  -9 -11   0   23.40   14.70
  -9 -11   0    0.80   14.00
  -9 -11   0   -8.00   11.00
  -9 -11   0   19.40   16.10
  -9 -11   0   26.50   15.40
   9  11   0   12.60   17.80
   9  11   0    6.80   15.10
   9  11   0   16.10   14.50
   9  11   0   -0.70   10.90
 -10 -11   0  140.59   31.10
 -10 -11   0  271.27   42.40
 -10 -11   0  215.28   32.70
 -10 -11   0  260.87   49.80
 -10 -11   0  228.68   38.60
  10  11   0  238.28   33.40
  10  11   0  191.18   38.10
  10  11   0  151.38   33.50
  10  11   0  180.68   36.30
 -11 -11   0   26.90   17.00
 -11 -11   0    9.60   14.70
 -11 -11   0   10.30   11.20
 -11 -11   0  -17.30   12.70
  11  11   0   33.40   18.90
  11  11   0   20.20   14.90
  11  11   0    9.10   15.40
  11  11   0   23.00   13.30
 -12 -11   0   60.29   21.80
 -12 -11   0    0.40   16.00
 -12 -11   0   71.49   25.30
  12  11   0   41.30   21.50
  12  11   0   23.10   17.60
  12  11   0   37.60   21.60
  12  11   0   39.40   17.00
 -13 -11   0   40.80   14.50
 -13 -11   0   -4.60   14.30
  13  11   0   46.20   25.90
  13  11   0   10.40   16.30
  13  11   0   49.50   22.30
  13  11   0    5.10   12.00
 -14 -11   0  -11.20   12.70
 -14 -11   0   24.50   14.30
 -14 -11   0   -6.50   13.20
  14  11   0   22.10   18.60
  14  11   0   -7.00   11.80
  14  11   0   15.70   16.00
  14  11   0    1.70   15.40
 -15 -11   0   29.90   12.70
 -15 -11   0   42.30   22.40
  15  11   0   11.20   12.00
  15  11   0   22.50   15.10
  15  11   0    4.80   22.40
  15  11   0   -1.10   14.30
 -16 -11   0    9.60   21.50
  16  11   0   27.50   15.90
  16  11   0    1.00   12.70
  16  11   0   31.30   18.80
  16  11   0    1.90   14.10
  15 -12   0   -9.30    5.10
  15 -12   0   -4.00   19.00
  15 -12   0   -2.70   19.80
 -15  12   0  -10.00   15.10
 -15  12   0  -24.60   14.00
 -15  12   0   20.80   17.80
  14 -12   0    3.30   13.20
  14 -12   0   16.60   22.40
  14 -12   0   22.30   28.30
 -14  12   0   -9.70   12.70
 -14  12   0   -3.30   15.10
 -14  12   0   24.10   17.20
  13 -12   0   -2.60   18.30
  13 -12   0   19.80   17.60
  13 -12   0    7.30   18.80
 -13  12   0    1.50   16.40
 -13  12   0   20.10   18.30
 -13  12   0   -1.30   17.70
  12 -12   0  925.21   74.39
  12 -12   0  667.23   93.29
  12 -12   0  866.41   83.09
 -12  12   0 1200.18  175.48
 -12  12   0  916.31   79.69
 -12  12   0  509.75   77.19
  11 -12   0   27.50   22.20
  11 -12   0    9.60   20.80
  11 -12   0   71.09   24.10
 -11  12   0   68.49   26.00
 -11  12   0   51.19   26.20
 -11  12   0   47.40   30.20
  10 -12   0  386.46   57.89
  10 -12   0  348.77   57.29
  10 -12   0  406.66   64.99
 -10  12   0  353.96   56.89
 -10  12   0  513.95   73.79
 -10  12   0  362.66   54.39
 -10  12   0  337.47   55.09
   9 -12   0  -14.10   13.80
   9 -12   0   39.90   22.50
   9 -12   0    0.20   13.10
  -9  12   0    6.70   15.10
  -9  12   0   10.90   20.30
  -9  12   0   26.00   20.90
  -9  12   0   19.90   15.80
   8 -12   0  167.88   42.60
   8 -12   0  225.48   43.50
   8 -12   0  182.18   38.20
  -8  12   0  160.28   37.60
  -8  12   0  176.48   38.90
  -8  12   0  218.08   40.50
   7 -12   0  -11.00   12.90
   7 -12   0   28.40   18.90
   7 -12   0    8.90   18.20
  -7  12   0   13.90   17.70
  -7  12   0   14.80   18.50
  -7  12   0   36.50   21.60
  -7  12   0   -4.50   12.20
   6 -12   0  583.54   71.89
   6 -12   0  572.04   66.49
   6 -12   0  554.54  107.19
  -6  12   0  515.55   60.79
  -6  12   0  520.25   68.19
  -6  12   0  505.75   64.19
  -6  12   0  338.37   59.89
   5 -12   0    7.40   15.90
   5 -12   0   -7.70   15.70
   5 -12   0  -18.90   11.90
   5 -12   0   10.60   11.50
  -5  12   0  -16.40    8.60
  -5  12   0    6.80   17.10
  -5  12   0   14.20   16.40
  -5  12   0    3.60   12.80
   4 -12   0 1655.73  128.69
   4 -12   0 1751.72  128.29
   4 -12   0 1838.02  121.89
   4 -12   0 1794.02  126.39
  -4  12   0 1767.12  122.79
  -4  12   0 1528.45  120.79
  -4  12   0 1684.73  127.19
  -4  12   0 1891.81  125.79
   3 -12   0   53.99   18.50
   3 -12   0  -40.30   25.80
   3 -12   0   36.20   23.50
   3 -12   0   51.99   21.70
  -3  12   0   -5.00   13.60
  -3  12   0   24.10   18.70
  -3  12   0   39.30   21.30
  -3  12   0   53.49   25.30
   2 -12   0  277.07   32.10
   2 -12   0  266.57   38.90
   2 -12   0  249.08   45.80
   2 -12   0  280.27   50.39
   2 -12   0  260.57   31.90
   2 -12   0  272.77   46.90
  -2  12   0  246.68   40.20
  -2  12   0  331.87   50.39
  -2  12   0  251.97   39.50
  -2  12   0  245.48   42.70
   1 -12   0  310.77   53.39
   1 -12   0  215.98   42.80
   1 -12   0  292.97   34.10
   1 -12   0  223.68   36.80
   1 -12   0  260.97   45.40
   1 -12   0  266.97   33.90
  -1  12   0  212.78   42.40
  -1  12   0  240.58   41.20
  -1  12   0  232.48   42.80
  -1  12   0  257.17   40.40
   0 -12   0  679.53   68.19
   0 -12   0  585.94   56.59
   0 -12   0  703.23   66.79
   0 -12   0  629.34   54.09
   0 -12   0  666.53   52.99
   0 -12   0  709.33   63.69
   0  12   0  677.83   59.09
   0  12   0  726.63   60.19
   0  12   0  641.14   64.89
   0  12   0  719.23   64.49
  -1 -12   0   43.30   17.20
  -1 -12   0   76.89   25.00
  -1 -12   0   32.30   14.50
  -1 -12   0   76.59   25.70
  -1 -12   0   52.29   18.10
  -1 -12   0   92.59   29.90
   1  12   0   52.69   19.10
   1  12   0   25.60   20.80
   1  12   0   67.19   20.80
   1  12   0   69.99   24.40
  -2 -12   0  203.68   39.10
  -2 -12   0  255.87   37.00
  -2 -12   0  322.57   62.89
  -2 -12   0  268.97   43.10
   2  12   0  241.88   36.70
   2  12   0  304.77   49.80
   2  12   0  290.47   44.40
   2  12   0  202.08   38.70
  -3 -12   0  128.09   29.70
  -3 -12   0   73.69   27.10
  -3 -12   0   83.09   22.80
  -3 -12   0   98.99   31.00
  -3 -12   0  108.69   26.20
  -3 -12   0  115.39   25.50
   3  12   0   65.69   21.10
   3  12   0  103.19   29.80
   3  12   0   98.29   25.50
   3  12   0   98.29   30.10
  -4 -12   0  367.36   51.49
  -4 -12   0  381.46   50.29
  -4 -12   0  487.65   62.29
  -4 -12   0  538.35   60.39
  -4 -12   0  446.66   59.69
  -4 -12   0  359.76   46.70
   4  12   0  525.75   53.79
   4  12   0  299.57   45.00
   4  12   0  389.66   57.29
   4  12   0  343.57   53.29
  -5 -12   0   22.60   15.90
  -5 -12   0   -4.20    8.90
  -5 -12   0  -14.00   10.80
  -5 -12   0  -22.40   10.60
  -5 -12   0    9.50   13.30
   5  12   0    5.80   14.40
   5  12   0    5.70   15.90
   5  12   0    0.70   10.80
   5  12   0  -19.80   13.10
  -6 -12   0   15.30   13.60
  -6 -12   0    0.40   14.40
  -6 -12   0    5.20   14.30
  -6 -12   0   50.89   23.60
  -6 -12   0   21.70   15.50
   6  12   0  -11.80   10.40
   6  12   0   16.30   19.60
   6  12   0    0.60   14.40
   6  12   0   38.80   17.00
  -7 -12   0    1.30   19.10
  -7 -12   0   -9.80   11.30
  -7 -12   0    0.10   11.70
  -7 -12   0    6.00   14.70
  -7 -12   0  -10.40   11.60
   7  12   0  -17.50   10.20
   7  12   0   11.10   17.90
   7  12   0   10.40   12.40
  -8 -12   0   39.30   21.00
  -8 -12   0   36.20   19.20
  -8 -12   0   -0.40   15.30
  -8 -12   0   25.50   18.70
  -8 -12   0    5.10   13.30
  -8 -12   0   26.50   18.50
   8  12   0   22.00   15.40
   8  12   0   17.10   14.80
   8  12   0   38.40   21.50
  -9 -12   0  338.67   44.30
  -9 -12   0  338.47   50.39
  -9 -12   0  229.58   44.00
  -9 -12   0  264.87   42.80
  -9 -12   0  361.66   55.19
  -9 -12   0  294.07   47.70
   9  12   0  269.07   43.10
   9  12   0  326.67   42.60
   9  12   0  244.58   45.10
   9  12   0  290.57   48.80
 -10 -12   0   61.89   31.70
 -10 -12   0   29.90   17.80
 -10 -12   0   99.09   28.20
 -10 -12   0   52.19   17.70
 -10 -12   0   50.59   23.00
 -10 -12   0   34.30   23.00
  10  12   0   70.69   23.70
  10  12   0   92.69   28.80
  10  12   0   72.29   27.40
  10  12   0   55.79   19.10
 -11 -12   0  276.87   45.00
 -11 -12   0  225.28   39.80
 -11 -12   0  290.77   52.89
 -11 -12   0  301.07   40.60
  11  12   0  195.68   38.60
  11  12   0  260.77   45.90
  11  12   0  273.87   46.10
  11  12   0  252.47   37.00
 -12 -12   0   39.90   21.40
 -12 -12   0   40.70   16.70
 -12 -12   0    1.40   14.10
 -12 -12   0   30.10   22.50
  12  12   0   41.10   20.90
  12  12   0   35.20   21.70
  12  12   0   20.60   17.60
  12  12   0   37.50   17.50
 -13 -12   0   15.00   10.50
 -13 -12   0   46.40   23.90
 -13 -12   0   -9.00   14.10
 -13 -12   0   13.00   20.60
  13  12   0   37.30   21.50
  13  12   0   24.40   19.00
  13  12   0   21.20   15.10
  13  12   0   11.60   17.40
 -14 -12   0  120.79   37.00
 -14 -12   0    9.50   17.40
 -14 -12   0  102.09   36.00
  14  12   0   57.09   23.70
  14  12   0   47.80   23.60
  14  12   0   58.99   20.70
  14  12   0   66.39   24.40
 -15 -12   0   62.29   28.50
 -15 -12   0   81.59   20.20
  15  12   0   47.70   19.10
  15  12   0   53.79   34.90
  15  12   0   52.79   20.40
  15  12   0   46.70   24.10
  16  12   0   65.19   30.50
  14 -13   0    4.00   24.30
  14 -13   0  -26.40   13.00
  14 -13   0  -14.00    6.30
 -14  13   0   14.20   26.50
 -14  13   0    6.00   11.40
 -14  13   0   16.10   21.50
  13 -13   0    0.60   10.50
  13 -13   0   32.90   27.60
  13 -13   0   -7.60   18.20
 -13  13   0    4.80   16.80
 -13  13   0   -8.90   21.20
 -13  13   0   14.00   19.80
  12 -13   0    6.10   19.10
  12 -13   0   17.10   25.60
  12 -13   0  -11.30   12.60
 -12  13   0  -10.80   12.70
 -12  13   0   -4.70   15.80
 -12  13   0  -22.90   15.00
  11 -13   0   38.50   25.10
  11 -13   0   61.89   29.00
  11 -13   0   53.19   25.00
 -11  13   0   59.89   27.00
 -11  13   0   39.60   25.60
 -11  13   0   78.29   42.70
  10 -13   0  -14.70   15.60
  10 -13   0   -4.40   18.30
 -10  13   0   17.30   18.50
 -10  13   0    2.90   17.00
 -10  13   0   18.10   23.50
   9 -13   0   -4.90   17.90
   9 -13   0    5.50   15.00
   9 -13   0   -6.10   18.60
  -9  13   0    3.90   13.80
  -9  13   0   -6.20   17.70
  -9  13   0   11.40   18.40
  -9  13   0   -2.10   17.70
   8 -13   0   62.99   32.70
   8 -13   0   78.99   28.80
   8 -13   0   41.20   24.70
  -8  13   0   61.69   25.60
  -8  13   0   69.39   28.10
  -8  13   0   34.20   20.80
  -8  13   0   89.99   27.00
   7 -13   0  210.28   41.30
   7 -13   0  217.48   45.10
   7 -13   0  250.57   54.19
  -7  13   0  243.08   48.70
  -7  13   0  170.78   60.89
  -7  13   0  159.88   38.70
  -7  13   0  181.88   40.60
   6 -13   0  179.48   41.70
   6 -13   0  153.28   42.30
   6 -13   0  173.98   38.80
  -6  13   0  162.58   35.20
  -6  13   0  176.88   38.70
  -6  13   0  123.79   30.80
  -6  13   0  144.19   37.50
   5 -13   0   89.09   30.40
   5 -13   0  132.19   29.50
   5 -13   0  108.89   36.10
   5 -13   0  139.49   35.50
  -5  13   0  124.39   34.30
  -5  13   0  113.99   30.90
  -5  13   0   76.19   28.20
  -5  13   0  108.99   30.60
   4 -13   0   88.89   31.50
   4 -13   0   99.29   30.00
   4 -13   0   87.69   24.60
  -4  13   0   76.19   26.20
  -4  13   0   40.20   19.50
  -4  13   0   69.09   27.90
  -4  13   0   97.39   31.20
   3 -13   0   52.99   20.00
   3 -13   0   24.30   18.70
   3 -13   0   20.50   21.70
   3 -13   0    4.80   17.30
  -3  13   0   11.40   17.30
  -3  13   0   26.20   18.00
  -3  13   0   -9.60   13.20
   2 -13   0  697.93   54.39
   2 -13   0  641.44   81.19
   2 -13   0  834.12   90.89
   2 -13   0  679.53   61.69
   2 -13   0  675.83   67.49
   2 -13   0  695.33   52.39
  -2  13   0  670.43   63.19
  -2  13   0  831.42   95.39
  -2  13   0  747.43   64.99
  -2  13   0  650.13   79.09
   1 -13   0  138.99   40.50
   1 -13   0  201.18   44.90
   1 -13   0  145.09   24.50
   1 -13   0  171.38   33.20
   1 -13   0  159.98   27.60
   1 -13   0   74.19   25.90
  -1  13   0  154.48   31.50
  -1  13   0   80.59   26.90
  -1  13   0  115.69   29.50
  -1  13   0  138.49   36.90
   0 -13   0   52.39   19.60
   0 -13   0   28.70   21.20
   0 -13   0   36.70   16.20
   0 -13   0   62.49   26.30
   0 -13   0   79.09   20.80
   0 -13   0   66.99   25.90
   0  13   0   64.09   27.70
   0  13   0   33.50   17.90
   0  13   0   55.99   23.90
   0  13   0   82.99   28.00
  -1 -13   0 1296.07   98.39
  -1 -13   0 1500.55  119.79
  -1 -13   0 1187.18   89.79
  -1 -13   0 1218.28  101.49
  -1 -13   0 1161.48   91.39
  -1 -13   0 1230.18   90.59
   1  13   0 1253.57   92.89
   1  13   0 1265.17   93.99
   1  13   0 1268.27   99.89
   1  13   0 1220.08  103.09
  -2 -13   0   -3.20    8.20
  -2 -13   0    3.30   18.10
  -2 -13   0   18.50   18.10
  -2 -13   0  -16.20   10.90
  -2 -13   0    6.00   12.00
  -2 -13   0    8.90   12.40
   2  13   0   15.60   15.10
   2  13   0    1.90   16.20
   2  13   0  -24.00   13.10
   2  13   0   12.40   16.90
  -3 -13   0   64.59   20.80
  -3 -13   0    0.00   13.40
  -3 -13   0   47.10   17.00
  -3 -13   0   40.10   21.40
  -3 -13   0   24.10   22.70
  -3 -13   0   52.99   19.50
   3  13   0   60.79   21.20
   3  13   0   39.30   21.10
   3  13   0   32.20   22.00
   3  13   0   27.20   17.00
  -4 -13   0  192.58   35.50
  -4 -13   0  170.18   31.70
  -4 -13   0  150.48   37.00
  -4 -13   0  214.88   39.80
  -4 -13   0  220.28   37.10
  -4 -13   0  192.68   41.50
   4  13   0  231.78   43.70
   4  13   0  247.28   48.10
   4  13   0  175.08   38.40
   4  13   0  255.67   39.10
  -5 -13   0  229.28   45.30
  -5 -13   0  266.97   44.00
  -5 -13   0  221.88   38.50
  -5 -13   0  223.48   37.50
  -5 -13   0  291.57   48.90
  -5 -13   0  229.88   41.10
   5  13   0  348.47   52.49
   5  13   0  204.68   44.40
   5  13   0  244.38   45.60
   5  13   0  250.87   38.20
  -6 -13   0   11.90   15.70
  -6 -13   0   50.49   20.70
  -6 -13   0   57.39   22.00
  -6 -13   0   44.10   23.30
  -6 -13   0   19.70   16.60
  -6 -13   0   33.00   18.80
   6  13   0    7.20   15.80
   6  13   0   43.60   18.50
   6  13   0   29.00   22.80
   6  13   0   20.00   19.00
  -7 -13   0   24.50   16.00
  -7 -13   0   38.10   22.90
  -7 -13   0    3.30   16.10
  -7 -13   0   -2.90   13.30
  -7 -13   0    6.60   15.90
  -7 -13   0   32.70   18.50
   7  13   0   47.10   20.40
   7  13   0    0.60   15.20
   7  13   0    7.50   13.60
   7  13   0   25.10   22.00
  -8 -13   0   18.70   20.40
  -8 -13   0   -4.40   14.00
  -8 -13   0   27.60   15.80
  -8 -13   0   22.50   19.20
  -8 -13   0    6.30    9.50
  -8 -13   0   29.60   16.50
   8  13   0    4.10   16.10
   8  13   0   -3.40   11.70
   8  13   0   16.30   14.40
  -9 -13   0    0.90   10.80
  -9 -13   0   31.50   18.10
  -9 -13   0   39.20   21.50
  -9 -13   0   15.70   15.20
  -9 -13   0   35.30   25.00
  -9 -13   0   45.00   20.50
   9  13   0   13.50   14.70
   9  13   0   16.90   21.10
   9  13   0    4.90   15.00
   9  13   0   20.10   20.10
 -10 -13   0  -14.00   12.90
 -10 -13   0   24.90   17.50
 -10 -13   0   -7.00   12.00
 -10 -13   0   -2.50   13.70
  10  13   0  -13.00    9.50
  10  13   0  -17.00   12.80
  10  13   0  -22.60   11.90
  10  13   0    8.90   15.70
 -11 -13   0   13.80   17.80
 -11 -13   0   61.29   28.50
 -11 -13   0   56.09   20.20
 -11 -13   0   34.30   20.60
  11  13   0    6.90   15.50
  11  13   0   35.70   17.40
  11  13   0   35.40   21.00
  11  13   0   12.60   18.10
 -12 -13   0   36.00   21.60
 -12 -13   0    7.20   12.80
 -12 -13   0   45.80   21.00
 -12 -13   0    7.00   15.30
  12  13   0  -12.50   12.00
  12  13   0    9.20   19.90
  12  13   0   11.50   17.00
  12  13   0   -3.10   10.60
 -13 -13   0   18.70   15.30
 -13 -13   0    7.70   12.10
 -13 -13   0  -15.40   15.90
 -13 -13   0  -14.50   14.20
  13  13   0   -1.70   12.60
  13  13   0   34.60   19.90
  13  13   0    2.90   13.90
  13  13   0    7.10   15.50
 -14 -13   0   29.40   25.50
  14  13   0   52.29   20.50
  14  13   0   28.10   21.70
  14  13   0   53.99   26.10
  14  13   0   55.79   24.10
 -15 -13   0   14.30   14.20
 -15 -13   0   15.80   10.60
  15  13   0   47.00   20.80
  15  13   0   -3.80    9.30
  15  13   0  -14.80    9.20
  15  13   0   -6.70   15.90
  13 -14   0  -12.20    6.20
  13 -14   0  -14.50   16.30
  13 -14   0   14.90   27.20
 -13  14   0   -3.40   19.40
 -13  14   0   16.50   18.60
 -13  14   0   26.60   20.20
  12 -14   0   20.80   25.20
  12 -14   0  -10.80   17.90
  12 -14   0   -4.10    6.80
 -12  14   0   50.09   28.70
 -12  14   0   -8.90   15.30
 -12  14   0    6.10   20.40
  11 -14   0    9.80   20.90
  11 -14   0   67.59   30.70
 -11  14   0   -6.00   18.20
 -11  14   0   -1.90   20.50
 -11  14   0  -10.10   13.70
  10 -14   0   15.00   20.20
  10 -14   0   10.40   25.40
  10 -14   0    4.90   19.60
 -10  14   0   48.70   25.20
 -10  14   0    1.10   16.20
 -10  14   0   27.70   26.20
   9 -14   0   36.20   29.00
   9 -14   0   43.30   27.30
   9 -14   0   74.19   28.50
  -9  14   0   53.09   25.40
  -9  14   0   45.70   27.10
  -9  14   0   40.20   24.30
   8 -14   0  -13.30   16.80
   8 -14   0   54.19   24.00
   8 -14   0   67.19   30.60
  -8  14   0   26.00   19.90
  -8  14   0   43.20   26.10
  -8  14   0   61.29   28.90
  -8  14   0   18.00   17.40
   7 -14   0  152.88   42.00
   7 -14   0  168.98   39.50
   7 -14   0  189.18   44.50
  -7  14   0  109.49   33.00
  -7  14   0  135.39   35.90
  -7  14   0  104.59   31.90
  -7  14   0   95.19   32.40
   6 -14   0   52.49   29.40
   6 -14   0   66.79   24.70
   6 -14   0   87.49   29.90
  -6  14   0   90.19   30.40
  -6  14   0   45.30   25.10
  -6  14   0   84.39   29.80
  -6  14   0  107.69   32.20
   5 -14   0   -1.70   17.50
   5 -14   0   21.80   17.20
   5 -14   0   -8.50   15.40
   5 -14   0   36.80   22.20
  -5  14   0    7.90   14.50
  -5  14   0    1.40   16.60
  -5  14   0   44.90   25.90
  -5  14   0   -4.90   12.70
   4 -14   0  291.57   51.39
   4 -14   0  164.18   45.00
   4 -14   0  163.08   33.70
   4 -14   0  188.18   44.90
  -4  14   0  182.68   38.50
  -4  14   0  179.78   38.50
  -4  14   0  165.38   38.90
  -4  14   0  117.49   30.50
   3 -14   0   20.30   20.80
   3 -14   0    1.50   11.40
   3 -14   0   23.40   21.10
   3 -14   0    2.80   15.80
  -3  14   0   10.60   15.70
  -3  14   0   29.10   21.40
  -3  14   0   22.00   19.40
  -3  14   0   -1.50   15.90
   2 -14   0  499.25   84.69
   2 -14   0  545.45   46.70
   2 -14   0  613.04  102.79
   2 -14   0  574.84   57.19
   2 -14   0  587.04   49.00
   2 -14   0  625.74   78.49
  -2  14   0  666.33   82.09
  -2  14   0  605.84   71.89
  -2  14   0  723.53   62.19
  -2  14   0  564.04   72.79
   1 -14   0  139.19   36.80
   1 -14   0   97.99   27.80
   1 -14   0   69.49   29.70
   1 -14   0  160.08   31.10
   1 -14   0  116.49   35.00
   1 -14   0  121.09   24.60
  -1  14   0   94.59   32.60
  -1  14   0   57.99   21.50
  -1  14   0  159.08   33.40
   0 -14   0  404.46   46.70
   0 -14   0  404.16   52.89
   0 -14   0  340.77   60.89
   0 -14   0  367.46   59.39
   0 -14   0  371.86   58.29
   0 -14   0  261.47   38.70
   0  14   0  366.76   50.49
   0  14   0  436.56   61.29
   0  14   0  265.97   44.00
   0  14   0  237.58   50.99
  -1 -14   0   12.00   17.80
  -1 -14   0   28.60   17.80
  -1 -14   0   10.40   12.90
  -1 -14   0   27.60   22.00
  -1 -14   0   13.40   20.10
  -1 -14   0    4.10   10.90
   1  14   0   10.20   18.50
   1  14   0    4.90   13.90
   1  14   0    7.60   16.60
   1  14   0  -27.50   11.60
  -2 -14   0  677.43   66.09
  -2 -14   0  823.52   90.79
  -2 -14   0  674.73   62.09
  -2 -14   0  648.94   61.29
  -2 -14   0  599.54   57.49
  -2 -14   0  695.03   85.39
   2  14   0  746.83   85.69
   2  14   0  655.73   61.59
   2  14   0  813.72   88.39
   2  14   0  755.52   64.79
  -3 -14   0  143.39   34.80
  -3 -14   0  243.38   40.30
  -3 -14   0  167.58   40.40
  -3 -14   0  186.88   40.70
  -3 -14   0  175.58   34.20
  -3 -14   0  170.18   34.20
   3  14   0  240.58   40.50
   3  14   0  149.09   37.60
   3  14   0  194.88   43.90
   3  14   0  138.59   33.30
  -4 -14   0   88.59   25.90
  -4 -14   0   64.19   25.00
  -4 -14   0   86.79   26.60
  -4 -14   0   68.79   24.10
  -4 -14   0   97.59   32.60
  -4 -14   0  123.79   28.30
   4  14   0   84.59   23.90
   4  14   0   92.29   23.90
   4  14   0   36.50   23.60
   4  14   0  110.29   32.80
  -5 -14   0   49.00   19.80
  -5 -14   0   69.09   29.20
  -5 -14   0  111.19   32.10
  -5 -14   0   66.09   24.30
  -5 -14   0   46.20   18.70
  -5 -14   0   77.09   24.80
   5  14   0   31.90   19.80
   5  14   0   33.60   19.90
   5  14   0  118.99   34.50
   5  14   0   62.89   26.10
  -6 -14   0  278.47   51.69
  -6 -14   0  407.06   77.69
  -6 -14   0  339.17   49.90
  -6 -14   0  296.07   45.50
  -6 -14   0  456.55   63.39
  -6 -14   0  346.27   56.19
   6  14   0  426.46   50.99
   6  14   0  316.97   48.80
   6  14   0  332.57   55.39
   6  14   0  354.26   57.39
  -7 -14   0  154.88   33.60
  -7 -14   0  202.78   41.50
  -7 -14   0  192.68   42.00
  -7 -14   0  209.48   40.30
  -7 -14   0  230.18   39.80
  -7 -14   0  242.98   47.90
   7  14   0   96.49   31.30
   7  14   0  195.18   32.70
   7  14   0   99.39   27.60
   7  14   0  187.78   42.30
  -8 -14   0  116.19   39.10
  -8 -14   0    8.20   17.10
  -8 -14   0   25.10   19.80
  -8 -14   0   35.30   18.80
  -8 -14   0   66.79   26.40
   8  14   0   61.79   25.30
   8  14   0   53.59   19.40
   8  14   0   -0.60   15.80
   8  14   0   53.19   26.50
  -9 -14   0  119.39   32.00
  -9 -14   0  103.19   28.50
  -9 -14   0   54.19   26.30
  -9 -14   0   60.29   25.90
   9  14   0   31.20   24.20
   9  14   0  104.19   25.60
   9  14   0   96.49   29.30
 -10 -14   0   25.00   17.90
 -10 -14   0   28.00   17.90
 -10 -14   0   58.89   24.40
 -10 -14   0   18.80   22.70
  10  14   0   -1.30   17.30
  10  14   0    9.40   16.40
  10  14   0   33.90   22.00
  10  14   0   12.60   13.70
 -11 -14   0   53.19   24.50
 -11 -14   0   93.09   28.40
 -11 -14   0  146.89   31.10
 -11 -14   0   65.99   25.10
  11  14   0   98.49   33.90
  11  14   0   94.69   33.60
  11  14   0   61.89   25.60
  11  14   0   80.79   22.70
 -12 -14   0  112.79   37.10
 -12 -14   0   47.90   23.30
 -12 -14   0  119.79   31.20
 -12 -14   0  189.68   34.50
  12  14   0  117.79   27.90
  12  14   0   99.59   32.10
  12  14   0  110.09   29.90
  12  14   0  106.29   32.00
 -13 -14   0    0.90   14.20
 -13 -14   0    0.50   15.50
 -13 -14   0    4.90   12.60
  13  14   0   -4.00    6.30
  13  14   0   -6.40   10.50
  13  14   0   17.70   19.40
  13  14   0   10.10   16.50
 -14 -14   0   19.70   18.70
  14  14   0   25.50   17.40
  14  14   0   -2.50    6.00
  14  14   0   25.80   21.40
  14  14   0   22.10   20.40
  12 -15   0    6.10   26.80
  12 -15   0   -8.60    6.40
  12 -15   0    6.70   23.00
 -12  15   0    6.80   12.40
 -12  15   0   17.70   25.50
 -12  15   0    7.50   23.90
  11 -15   0   -3.40   21.60
  11 -15   0   16.10   21.00
  11 -15   0   -9.30    6.70
 -11  15   0   24.40   19.50
 -11  15   0    6.20   17.30
 -11  15   0    6.00   21.00
  10 -15   0   17.80   22.50
  10 -15   0   23.30   20.30
  10 -15   0   10.50   23.00
 -10  15   0   35.70   23.90
 -10  15   0    5.20   19.50
 -10  15   0   17.10   25.40
   9 -15   0  317.87   54.09
   9 -15   0  285.67   56.89
   9 -15   0  280.17   63.59
  -9  15   0  163.08   68.79
  -9  15   0  284.97   53.69
  -9  15   0  208.28   47.60
   8 -15   0   37.30   23.30
   8 -15   0   34.80   27.00
   8 -15   0   56.69   28.60
  -8  15   0   68.89   30.00
  -8  15   0   11.10   21.60
  -8  15   0   28.50   20.80
   7 -15   0   19.60   24.80
   7 -15   0   42.10   25.30
   7 -15   0   42.50   28.30
  -7  15   0   57.39   25.30
  -7  15   0   32.60   22.80
  -7  15   0   14.00   22.30
  -7  15   0   49.50   27.50
   6 -15   0   68.69   28.20
   6 -15   0   39.20   29.80
   6 -15   0   67.89   28.90
  -6  15   0   82.09   27.90
  -6  15   0   60.09   28.90
  -6  15   0   52.59   26.40
  -6  15   0   52.69   23.90
   5 -15   0   86.19   34.00
   5 -15   0  107.19   32.80
   5 -15   0   57.49   28.70
   5 -15   0   96.69   28.40
  -5  15   0   32.50   20.60
  -5  15   0   91.89   30.50
  -5  15   0   83.09   30.40
  -5  15   0  124.29   37.10
   4 -15   0   54.79   19.20
   4 -15   0  110.79   34.80
   4 -15   0   47.10   27.10
   4 -15   0   59.19   30.00
  -4  15   0   53.29   24.80
  -4  15   0   35.20   24.40
  -4  15   0   66.69   29.80
  -4  15   0   84.19   28.10
   3 -15   0    2.10   18.60
   3 -15   0   32.20   39.70
   3 -15   0  -12.60   16.30
  -3  15   0   27.60   22.80
  -3  15   0   31.20   22.10
  -3  15   0   31.60   21.50
  -3  15   0   66.59   25.90
   2 -15   0  178.38   43.80
   2 -15   0  137.39   25.20
   2 -15   0  160.98   41.10
   2 -15   0  197.68   38.30
   2 -15   0  254.57   33.10
   2 -15   0  153.78   40.20
  -2  15   0  143.19   34.10
  -2  15   0  139.69   38.60
  -2  15   0  201.98   39.60
  -2  15   0  366.06   59.19
   1 -15   0   74.29   25.20
   1 -15   0   75.69   19.70
   1 -15   0  138.19   38.50
   1 -15   0  103.49   24.90
   1 -15   0   56.59   27.10
   1 -15   0   88.69   30.40
  -1  15   0   58.29   26.10
  -1  15   0   30.70   20.60
  -1  15   0   79.59   32.00
  -1  15   0   69.79   26.20
   0 -15   0  122.29   25.50
   0 -15   0  199.98   45.80
   0 -15   0   99.99   35.40
   0 -15   0  107.19   29.00
   0 -15   0  145.49   29.00
   0 -15   0  116.09   36.10
   0  15   0  157.08   38.50
   0  15   0  121.89   30.10
   0  15   0  143.69   40.10
  -1 -15   0   31.80   23.10
  -1 -15   0   18.80   13.30
  -1 -15   0    4.50   10.00
  -1 -15   0   33.50   18.50
  -1 -15   0   49.30   29.40
   1  15   0   21.20   18.10
   1  15   0   21.10   20.20
   1  15   0   10.10   19.60
   1  15   0    5.00   14.20
  -2 -15   0   73.89   22.00
  -2 -15   0   30.20   20.80
  -2 -15   0  144.09   30.00
  -2 -15   0  117.99   36.30
  -2 -15   0  127.19   32.10
  -2 -15   0   52.29   24.30
   2  15   0   91.89   25.30
   2  15   0   92.99   30.80
   2  15   0   78.49   26.30
   2  15   0  123.09   36.50
  -3 -15   0  263.07   40.50
  -3 -15   0  208.88   38.70
  -3 -15   0  278.57   49.30
  -3 -15   0  188.18   38.10
  -3 -15   0  255.77   49.80
  -3 -15   0  280.97   54.19
   3  15   0  236.98   49.60
   3  15   0  160.98   38.40
   3  15   0  242.48   39.50
   3  15   0  300.27   54.09
  -4 -15   0  144.39   33.00
  -4 -15   0  143.89   34.90
  -4 -15   0  157.88   36.50
  -4 -15   0  170.78   42.40
  -4 -15   0  168.68   34.50
  -4 -15   0  226.68   48.10
   4  15   0  125.69   33.30
   4  15   0  194.58   36.80
   4  15   0  218.08   46.00
   4  15   0  121.59   36.70
  -5 -15   0   11.50   16.40
  -5 -15   0   17.60   16.00
  -5 -15   0    2.20   16.90
  -5 -15   0   38.20   21.60
  -5 -15   0   14.30   19.60
  -5 -15   0   49.10   37.30
   5  15   0   14.50   15.50
   5  15   0   18.70   17.50
   5  15   0   36.10   24.40
   5  15   0   21.70   19.20
  -6 -15   0  109.89   31.20
  -6 -15   0  114.99   35.00
  -6 -15   0  123.19   28.80
  -6 -15   0  183.58   40.20
  -6 -15   0  157.98   39.70
  -6 -15   0  161.28   36.90
   6  15   0  110.89   34.10
   6  15   0  125.39   38.90
   6  15   0   90.79   28.00
   6  15   0  141.39   31.60
  -7 -15   0    7.30   16.00
  -7 -15   0   23.70   16.20
  -7 -15   0    5.50   14.60
  -7 -15   0   24.40   17.80
  -7 -15   0   10.10   22.10
   7  15   0   51.69   25.60
   7  15   0   84.59   30.80
   7  15   0   -6.40   12.50
   7  15   0   19.50   15.90
  -8 -15   0    8.10   17.20
  -8 -15   0    2.30   15.20
  -8 -15   0   17.50   17.10
  -8 -15   0   22.40   21.50
   8  15   0    4.10   15.70
   8  15   0   19.40   18.20
   8  15   0   15.00   14.50
   8  15   0    0.10   16.50
  -9 -15   0  -16.10   13.90
  -9 -15   0    4.00   15.00
  -9 -15   0  -19.10   13.30
  -9 -15   0   -3.10   15.90
   9  15   0   38.50   23.40
   9  15   0    4.40   15.20
   9  15   0    6.00   18.10
   9  15   0   -5.40   11.40
 -10 -15   0   14.60   19.00
 -10 -15   0   45.10   20.70
 -10 -15   0   48.10   24.10
 -10 -15   0   25.50   21.30
  10  15   0   31.90   19.80
  10  15   0   30.20   19.10
  10  15   0   36.50   19.60
  10  15   0   43.60   23.70
 -11 -15   0   16.20   18.00
 -11 -15   0   12.00   18.30
 -11 -15   0    3.00   15.70
 -11 -15   0   34.40   16.70
  11  15   0    8.00   18.40
  11  15   0   27.80   20.30
  11  15   0    9.80   13.00
  11  15   0   18.50   16.40
 -12 -15   0   -0.20   15.70
 -12 -15   0   22.30   15.40
 -12 -15   0    3.20   13.60
 -12 -15   0   38.40   21.20
  12  15   0    6.60   10.60
  12  15   0   22.10   22.00
  12  15   0    2.20    8.40
  12  15   0    1.50   15.20
 -13 -15   0   46.40   19.10
 -13 -15   0   31.60   19.90
 -13 -15   0   49.80   31.40
  13  15   0   -2.90   17.60
  13  15   0   -0.90    6.70
  13  15   0   23.20   20.30
  13  15   0   45.50   19.80
  11 -16   0   18.30   21.20
  11 -16   0   -9.90    7.80
  11 -16   0   -2.40   25.30
 -11  16   0   37.30   20.50
 -11  16   0    1.30   17.70
 -11  16   0    2.70   18.20
  10 -16   0  149.49   45.00
  10 -16   0  107.29   39.20
 -10  16   0  135.79   42.20
 -10  16   0  133.49   39.30
 -10  16   0  113.29   35.80
   9 -16   0   22.20   19.80
   9 -16   0   -2.00   27.50
   9 -16   0  -16.80   18.00
  -9  16   0   19.90   23.30
  -9  16   0   28.40   24.50
  -9  16   0   16.40   22.80
   8 -16   0  231.08   53.89
   8 -16   0  177.58   45.70
   8 -16   0  296.17   52.89
  -8  16   0  319.37   60.39
  -8  16   0  183.38   45.20
  -8  16   0  196.58   56.49
   7 -16   0   41.40   27.40
   7 -16   0   32.50   27.70
   7 -16   0  102.89   37.00
  -7  16   0  105.79   33.30
  -7  16   0   32.90   23.90
  -7  16   0   43.60   28.40
   6 -16   0   -4.30   20.40
   6 -16   0   33.50   25.40
   6 -16   0   57.59   28.10
  -6  16   0   30.30   24.80
  -6  16   0   48.90   24.80
  -6  16   0   60.59   27.90
  -6  16   0   46.10   25.00
   5 -16   0  306.07   59.29
   5 -16   0  168.18   45.60
   5 -16   0  238.78   52.79
  -5  16   0  190.58   46.10
  -5  16   0  227.28   45.30
  -5  16   0  162.78   41.00
  -5  16   0  179.88   45.10
   4 -16   0  -18.40   16.10
   4 -16   0   20.40   14.70
   4 -16   0   -5.30   14.90
   4 -16   0    5.50   19.00
  -4  16   0   -5.00   15.70
  -4  16   0  -18.90   10.90
  -4  16   0    4.30   16.40
  -4  16   0   27.30   23.70
   3 -16   0   53.69   30.50
   3 -16   0    5.60   20.90
   3 -16   0    7.00   13.70
   3 -16   0    5.50   18.40
  -3  16   0  -13.50   16.80
  -3  16   0   32.50   24.00
  -3  16   0   -1.30   14.30
  -3  16   0   -6.10   18.40
   2 -16   0  185.08   29.60
   2 -16   0  302.27   53.09
   2 -16   0  175.98   37.20
   2 -16   0  181.58   47.00
   2 -16   0  254.17   52.49
  -2  16   0  244.28   48.20
  -2  16   0  281.07   46.90
  -2  16   0  183.08   39.00
  -2  16   0  327.37   63.29
   1 -16   0   17.80   17.90
   1 -16   0   15.50   23.80
   1 -16   0   23.20   22.20
   1 -16   0  102.39   34.30
   1 -16   0   73.29   23.50
   1 -16   0   49.90   25.70
  -1  16   0   20.30   22.80
  -1  16   0   10.10   20.10
  -1  16   0   50.79   27.50
  -1  16   0   59.29   32.10
   0 -16   0  287.97   42.90
   0 -16   0  309.07   63.99
   0 -16   0  314.77   58.99
   0 -16   0  338.97   44.20
   0 -16   0  152.38   51.99
   0 -16   0  396.36   64.29
   0  16   0  212.48   50.69
   0  16   0  284.27   49.90
   0  16   0  308.77   58.79
   0  16   0  234.28   45.20
  -1 -16   0    5.40   17.60
  -1 -16   0   11.90   18.40
  -1 -16   0  -13.90   14.00
  -1 -16   0    4.60   14.80
  -1 -16   0   -6.70    8.80
  -1 -16   0   -7.10   10.50
   1  16   0    3.40   19.30
   1  16   0   -5.80   16.00
   1  16   0   -8.70   13.50
  -2 -16   0   78.89   27.50
  -2 -16   0   44.30   22.90
  -2 -16   0   86.69   34.00
  -2 -16   0   57.09   21.80
  -2 -16   0   45.60   20.70
  -2 -16   0   25.90   15.70
   2  16   0   83.79   33.50
   2  16   0   38.90   23.60
   2  16   0   21.50   21.60
   2  16   0   65.29   27.90
  -3 -16   0   45.60   26.30
  -3 -16   0   30.50   16.40
  -3 -16   0   18.80   17.60
  -3 -16   0   24.10   25.00
  -3 -16   0    0.00   13.70
  -3 -16   0   17.40   17.10
   3  16   0   32.80   22.50
   3  16   0    9.40   17.60
   3  16   0    7.80   17.50
   3  16   0   26.20   17.90
  -4 -16   0   -1.20   13.00
  -4 -16   0   24.00   20.20
  -4 -16   0    4.70   16.10
  -4 -16   0   60.49   30.60
  -4 -16   0   41.90   18.80
   4  16   0   35.60   24.70
   4  16   0   34.90   20.10
   4  16   0   -7.40   15.30
   4  16   0   40.30   20.40
  -5 -16   0    6.80   12.30
  -5 -16   0    9.50   16.90
  -5 -16   0   10.30   22.30
  -5 -16   0    6.10   16.90
  -5 -16   0   -1.70   14.60
   5  16   0   -8.00   15.90
   5  16   0    0.20   13.80
   5  16   0   16.50   16.80
   5  16   0   13.70   17.40
  -6 -16   0   59.79   22.00
  -6 -16   0   51.49   27.10
  -6 -16   0   30.20   20.40
  -6 -16   0   32.20   18.70
  -6 -16   0   63.19   26.90
   6  16   0   40.90   26.70
   6  16   0   45.60   24.50
   6  16   0   48.20   26.80
   6  16   0   64.39   20.00
  -7 -16   0   -2.00   15.00
  -7 -16   0   64.19   27.50
  -7 -16   0   57.59   25.00
   7  16   0    2.20   13.30
   7  16   0   18.30   18.50
   7  16   0   58.49   26.60
   7  16   0    8.40   16.10
  -8 -16   0   41.90   25.20
  -8 -16   0   34.00   19.80
  -8 -16   0   50.29   27.20
  -8 -16   0   19.10   19.70
   8  16   0   17.40   17.20
   8  16   0   30.10   24.90
   8  16   0   38.00   18.70
   8  16   0   36.00   22.50
  -9 -16   0   45.10   25.70
  -9 -16   0   27.20   19.00
  -9 -16   0   13.80   19.50
  -9 -16   0    5.70   16.30
   9  16   0   46.90   26.10
   9  16   0   -1.20   15.70
   9  16   0   27.60   22.10
   9  16   0  -12.90    9.70
 -10 -16   0   24.90   19.30
 -10 -16   0   11.90   17.40
 -10 -16   0   33.70   22.90
 -10 -16   0   21.70   16.20
  10  16   0   11.70   15.80
  10  16   0    2.80   16.80
  10  16   0   -4.40   17.40
 -11 -16   0  121.39   30.10
 -11 -16   0   23.40   19.60
 -11 -16   0   57.49   26.10
 -11 -16   0   35.50   22.40
  11  16   0    3.40    9.60
  11  16   0   48.40   24.10
  11  16   0   40.10   17.40
  11  16   0   68.59   28.70
 -12 -16   0   20.70   14.70
 -12 -16   0    7.20   21.00
 -12 -16   0   49.10   24.90
  12  16   0   -0.80    7.60
  12  16   0   25.60   19.10
  12  16   0   -3.30    8.10
  10 -17   0  -21.40    8.20
  10 -17   0  -13.60   22.90
  10 -17   0  -13.90   15.70
 -10  17   0   41.80   21.20
 -10  17   0  -15.40   19.90
 -10  17   0    5.30   23.70
   9 -17   0  -10.10   10.00
   9 -17   0    5.00   17.90
   9 -17   0   32.20   27.60
  -9  17   0   37.40   25.00
  -9  17   0   54.89   30.40
  -9  17   0   14.80   21.10
   8 -17   0  -14.60   18.70
   8 -17   0   36.20   21.50
   8 -17   0   32.30   42.50
  -8  17   0  -14.70   17.60
  -8  17   0   33.00   26.60
  -8  17   0   -4.50   18.90
   7 -17   0   86.39   30.40
   7 -17   0   67.49   38.40
   7 -17   0   46.70   26.10
  -7  17   0   33.70   26.40
  -7  17   0   85.99   34.40
  -7  17   0  106.89   35.80
   6 -17   0  -10.50   23.90
   6 -17   0   -6.30   13.70
   6 -17   0   37.30   27.50
  -6  17   0   -1.00   15.70
  -6  17   0   -7.60   14.00
  -6  17   0   66.69   31.20
   5 -17   0    2.30   22.60
   5 -17   0   10.90   18.00
   5 -17   0   58.69   30.70
  -5  17   0   27.00   25.30
  -5  17   0   27.90   21.00
  -5  17   0    2.40   21.90
  -5  17   0   10.30   18.60
   4 -17   0   -7.60   18.70
   4 -17   0   -0.80   18.30
   4 -17   0   32.90   36.10
  -4  17   0   29.00   23.50
  -4  17   0    7.10   19.40
  -4  17   0    4.00   16.40
  -4  17   0  -35.80   12.60
   3 -17   0   11.90   17.10
   3 -17   0   -2.90   17.30
   3 -17   0   10.40   23.40
  -3  17   0   24.40   20.20
  -3  17   0   54.99   30.60
  -3  17   0   11.70   22.80
  -3  17   0    2.80   17.80
   2 -17   0   30.90   15.90
   2 -17   0   22.50   12.00
   2 -17   0   -6.50   15.20
   2 -17   0   -3.40   13.70
   2 -17   0   -5.30   19.40
  -2  17   0   36.40   28.90
  -2  17   0   10.90   21.10
  -2  17   0   34.80   25.40
  -2  17   0   28.10   20.10
   1 -17   0  389.16   47.40
   1 -17   0  247.68   45.40
   1 -17   0  312.57   63.69
   1 -17   0  314.47   41.60
   1 -17   0  355.66   64.29
   1 -17   0  330.37   62.59
  -1  17   0  360.56   65.09
  -1  17   0  433.06   58.49
  -1  17   0  285.17   52.09
  -1  17   0  478.85   73.09
   0 -17   0  242.98   38.90
   0 -17   0  254.07   50.89
   0 -17   0  315.17   61.19
   0 -17   0  354.96   45.90
   0 -17   0  240.98   44.60
   0 -17   0  233.48   53.19
   0  17   0  261.57   46.40
   0  17   0  208.08   50.19
   0  17   0  275.27   54.09
   0  17   0  384.66   57.79
  -1 -17   0   14.90   16.20
  -1 -17   0   16.80   15.30
  -1 -17   0   14.10   12.20
  -1 -17   0   55.79   37.00
  -1 -17   0    6.50   16.90
  -1 -17   0   26.60   24.40
   1  17   0  -13.20   17.30
   1  17   0   21.50   19.90
   1  17   0   -0.20   20.90
   1  17   0   14.90   18.90
  -2 -17   0   -5.90    9.90
  -2 -17   0    1.30   20.50
  -2 -17   0  -17.10   12.90
  -2 -17   0    7.40   17.60
  -2 -17   0    4.00   10.70
  -2 -17   0   44.20   38.80
   2  17   0   14.70   20.50
   2  17   0   20.90   20.70
   2  17   0  -15.40   13.60
  -3 -17   0   26.70   21.40
  -3 -17   0   51.19   21.00
  -3 -17   0   21.50   20.90
  -3 -17   0   81.49   28.50
  -3 -17   0    6.50   17.30
  -3 -17   0   25.10   18.30
   3  17   0   25.60   22.50
   3  17   0   45.00   22.40
   3  17   0   47.90   27.30
   3  17   0   12.90   19.60
  -4 -17   0   -2.30   15.00
  -4 -17   0   22.00   19.60
  -4 -17   0   -2.30   14.00
  -4 -17   0    2.30   16.90
  -4 -17   0   29.20   16.10
  -4 -17   0   14.10   18.70
   4  17   0   27.00   22.50
   4  17   0    7.30   22.00
   4  17   0    1.80   18.20
   4  17   0   -8.10   13.90
  -5 -17   0  221.58   47.10
  -5 -17   0  144.69   39.00
  -5 -17   0   99.69   28.30
  -5 -17   0  169.38   36.70
  -5 -17   0   93.89   31.30
   5  17   0  222.28   48.00
   5  17   0  137.69   35.60
   5  17   0   97.69   39.40
   5  17   0  190.68   35.80
  -6 -17   0  155.88   40.10
  -6 -17   0  113.09   37.10
  -6 -17   0   98.19   29.40
  -6 -17   0  149.79   37.90
   6  17   0  100.59   36.90
   6  17   0   96.89   27.00
   6  17   0  116.69   38.50
   6  17   0   94.29   29.30
  -7 -17   0   21.20   17.00
  -7 -17   0  -13.10   10.20
  -7 -17   0    6.80   18.90
  -7 -17   0   26.40   19.10
   7  17   0   -9.70   12.30
   7  17   0   13.00   18.50
   7  17   0   35.50   26.30
   7  17   0   12.20   15.70
  -8 -17   0  153.08   42.40
  -8 -17   0   92.09   30.70
  -8 -17   0   69.59   30.10
  -8 -17   0   80.79   27.70
   8  17   0  134.89   31.00
   8  17   0  122.69   32.30
   8  17   0   44.40   22.50
   8  17   0   48.00   28.30
  -9 -17   0   10.00   18.40
  -9 -17   0    6.90   15.80
  -9 -17   0   26.30   22.60
  -9 -17   0    2.90   15.40
   9  17   0   -3.40    7.10
   9  17   0   22.70   16.70
   9  17   0    7.70   20.30
   9  17   0    9.80   19.90
 -10 -17   0    1.80   15.20
 -10 -17   0   -0.10   12.70
  10  17   0    5.70   12.80
  10  17   0   20.00   18.80
  10  17   0   -4.60    8.70
  10  17   0   70.09   29.60
   8 -18   0  115.39   42.10
   8 -18   0   20.60   31.10
  -8  18   0  112.09   37.40
  -8  18   0   75.29   34.00
  -8  18   0   68.49   31.90
   7 -18   0    8.00   15.10
   7 -18   0   14.60   33.90
   7 -18   0   20.00   26.40
  -7  18   0   -4.90   19.00
  -7  18   0   24.30   21.70
  -7  18   0   18.60   22.10
   6 -18   0    8.40   19.30
   6 -18   0    0.50   20.00
   6 -18   0   16.00   20.80
  -6  18   0   10.20   24.80
  -6  18   0   11.60   22.10
  -6  18   0   -0.40   15.20
   5 -18   0   79.49   33.70
   5 -18   0   57.29   37.80
   5 -18   0   69.09   49.40
  -5  18   0  135.29   41.90
  -5  18   0   62.29   32.80
  -5  18   0   87.39   32.10
   4 -18   0  187.98   45.50
   4 -18   0  155.98   44.40
   4 -18   0  116.49   42.40
  -4  18   0  105.19   33.00
  -4  18   0  129.59   37.40
  -4  18   0   81.09   51.29
  -4  18   0  109.49   35.70
   3 -18   0   -2.10   19.10
   3 -18   0    2.60   17.60
   3 -18   0  -20.00   12.10
  -3  18   0    0.10   18.70
  -3  18   0    6.80   16.30
  -3  18   0   12.80   16.80
  -3  18   0  -18.10   16.90
   2 -18   0   98.89   35.00
   2 -18   0   26.30   29.00
   2 -18   0  110.69   38.10
   2 -18   0   62.79   20.70
  -2  18   0   67.39   34.10
  -2  18   0   56.79   44.80
  -2  18   0   52.39   27.90
  -2  18   0   94.79   36.90
   1 -18   0   67.79   31.80
   1 -18   0   12.50   10.80
   1 -18   0   32.50   21.80
   1 -18   0    0.20    9.20
   1 -18   0    7.20   20.50
  -1  18   0   18.00   20.40
  -1  18   0   41.60   23.40
  -1  18   0   -1.30   19.40
  -1  18   0    9.10   20.80
   0 -18   0   36.60   27.20
   0 -18   0   -0.50   10.40
   0 -18   0    1.50   13.70
   0 -18   0   13.10   14.50
   0 -18   0   30.40   24.60
   0  18   0   16.90   26.50
   0  18   0   38.20   21.90
   0  18   0   20.30   19.20
   0  18   0   33.00   24.30
  -1 -18   0   37.20   26.60
  -1 -18   0   93.49   36.60
  -1 -18   0   57.19   20.80
  -1 -18   0   41.90   25.30
  -1 -18   0   34.70   18.80
  -1 -18   0   48.00   22.00
   1  18   0    5.70   20.00
   1  18   0   49.20   27.60
   1  18   0   30.00   22.70
   1  18   0   53.19   25.50
  -2 -18   0  120.59   32.50
  -2 -18   0   68.19   20.50
  -2 -18   0   93.99   37.60
  -2 -18   0   88.89   30.20
  -2 -18   0  174.38   43.20
   2  18   0   50.49   25.30
   2  18   0  100.79   37.90
   2  18   0   94.59   34.00
   2  18   0   71.89   27.90
  -3 -18   0   30.50   24.20
  -3 -18   0   69.89   26.20
  -3 -18   0   42.20   29.40
  -3 -18   0   25.10   19.00
  -3 -18   0    9.10   18.70
  -3 -18   0   50.79   21.30
   3  18   0   38.70   19.80
   3  18   0   20.80   26.50
   3  18   0   18.50   19.40
  -4 -18   0   -4.80   18.00
  -4 -18   0   10.80   13.80
  -4 -18   0   12.10   14.00
  -4 -18   0    0.70   16.60
  -4 -18   0   -2.40   11.50
   4  18   0   23.90   25.60
   4  18   0   -2.50   18.70
   4  18   0    8.70   15.20
   4  18   0    1.30   16.10
  -5 -18   0   31.00   20.50
  -5 -18   0   -3.30   10.70
  -5 -18   0   -2.50   17.70
  -5 -18   0    8.60   14.20
   5  18   0    0.70   14.10
   5  18   0    2.90   19.30
   5  18   0   48.50   20.40
   5  18   0    4.30   16.10
  -6 -18   0   21.80   19.50
  -6 -18   0   29.90   20.50
  -6 -18   0   42.20   24.00
  -6 -18   0   67.19   27.10
   6  18   0    7.20   17.20
   6  18   0   19.30   20.40
   6  18   0   37.80   20.50
  -7 -18   0    5.30   16.50
  -7 -18   0   23.60   20.70
  -7 -18   0   -8.90   13.90
  -7 -18   0   42.40   21.30
   7  18   0   -6.20   12.80
   7  18   0    6.80   20.30
   7  18   0    0.50    9.10
   7  18   0    0.50   11.80
  -8 -18   0   83.09   30.20
  -8 -18   0   29.50   24.30
  -8 -18   0   72.89   30.90
   8  18   0   96.49   38.50
   8  18   0   49.30   21.20
   8  18   0   38.10   22.90
   5 -19   0   52.19   30.90
   5 -19   0   34.90   26.00
   5 -19   0   54.19   30.40
  -5  19   0   80.99   34.00
  -5  19   0   41.90   30.90
   4 -19   0   -4.20   18.40
   4 -19   0   12.70   25.50
   4 -19   0    0.30   17.80
  -4  19   0   -3.20   19.90
  -4  19   0   32.30   23.70
  -4  19   0   31.10   23.60
   3 -19   0   -5.80   15.00
   3 -19   0   -3.40   22.40
   3 -19   0   14.80   16.10
  -3  19   0   11.40   19.80
  -3  19   0   -4.50   20.10
  -3  19   0   20.80   20.00
   2 -19   0   28.80   24.30
   2 -19   0  -14.80   12.80
   2 -19   0   11.10   24.90
  -2  19   0   12.80   19.70
  -2  19   0   11.40   20.50
  -2  19   0   16.40   41.00
  -2  19   0    5.00   19.40
   1 -19   0   39.50   28.00
   1 -19   0   27.60   14.20
   1 -19   0   -7.30    7.70
   1 -19   0    2.80   16.60
   1 -19   0   35.20   32.00
  -1  19   0    0.00   14.60
  -1  19   0   -4.80   14.90
  -1  19   0   20.50   29.20
  -1  19   0  -19.30   17.60
   0 -19   0   91.39   24.60
   0 -19   0   74.39   35.70
   0 -19   0  121.39   38.70
   0 -19   0   11.10   25.10
   0 -19   0   24.70   14.10
   0  19   0    1.90   18.80
   0  19   0   67.79   28.10
   0  19   0   43.90   25.60
   0  19   0   11.90   21.50
  -1 -19   0   19.30   14.70
  -1 -19   0   38.60   31.90
  -1 -19   0   18.10   15.80
  -1 -19   0   -8.90   20.60
  -1 -19   0   46.80   30.90
   1  19   0    8.40   20.60
   1  19   0   26.40   24.00
   1  19   0   -9.40   16.10
   1  19   0   -4.80   11.80
  -2 -19   0   52.19   21.70
  -2 -19   0   31.50   22.50
  -2 -19   0   47.90   30.60
  -2 -19   0   19.30   16.90
   2  19   0   40.80   27.80
   2  19   0   60.09   29.80
   2  19   0   40.30   26.40
   2  19   0   45.30   25.80
  -3 -19   0   73.19   25.70
  -3 -19   0  104.09   30.30
  -3 -19   0  117.49   49.10
  -3 -19   0   75.89   32.20
   3  19   0  108.79   31.40
   3  19   0   27.50   22.40
   3  19   0   57.79   25.00
   3  19   0   58.19   34.60
  -4 -19   0   45.20   27.00
  -4 -19   0    7.90   23.70
  -4 -19   0   47.00   23.90
   4  19   0   27.20   17.20
   4  19   0    6.50   18.40
   4  19   0    8.80   20.80
  -5 -19   0   31.00   23.40
  -5 -19   0   28.50   22.40
  -5 -19   0   -2.10   21.50
   5  19   0    3.90   25.50
   5  19   0   -5.70   14.40
   5  19   0   25.10   19.30
   5  19   0   11.60   26.70
  -6 -19   0   57.69   26.70
  -6 -19   0   71.99   36.20
  -6 -19   0   69.49   29.50
   6  19   0   90.39   26.50
   6  19   0   62.19   28.70
   6  19   0   79.59   31.50
   0 -20   0  -19.10   14.60
   5  19  -1    1.60   14.30
   5  19  -1   26.10   19.60
   5  19  -1   17.60   17.50
   5  19  -1   20.30   21.90
  -5 -19   1   41.10   25.10
  -5 -19   1   -0.90   14.90
   4  19  -1  180.78   40.20
   4  19  -1  272.87   52.29
   4  19  -1  243.48   61.99
   4  19  -1  213.18   51.39
  -4 -19   1  230.48   49.60
  -4 -19   1  149.39   45.80
  -4 -19   1  180.98   41.10
   3  19  -1   75.59   25.10
   3  19  -1  130.49   44.20
   3  19  -1   68.29   34.40
   3  19  -1   60.29   26.00
  -3 -19   1   38.50   21.20
  -3 -19   1   52.89   32.00
  -3 -19   1  118.49   41.50
   2  19  -1   21.60   19.70
   2  19  -1   -8.10   15.10
   2  19  -1   16.90   22.20
   2  19  -1    2.90   15.90
  -2 -19   1    6.50   15.60
  -2 -19   1   -2.50   20.40
  -2 -19   1    2.00    8.20
  -2 -19   1   -5.00   17.80
   1  19  -1    7.20   20.40
   1  19  -1   20.70   22.80
   1  19  -1   -5.40   16.60
   1  19  -1  -21.00   15.10
  -1 -19   1  -18.40   12.80
  -1 -19   1   17.20   24.20
  -1 -19   1    6.30   11.90
  -1 -19   1   12.50   18.60
  -1 -19   1   -1.60   19.90
   0  19  -1   11.70   20.20
   0  19  -1  -22.30   16.70
   0  19  -1   29.60   25.20
   0  19  -1    3.70   17.50
   0 -19   1   44.30   28.10
   0 -19   1   28.30   27.20
   0 -19   1   13.40   23.50
   0 -19   1   21.00   15.70
   0 -19   1    7.30   12.10
  -1  19  -1    1.20   15.80
  -1  19  -1    8.60   16.00
  -1  19  -1    7.20   18.90
   1 -19   1   27.90   16.10
   1 -19   1   17.70   11.10
   1 -19   1   -2.50   16.90
   1 -19   1   -1.00   15.60
   1 -19   1   38.60   35.50
  -2  19  -1    2.20   17.10
  -2  19  -1  -25.30   17.10
  -2  19  -1   -9.70   17.00
  -2  19  -1  -10.10   14.50
   2 -19   1   22.00   25.00
   2 -19   1   -0.60   19.60
   2 -19   1    4.60   16.60
  -3  19  -1   26.80   23.70
  -3  19  -1   45.10   27.70
  -3  19  -1   18.00   22.90
   3 -19   1   14.50   17.60
   3 -19   1   43.10   27.60
   3 -19   1   79.89   35.90
  -4  19  -1    0.40   12.90
  -4  19  -1   18.50   27.00
  -4  19  -1   28.90   21.60
   4 -19   1   33.70   24.10
   4 -19   1   18.40   24.90
   4 -19   1  125.59   45.70
  -5  19  -1   49.00   29.10
  -5  19  -1   90.39   34.10
  -5  19  -1   67.79   42.90
   5 -19   1   87.79   41.10
   5 -19   1   33.60   31.70
   5 -19   1   34.90   28.70
   8  18  -1   22.60   17.00
   8  18  -1    0.00    8.80
   8  18  -1   48.00   22.40
   8  18  -1  -19.90   10.60
  -8 -18   1    6.70   15.80
  -8 -18   1   21.10   17.20
  -8 -18   1   29.60   23.00
   7  18  -1   39.00   22.50
   7  18  -1   35.70   27.70
   7  18  -1    0.00    8.60
   7  18  -1   29.10   18.00
  -7 -18   1   -0.40   18.30
  -7 -18   1   45.40   26.50
  -7 -18   1    2.80   16.70
   6  18  -1  -37.40   18.80
   6  18  -1    9.30   14.90
   6  18  -1   13.30   18.40
   6  18  -1   42.40   23.50
  -6 -18   1   -6.30   15.50
  -6 -18   1   82.49   44.00
  -6 -18   1   -3.20   14.70
   5  18  -1  -25.80    9.80
   5  18  -1   11.70   15.90
   5  18  -1   36.50   20.30
   5  18  -1   30.90   29.00
  -5 -18   1   23.30   18.70
  -5 -18   1   24.60   25.50
  -5 -18   1   40.70   23.50
   4  18  -1   11.40   16.60
   4  18  -1   54.29   28.00
   4  18  -1   34.70   20.40
   4  18  -1   39.70   24.80
  -4 -18   1   17.40   21.30
  -4 -18   1   55.09   29.60
  -4 -18   1   11.80   15.80
   3  18  -1  -32.20    9.80
   3  18  -1   23.70   18.00
   3  18  -1    5.30   14.50
   3  18  -1   14.50   20.00
  -3 -18   1   16.80   16.00
  -3 -18   1  -11.40   13.60
  -3 -18   1   13.30   25.20
  -3 -18   1   25.10   14.20
   2  18  -1   41.30   23.90
   2  18  -1   -2.30   18.30
   2  18  -1    6.00   20.90
   2  18  -1   18.70   19.60
  -2 -18   1   42.40   28.40
  -2 -18   1   -2.70   19.00
  -2 -18   1   35.60   20.00
  -2 -18   1   17.60   19.40
  -2 -18   1   20.30   19.80
   1  18  -1   34.40   26.00
   1  18  -1   16.00   17.60
   1  18  -1   14.20   19.00
   1  18  -1   -9.00   18.70
  -1 -18   1   27.30   26.20
  -1 -18   1   12.20   17.40
  -1 -18   1   28.90   25.60
  -1 -18   1   -5.20   10.50
  -1 -18   1   -2.50    7.30
   0  18  -1   22.90   25.70
   0  18  -1    1.50   20.50
   0  18  -1   80.49   34.30
   0  18  -1   34.00   23.90
   0 -18   1   53.89   29.90
   0 -18   1   71.19   19.80
   0 -18   1   14.20   22.30
   0 -18   1   35.20   18.40
   0 -18   1   62.49   28.50
  -1  18  -1   16.10   18.40
  -1  18  -1  -18.40   16.90
  -1  18  -1  -10.60   11.70
  -1  18  -1   10.00   19.40
   1 -18   1   14.70   15.70
   1 -18   1   24.60   13.30
   1 -18   1   -9.00   18.20
   1 -18   1  -32.20   15.50
   1 -18   1   13.20   21.00
  -2  18  -1    1.20   13.50
  -2  18  -1  -15.50   17.30
  -2  18  -1   47.70   32.60
  -2  18  -1   -4.50   16.90
   2 -18   1   -3.10   22.30
   2 -18   1   -0.60   19.00
   2 -18   1   -5.10   14.00
  -3  18  -1   11.30   19.10
  -3  18  -1   -0.90   16.30
  -3  18  -1   13.40   23.60
  -3  18  -1    0.90   16.00
   3 -18   1   37.40   24.70
   3 -18   1  -19.40   17.90
   3 -18   1  -10.40   16.40
  -4  18  -1    5.10   19.20
  -4  18  -1   -8.10   31.80
  -4  18  -1   29.50   33.70
   4 -18   1   12.50   26.90
   4 -18   1  -13.80   20.20
   4 -18   1   21.30   20.50
  -5  18  -1  -11.70   16.80
  -5  18  -1   -9.20   19.60
  -5  18  -1   39.00   24.90
   5 -18   1    7.70   21.20
   5 -18   1   19.30   22.80
   5 -18   1   26.80   27.70
  -6  18  -1  134.89   41.00
  -6  18  -1   83.89   31.60
  -6  18  -1  140.99   38.20
   6 -18   1  102.29   36.10
   6 -18   1  103.79   37.00
   6 -18   1  122.69   41.80
  -7  18  -1    2.60   15.00
  -7  18  -1   29.50   28.70
  -7  18  -1    9.30   19.10
   7 -18   1   -4.10   14.70
   7 -18   1    7.70   20.50
   7 -18   1  -18.40   15.40
   8 -18   1    2.20   24.40
  10  17  -1   16.10   20.60
  10  17  -1   44.80   19.90
 -10 -17   1   85.79   32.20
 -10 -17   1   34.10   23.60
 -10 -17   1   61.69   25.30
   9  17  -1   10.80   18.70
   9  17  -1   16.20   20.90
   9  17  -1   -4.00    8.90
   9  17  -1   19.30   18.60
  -9 -17   1   -3.10   15.70
  -9 -17   1   35.00   21.70
  -9 -17   1   14.60   20.10
   8  17  -1   -3.40    8.60
   8  17  -1   11.90   20.80
   8  17  -1   21.40   16.50
   8  17  -1   -5.50   12.10
  -8 -17   1   -8.30   12.90
  -8 -17   1   16.90   18.70
   7  17  -1    0.90   15.70
   7  17  -1   16.20   15.50
   7  17  -1   35.20   25.80
  -7 -17   1   -3.60   14.00
  -7 -17   1   23.80   21.40
  -7 -17   1   15.70   20.00
  -7 -17   1    4.50   27.40
   6  17  -1  -19.20    9.20
   6  17  -1   32.90   23.70
   6  17  -1    4.40   12.80
   6  17  -1   23.80   26.60
  -6 -17   1    1.80   15.60
  -6 -17   1    7.50   17.60
  -6 -17   1    3.20   12.50
  -6 -17   1   18.70   22.10
   5  17  -1  -10.10   13.80
   5  17  -1    3.60   19.10
   5  17  -1   20.60   22.40
   5  17  -1   -4.70   14.30
  -5 -17   1  -13.60   10.10
  -5 -17   1   -2.70   13.50
  -5 -17   1   14.80   17.60
  -5 -17   1   14.70   18.50
   4  17  -1  250.57   51.39
   4  17  -1  314.47   47.70
   4  17  -1  190.58   39.30
   4  17  -1  233.18   51.99
  -4 -17   1  209.68   50.99
  -4 -17   1  227.78   44.20
  -4 -17   1  225.68   43.90
  -4 -17   1  154.88   37.30
  -4 -17   1  217.68   52.09
  -4 -17   1  331.97   55.79
   3  17  -1   58.29   24.60
   3  17  -1   27.10   22.60
   3  17  -1   -2.70   20.20
   3  17  -1   51.89   26.70
  -3 -17   1   58.59   22.50
  -3 -17   1   89.09   33.90
  -3 -17   1   63.99   29.70
  -3 -17   1   57.09   31.10
  -3 -17   1   50.09   19.90
  -3 -17   1   51.79   23.30
   2  17  -1   28.90   24.10
   2  17  -1   33.90   28.10
   2  17  -1  -28.40   12.30
   2  17  -1   14.70   24.10
  -2 -17   1   27.70   27.20
  -2 -17   1    9.10   21.80
  -2 -17   1  -10.50   14.70
  -2 -17   1    2.60   11.60
  -2 -17   1    8.10   10.60
  -2 -17   1   20.10   18.40
   1  17  -1  126.69   36.90
   1  17  -1  194.48   42.10
   1  17  -1  160.68   45.00
   1  17  -1   75.19   34.30
  -1 -17   1  124.69   30.80
  -1 -17   1  149.88   39.60
  -1 -17   1  151.28   40.20
  -1 -17   1   97.69   30.80
  -1 -17   1  183.68   48.40
  -1 -17   1  112.69   26.70
   0  17  -1   13.50   20.60
   0  17  -1   23.60   21.60
   0  17  -1  -10.60   15.30
   0  17  -1    7.10   20.60
   0 -17   1    7.00   12.10
   0 -17   1   21.80   22.50
   0 -17   1  -13.90   21.00
   0 -17   1    0.70   15.40
   0 -17   1   -6.40   12.40
   0 -17   1   -3.10    9.60
  -1  17  -1  148.49   35.20
  -1  17  -1  169.48   41.90
  -1  17  -1  216.38   49.10
  -1  17  -1  245.78   52.69
   1 -17   1  191.08   49.30
   1 -17   1  169.88   45.80
   1 -17   1  194.98   42.20
   1 -17   1  143.19   28.50
   1 -17   1  214.18   48.20
   1 -17   1  154.78   31.60
  -2  17  -1   -0.30   18.00
  -2  17  -1   26.70   20.70
  -2  17  -1   18.90   22.00
  -2  17  -1   25.20   21.70
   2 -17   1    6.00   22.30
   2 -17   1    3.90   18.80
   2 -17   1   18.00   20.80
  -3  17  -1   -9.80   19.30
  -3  17  -1   23.50   18.00
   3 -17   1   -1.30   18.20
   3 -17   1    1.50   19.00
   3 -17   1   14.30   24.80
  -4  17  -1   40.60   24.60
  -4  17  -1  114.29   37.00
  -4  17  -1   47.60   31.50
  -4  17  -1   47.50   27.70
   4 -17   1   16.00   25.30
   4 -17   1   65.39   36.90
  -5  17  -1   65.59   32.40
  -5  17  -1    8.10   17.10
  -5  17  -1   16.40   22.40
  -5  17  -1   -7.90   12.70
   5 -17   1    5.30   23.70
   5 -17   1   21.60   18.70
   5 -17   1   25.50   26.30
  -6  17  -1    7.40   29.70
  -6  17  -1    3.30   15.50
  -6  17  -1   45.90   24.90
   6 -17   1   46.10   25.50
   6 -17   1    1.50   18.80
   6 -17   1   34.50   27.90
  -7  17  -1    3.20   18.40
  -7  17  -1   31.70   22.10
  -7  17  -1   29.60   27.80
   7 -17   1  -13.00   15.20
   7 -17   1   33.80   29.40
   7 -17   1   16.40   19.20
  -8  17  -1   19.90   21.10
  -8  17  -1   17.40   17.90
  -8  17  -1   16.70   23.60
   8 -17   1    9.10   20.40
   8 -17   1   14.20   27.50
   8 -17   1   -7.10   10.00
  -9  17  -1  -22.40   12.50
  -9  17  -1   14.50   15.50
  -9  17  -1   12.50   23.60
   9 -17   1   18.80   19.00
   9 -17   1   13.60   28.50
   9 -17   1   23.40   26.40
  11  16  -1   61.09   25.70
  11  16  -1   94.89   28.30
  11  16  -1   41.40   24.50
 -11 -16   1  101.69   32.90
 -11 -16   1   89.69   27.00
 -11 -16   1  111.19   40.40
  10  16  -1   51.89   23.70
  10  16  -1   82.19   32.70
  10  16  -1   31.40   17.20
 -10 -16   1   48.10   27.50
 -10 -16   1   78.89   24.80
 -10 -16   1   51.99   29.50
   9  16  -1   36.20   26.50
   9  16  -1   21.00   19.70
   9  16  -1   -3.40   15.50
   9  16  -1   77.39   24.20
  -9 -16   1   44.90   21.90
  -9 -16   1   29.20   20.10
  -9 -16   1   45.80   28.20
   8  16  -1   80.49   24.50
   8  16  -1  107.29   50.49
   8  16  -1   80.09   27.20
   8  16  -1   82.99   34.30
  -8 -16   1  118.69   37.90
  -8 -16   1  105.79   31.60
  -8 -16   1  116.19   30.20
  -8 -16   1  114.89   37.20
   7  16  -1    4.20   15.20
   7  16  -1   -8.70   15.30
   7  16  -1   16.00   17.30
   7  16  -1   15.30   15.50
  -7 -16   1   57.19   25.80
  -7 -16   1   -8.10   16.00
  -7 -16   1   -2.50   15.40
  -7 -16   1   23.80   19.20
   6  16  -1   35.50   23.20
   6  16  -1   28.70   18.00
   6  16  -1   -1.40   20.30
   6  16  -1   15.30   16.10
  -6 -16   1   -2.10   17.60
  -6 -16   1   20.00   18.80
  -6 -16   1    1.50   16.00
  -6 -16   1   22.20   22.50
   5  16  -1  258.37   52.29
   5  16  -1  245.58   41.90
   5  16  -1  252.57   46.60
   5  16  -1  168.18   45.10
  -5 -16   1  281.57   49.30
  -5 -16   1  300.57   52.09
  -5 -16   1  208.08   41.80
  -5 -16   1  202.88   41.70
  -5 -16   1  164.38   42.60
  -5 -16   1  327.77   58.39
   4  16  -1  244.58   52.29
   4  16  -1  209.78   39.30
   4  16  -1  184.38   47.40
   4  16  -1  147.19   33.60
  -4 -16   1  186.68   38.90
  -4 -16   1  239.18   44.50
  -4 -16   1  226.88   47.30
  -4 -16   1  247.28   49.60
  -4 -16   1  109.39   36.70
   3  16  -1  -25.40   11.30
   3  16  -1   30.60   22.30
   3  16  -1   15.80   21.20
   3  16  -1   -7.80   13.70
  -3 -16   1   20.50   14.00
  -3 -16   1   16.10   24.40
  -3 -16   1   -3.50   12.80
  -3 -16   1   31.80   34.00
  -3 -16   1  -18.60   12.40
  -3 -16   1    3.40   14.40
   2  16  -1   46.60   26.40
   2  16  -1    9.60   18.30
   2  16  -1  -17.40   11.40
   2  16  -1   18.20   24.60
  -2 -16   1   10.20   20.50
  -2 -16   1   14.30   11.20
  -2 -16   1   46.60   19.10
  -2 -16   1    2.00   17.60
  -2 -16   1  -10.00    9.50
  -2 -16   1   38.60   25.00
   1  16  -1    9.20   18.50
   1  16  -1   -6.00   14.60
   1  16  -1  -12.80   13.20
   1  16  -1   -7.00   15.20
  -1 -16   1    3.00   11.90
  -1 -16   1   -3.80   16.70
  -1 -16   1  -17.20   17.40
  -1 -16   1  -29.40    9.60
  -1 -16   1   15.00   15.30
  -1 -16   1    1.90   13.80
   0  16  -1   25.40   22.20
   0  16  -1   10.30   17.20
   0  16  -1   31.20   20.40
   0  16  -1   39.90   23.20
   0 -16   1  -16.50   11.10
   0 -16   1   26.40   15.90
   0 -16   1  -27.50   13.60
   0 -16   1   10.20   12.50
   0 -16   1  -21.10   11.90
   0 -16   1  -18.20   15.10
  -1  16  -1   -1.90   13.70
  -1  16  -1   -1.40   22.50
  -1  16  -1   33.40   23.40
  -1  16  -1    5.30   17.20
   1 -16   1   60.39   27.70
   1 -16   1    9.00   12.40
   1 -16   1   17.70   14.40
   1 -16   1    0.60   17.00
   1 -16   1  -19.00   12.80
   1 -16   1   34.40   22.50
  -2  16  -1  229.18   44.50
  -2  16  -1  204.28   45.80
  -2  16  -1  261.47   86.49
  -2  16  -1  201.88   45.50
   2 -16   1  246.68   35.10
   2 -16   1  246.48   52.09
   2 -16   1  251.97   51.59
   2 -16   1  250.57   55.19
   2 -16   1   98.29   29.90
  -3  16  -1    2.50   15.00
  -3  16  -1   10.00   20.40
  -3  16  -1    1.80   16.00
  -3  16  -1  -45.10   12.60
   3 -16   1   11.20   11.20
   3 -16   1    7.80   19.10
   3 -16   1  -19.30   15.80
   3 -16   1   -8.30   17.70
  -4  16  -1   22.40   24.40
  -4  16  -1   58.69   30.80
  -4  16  -1    5.20   18.00
   4 -16   1   -0.60   24.00
   4 -16   1  -11.30   20.50
   4 -16   1   52.19   28.00
   4 -16   1   -8.90   17.40
  -5  16  -1   42.30   25.20
  -5  16  -1   -1.70   18.30
  -5  16  -1   34.40   18.60
  -5  16  -1   -6.80   14.40
   5 -16   1   -6.90   16.30
   5 -16   1   -9.20   14.70
   5 -16   1   22.90   23.40
  -6  16  -1  123.19   36.90
  -6  16  -1  149.09   37.60
  -6  16  -1  122.99   40.30
  -6  16  -1  172.68   41.90
   6 -16   1  155.38   44.70
   6 -16   1  104.39   35.50
   6 -16   1  123.69   34.20
  -7  16  -1   78.49   29.00
  -7  16  -1   15.90   24.20
  -7  16  -1  147.39   40.70
   7 -16   1  149.59   45.30
   7 -16   1   81.29   35.40
   7 -16   1  189.08   43.80
  -8  16  -1    5.00   16.80
  -8  16  -1    9.20   16.10
  -8  16  -1   20.20   22.80
   8 -16   1   23.60   19.80
   8 -16   1    9.60   23.50
   8 -16   1   -2.70   22.40
  -9  16  -1   78.19   35.70
  -9  16  -1   -1.90   17.30
  -9  16  -1   16.00   20.50
   9 -16   1    2.40   24.90
   9 -16   1   16.90   26.00
   9 -16   1   31.30   20.60
 -10  16  -1   -6.10   19.50
 -10  16  -1   -6.30   19.40
 -10  16  -1   24.20   24.80
  10 -16   1   14.50   25.90
  10 -16   1   -4.20    9.10
  10 -16   1   13.30   22.60
 -11  16  -1   14.90   24.20
 -11  16  -1   36.00   21.80
 -11  16  -1  -11.70   15.90
  11 -16   1  -34.20   16.30
  11 -16   1  -16.70    7.40
  11 -16   1   -8.70   15.60
  12  15  -1   -1.50    7.30
  12  15  -1   14.90   14.10
  12  15  -1   18.70   17.00
  12  15  -1   18.60   21.20
 -12 -15   1   18.50   16.30
 -12 -15   1   29.00   16.30
 -12 -15   1   92.29   33.90
  11  15  -1   -1.40   17.70
  11  15  -1   27.90   18.00
  11  15  -1   21.50   18.70
  11  15  -1    1.90    7.70
 -11 -15   1   22.00   18.90
 -11 -15   1  -20.00   13.70
 -11 -15   1   22.50   15.10
 -11 -15   1   -1.20   16.00
  10  15  -1   17.20   21.50
  10  15  -1   26.00   19.90
  10  15  -1   17.90   17.60
  10  15  -1   22.40   18.00
 -10 -15   1   26.00   18.90
 -10 -15   1   29.40   16.30
 -10 -15   1   34.20   20.40
 -10 -15   1   22.40   17.80
   9  15  -1   26.30   19.90
   9  15  -1    7.60   15.80
   9  15  -1    2.20   20.60
   9  15  -1   82.89   29.30
  -9 -15   1   27.10   18.20
  -9 -15   1   40.40   19.20
  -9 -15   1   10.80   20.30
  -9 -15   1   20.10   16.50
   8  15  -1   59.39   23.90
   8  15  -1   20.70   21.60
   8  15  -1  134.29   38.40
   8  15  -1   71.59   24.20
  -8 -15   1   98.09   28.20
  -8 -15   1   10.20   15.90
  -8 -15   1   76.49   30.10
  -8 -15   1   68.89   30.00
   7  15  -1  105.69   34.90
   7  15  -1   78.69   28.10
   7  15  -1  127.69   35.80
   7  15  -1   84.99   25.60
  -7 -15   1  160.18   36.20
  -7 -15   1   74.89   28.70
  -7 -15   1   60.99   28.90
  -7 -15   1   97.69   30.50
   6  15  -1   64.39   23.00
   6  15  -1   27.20   21.70
   6  15  -1   53.39   27.70
   6  15  -1   12.30   16.30
  -6 -15   1   -4.40   10.90
  -6 -15   1   30.90   18.80
  -6 -15   1   30.40   21.10
  -6 -15   1   36.10   22.50
  -6 -15   1   17.90   18.10
  -6 -15   1   26.60   21.60
   5  15  -1  778.32   70.19
   5  15  -1  873.71   83.29
   5  15  -1  876.31   80.69
   5  15  -1  839.12   70.19
  -5 -15   1  821.82   72.89
  -5 -15   1  746.33   71.49
  -5 -15   1  722.53   73.69
  -5 -15   1  790.12   71.39
  -5 -15   1  821.22   79.19
  -5 -15   1  770.82   92.69
   4  15  -1   26.80   20.10
   4  15  -1    1.00   20.90
   4  15  -1   33.80   20.00
   4  15  -1   11.00   17.10
  -4 -15   1    4.70   16.20
  -4 -15   1   28.90   23.80
  -4 -15   1    5.50   17.30
  -4 -15   1   32.90   21.70
  -4 -15   1   29.20   18.10
  -4 -15   1   65.09   22.70
   3  15  -1   29.20   18.60
   3  15  -1   44.10   24.60
   3  15  -1   19.90   23.30
   3  15  -1    9.20   18.10
  -3 -15   1   26.40   19.50
  -3 -15   1   27.70   14.50
  -3 -15   1   23.00   23.60
  -3 -15   1    5.20   17.30
  -3 -15   1    4.50   15.10
  -3 -15   1   10.40   15.00
   2  15  -1   21.80   16.50
   2  15  -1  -14.60   13.40
   2  15  -1   28.20   20.30
   2  15  -1   71.99   25.40
  -2 -15   1   27.60   14.40
  -2 -15   1   35.50   25.20
  -2 -15   1   34.50   24.10
  -2 -15   1   49.80   21.60
  -2 -15   1   21.80   17.00
  -2 -15   1   12.60   18.70
   1  15  -1   27.60   20.90
   1  15  -1   -9.70   14.10
   1  15  -1  -14.40   10.70
   1  15  -1   21.60   20.00
  -1 -15   1  -10.20    8.20
  -1 -15   1    5.00   16.60
  -1 -15   1   16.50   16.00
  -1 -15   1    1.10   13.70
  -1 -15   1   -4.10   11.20
   0  15  -1  299.47   54.59
   0  15  -1  238.98   49.50
   0  15  -1  142.79   34.40
   0  15  -1  181.18   39.80
   0 -15   1  208.88   36.10
   0 -15   1  185.68   42.10
   0 -15   1  121.49   37.10
   0 -15   1  198.88   33.10
   0 -15   1  329.97   56.89
   0 -15   1  247.28   42.80
  -1  15  -1  521.45   62.49
  -1  15  -1  531.95   65.29
  -1  15  -1  481.65   70.19
  -1  15  -1  388.06   88.09
   1 -15   1  446.86   70.79
   1 -15   1  484.45   44.20
   1 -15   1  564.64   74.99
   1 -15   1  509.85   72.99
   1 -15   1  409.06   56.89
   1 -15   1  474.95   46.40
  -2  15  -1   23.10   17.80
  -2  15  -1   31.10   24.00
  -2  15  -1   48.90   26.10
  -2  15  -1   -9.60   13.80
   2 -15   1   37.50   15.80
   2 -15   1   14.40   10.80
   2 -15   1   34.00   24.90
   2 -15   1   14.80   19.60
   2 -15   1  -12.50   16.90
  -3  15  -1    1.90   14.30
  -3  15  -1    6.10   15.00
  -3  15  -1   -1.70   15.90
  -3  15  -1   43.70   22.90
   3 -15   1   15.90   15.20
   3 -15   1   19.60   20.10
   3 -15   1   52.29   30.40
  -4  15  -1   40.00   24.50
  -4  15  -1   45.90   25.10
  -4  15  -1   82.49   33.20
  -4  15  -1   28.70   21.00
   4 -15   1   60.09   29.80
   4 -15   1   38.50   24.60
   4 -15   1   41.70   18.10
   4 -15   1   68.49   32.10
  -5  15  -1   34.10   26.20
  -5  15  -1   55.79   40.40
  -5  15  -1   19.60   20.10
  -5  15  -1   12.10   18.20
   5 -15   1   64.89   30.30
   5 -15   1   45.30   19.50
   5 -15   1    4.30   21.60
   5 -15   1   81.99   28.90
  -6  15  -1   20.80   19.40
  -6  15  -1    9.70   16.40
  -6  15  -1   -8.80   16.50
  -6  15  -1  -14.60   14.90
   6 -15   1  -11.70   12.10
   6 -15   1  -18.10   14.70
   6 -15   1    1.20   21.30
  -7  15  -1   21.40   21.70
  -7  15  -1    6.40   12.60
  -7  15  -1   35.60   22.50
  -7  15  -1    5.50   16.40
   7 -15   1   15.80   24.30
   7 -15   1   14.70   19.10
   7 -15   1   47.20   26.40
  -8  15  -1    8.50   16.30
  -8  15  -1   30.30   24.10
  -8  15  -1   10.40   17.80
   8 -15   1   -0.10   18.50
   8 -15   1   39.60   24.60
   8 -15   1   20.30   23.90
  -9  15  -1   71.69   37.80
  -9  15  -1   89.29   31.30
  -9  15  -1   63.29   27.70
   9 -15   1   37.60   28.10
   9 -15   1   61.59   27.60
   9 -15   1   40.70   28.10
 -10  15  -1    0.50   15.30
 -10  15  -1  -13.20   16.70
 -10  15  -1   18.30   21.30
  10 -15   1  -10.80   18.50
  10 -15   1  -16.10   14.30
  10 -15   1   -6.20   11.50
 -11  15  -1   29.60   20.90
 -11  15  -1  -13.30   16.40
 -11  15  -1    9.40   15.90
  11 -15   1   16.30   23.10
  11 -15   1   -6.30   22.30
  11 -15   1   -8.80    6.60
 -12  15  -1   -3.80   20.60
 -12  15  -1   13.70   12.90
 -12  15  -1   13.70   17.70
  12 -15   1  -10.40    6.90
  12 -15   1  -27.20   13.20
  12 -15   1   29.20   29.30
  13  14  -1   -1.70    6.60
  13  14  -1   50.19   21.10
  13  14  -1   -3.00   12.40
  13  14  -1   18.50   21.50
 -13 -14   1    7.70   18.80
 -13 -14   1   22.40   18.70
  12  14  -1   49.60   19.10
  12  14  -1   23.30   20.80
  12  14  -1   49.99   26.40
  12  14  -1   32.30   17.50
 -12 -14   1   41.50   22.00
 -12 -14   1   23.30   21.50
 -12 -14   1   20.80   20.20
  11  14  -1   46.80   25.50
  11  14  -1   46.40   20.70
  11  14  -1   31.30   18.20
  11  14  -1  109.89   34.20
 -11 -14   1   50.29   25.90
 -11 -14   1   72.09   26.30
 -11 -14   1  112.19   40.40
  10  14  -1   71.99   32.10
  10  14  -1  105.19   32.30
  10  14  -1   54.79   20.70
  10  14  -1   97.09   31.40
 -10 -14   1   63.49   25.10
 -10 -14   1   87.69   38.00
 -10 -14   1   70.59   24.60
 -10 -14   1  108.69   34.20
   9  14  -1   -7.20   10.90
   9  14  -1  -14.20   11.50
   9  14  -1   38.20   25.20
  -9 -14   1   -0.20   12.90
  -9 -14   1    7.30   16.80
  -9 -14   1   11.40   18.80
  -9 -14   1   16.20   21.60
   8  14  -1   54.89   20.40
   8  14  -1   31.70   21.90
   8  14  -1   35.70   20.10
   8  14  -1   82.09   30.00
  -8 -14   1   55.89   26.80
  -8 -14   1   67.09   22.50
  -8 -14   1   13.60   18.30
  -8 -14   1   18.60   17.10
   7  14  -1   -5.10   14.90
   7  14  -1   24.20   16.90
   7  14  -1   -6.60   15.00
   7  14  -1  -14.70    9.80
  -7 -14   1   -8.30   12.20
  -7 -14   1   22.70   19.70
  -7 -14   1   -2.00   16.10
  -7 -14   1    1.30   10.20
  -7 -14   1   11.00   14.80
  -7 -14   1   36.20   21.20
   6  14  -1  145.19   38.80
   6  14  -1  102.69   27.40
   6  14  -1  164.18   41.90
   6  14  -1  154.28   31.90
  -6 -14   1  179.68   43.30
  -6 -14   1  147.89   34.70
  -6 -14   1   89.19   27.60
  -6 -14   1  160.48   34.90
  -6 -14   1  207.68   44.00
  -6 -14   1  162.38   32.20
   5  14  -1    3.60   14.40
   5  14  -1   20.60   20.20
   5  14  -1   11.20   20.60
   5  14  -1    0.40   13.80
  -5 -14   1    2.50   10.30
  -5 -14   1   37.00   24.10
  -5 -14   1   13.80   18.70
  -5 -14   1   -4.30   11.00
  -5 -14   1   19.30   17.80
  -5 -14   1   -4.20   13.30
   4  14  -1   93.89   27.00
   4  14  -1  153.78   39.10
   4  14  -1   83.89   25.00
   4  14  -1  136.19   38.60
  -4 -14   1   32.00   23.40
  -4 -14   1   67.29   22.70
  -4 -14   1   86.19   25.90
  -4 -14   1  128.59   35.10
  -4 -14   1   94.49   27.30
  -4 -14   1   65.39   23.30
   3  14  -1   -5.20   18.00
   3  14  -1   23.70   19.30
   3  14  -1    5.50   15.20
   3  14  -1   23.50   22.80
  -3 -14   1   10.80   14.50
  -3 -14   1  -22.20    8.50
  -3 -14   1   18.20   16.10
  -3 -14   1  -20.80    8.00
  -3 -14   1   -2.40   11.90
  -3 -14   1  -26.00   12.60
   2  14  -1  587.84   64.79
   2  14  -1  503.15   72.19
   2  14  -1  519.35   65.29
   2  14  -1  482.35   70.59
  -2 -14   1  535.85   60.19
  -2 -14   1  437.86   57.29
  -2 -14   1  519.05   61.39
  -2 -14   1  541.95   68.19
  -2 -14   1  524.95   73.19
  -2 -14   1  546.95   72.69
   1  14  -1   -6.50   15.10
   1  14  -1   -3.30   16.10
   1  14  -1  -24.20   12.60
   1  14  -1   34.30   20.70
  -1 -14   1    0.00    9.30
  -1 -14   1    4.60   12.20
  -1 -14   1    7.20   19.20
  -1 -14   1  -16.50   12.10
  -1 -14   1   -2.90   15.90
  -1 -14   1   -3.80   10.80
   0  14  -1   14.10   19.00
   0  14  -1   17.60   25.90
   0  14  -1   17.00   18.20
   0  14  -1    7.40   17.60
   0 -14   1    7.60   18.60
   0 -14   1   -2.20   12.40
   0 -14   1   27.30   20.70
   0 -14   1   38.70   24.00
   0 -14   1   68.29   32.30
   0 -14   1    3.80   13.90
  -1  14  -1    3.60   19.00
  -1  14  -1   21.60   16.40
  -1  14  -1   -7.80   12.90
  -1  14  -1   55.29   23.80
   1 -14   1    0.80   10.10
   1 -14   1   -1.10   17.70
   1 -14   1   42.40   19.90
   1 -14   1    3.70   16.80
   1 -14   1    5.80   14.20
   1 -14   1   44.90   16.40
  -2  14  -1   51.49   26.30
  -2  14  -1  117.39   36.30
  -2  14  -1   86.09   30.50
  -2  14  -1  104.59   29.70
   2 -14   1   68.49   18.50
   2 -14   1  101.99   35.20
   2 -14   1   75.79   18.70
   2 -14   1  121.89   52.09
   2 -14   1   73.69   24.00
   2 -14   1  141.79   39.90
  -3  14  -1   36.00   22.50
  -3  14  -1   15.80   18.30
  -3  14  -1  -10.90   15.70
  -3  14  -1  -13.90   13.70
   3 -14   1   35.60   25.50
   3 -14   1    9.50   17.10
   3 -14   1   41.80   20.40
   3 -14   1   -3.30   15.90
  -4  14  -1   55.09   23.90
  -4  14  -1  125.39   33.10
  -4  14  -1   59.09   26.80
  -4  14  -1   90.29   26.90
   4 -14   1   66.79   25.60
   4 -14   1   46.20   26.70
   4 -14   1   51.59   28.00
  -5  14  -1   -0.10   15.60
  -5  14  -1    9.80   14.50
  -5  14  -1   -5.00   14.90
  -5  14  -1  -23.00   12.60
   5 -14   1    4.60   19.30
   5 -14   1  -20.30   11.50
   5 -14   1   -0.10   19.50
   5 -14   1   -5.90   12.30
  -6  14  -1   89.89   43.30
  -6  14  -1   25.80   21.40
  -6  14  -1   32.30   22.90
  -6  14  -1   86.49   29.90
   6 -14   1  121.19   30.90
   6 -14   1   51.19   23.80
   6 -14   1   34.60   26.60
   6 -14   1  104.79   32.40
  -7  14  -1   41.20   23.50
  -7  14  -1    2.90   17.70
  -7  14  -1   26.80   22.80
  -7  14  -1   24.40   25.70
   7 -14   1   40.20   26.50
   7 -14   1   -2.20   17.60
   7 -14   1    6.20   20.80
  -8  14  -1  -13.20   16.40
  -8  14  -1   38.70   26.70
  -8  14  -1   24.40   17.80
  -8  14  -1   26.60   23.20
   8 -14   1   72.99   32.80
   8 -14   1   39.30   23.00
   8 -14   1   11.10   22.00
  -9  14  -1   -8.30   13.60
  -9  14  -1   22.20   24.50
  -9  14  -1   -1.30   14.20
   9 -14   1   -9.50   15.90
   9 -14   1  -16.40   16.90
   9 -14   1    1.30   19.70
 -10  14  -1    2.70   21.90
 -10  14  -1   -1.20   15.20
  10 -14   1   -5.50   24.30
  10 -14   1   -7.10   12.30
  10 -14   1   -7.80   18.20
 -11  14  -1   -5.50   14.70
 -11  14  -1  -13.80   19.50
 -11  14  -1   -5.40   15.30
  11 -14   1   -9.00   17.40
  11 -14   1  -20.90   13.50
 -12  14  -1   64.69   29.00
 -12  14  -1   32.10   24.60
 -12  14  -1   -0.10   16.50
  12 -14   1   45.20   30.80
  12 -14   1    4.70   22.00
 -13  14  -1   -6.70   17.20
 -13  14  -1   -1.30   17.30
 -13  14  -1   22.80   13.70
  13 -14   1   -9.00    6.00
  13 -14   1   42.30   31.50
  13 -14   1    3.90   20.30
  14  13  -1  112.49   31.50
  14  13  -1  103.39   33.30
  14  13  -1   31.50   18.40
  14  13  -1   51.79   19.10
 -14 -13   1   83.59   33.10
  13  13  -1  138.29   34.20
  13  13  -1   94.39   31.80
  13  13  -1   72.99   28.70
  13  13  -1  110.69   27.10
 -13 -13   1   93.59   48.20
 -13 -13   1  195.88   38.10
 -13 -13   1  104.29   36.20
  12  13  -1   28.30   20.10
  12  13  -1    7.60   14.50
  12  13  -1   -5.50   11.40
  12  13  -1    9.00   14.10
 -12 -13   1   53.39   21.80
 -12 -13   1   26.10   22.40
 -12 -13   1  -11.80   15.20
  11  13  -1    5.20   12.70
  11  13  -1  -11.60   10.10
  11  13  -1   11.00   27.60
  11  13  -1   -6.90   14.00
 -11 -13   1   25.70   19.50
 -11 -13   1    8.10   30.30
 -11 -13   1    9.20   11.00
 -11 -13   1    0.80   17.00
  10  13  -1  217.98   42.50
  10  13  -1  182.78   42.20
  10  13  -1  212.78   35.90
  10  13  -1  259.67   44.50
 -10 -13   1  272.07   40.60
 -10 -13   1  268.47   49.10
 -10 -13   1  246.68   45.60
 -10 -13   1  120.79   32.30
   9  13  -1   73.09   25.50
   9  13  -1    0.90    9.20
   9  13  -1   -6.30   10.80
   9  13  -1    0.80   13.70
  -9 -13   1    8.20   13.60
  -9 -13   1   -8.70   13.70
  -9 -13   1    0.80   16.20
  -9 -13   1   17.70   15.60
   8  13  -1   84.89   29.10
   8  13  -1   39.40   17.60
   8  13  -1    1.80   16.10
   8  13  -1   56.39   21.00
  -8 -13   1   55.49   24.90
  -8 -13   1  108.39   30.10
  -8 -13   1   94.69   25.60
  -8 -13   1   71.89   27.30
  -8 -13   1   83.89   23.60
   7  13  -1    2.90   12.60
   7  13  -1    6.50   18.20
   7  13  -1  -17.30   13.40
   7  13  -1   -0.70   11.20
  -7 -13   1   51.19   22.60
  -7 -13   1   14.40   16.20
  -7 -13   1   -4.90   12.10
  -7 -13   1    3.70   12.00
  -7 -13   1  -15.30   10.00
   6  13  -1   12.20   20.00
   6  13  -1   26.00   16.30
   6  13  -1   -1.60   11.30
   6  13  -1   -7.10   14.60
  -6 -13   1   -0.70   12.70
  -6 -13   1   -4.60   11.90
  -6 -13   1   -0.40   14.00
  -6 -13   1    6.00   13.70
  -6 -13   1   18.90   18.00
   5  13  -1   46.20   21.80
   5  13  -1   23.30   19.10
   5  13  -1   11.80   15.80
   5  13  -1   10.40   14.30
  -5 -13   1   28.50   21.90
  -5 -13   1   56.39   20.80
  -5 -13   1   13.00   14.90
  -5 -13   1   34.80   18.30
  -5 -13   1   40.90   21.90
   4  13  -1   85.09   25.70
   4  13  -1  152.28   36.90
   4  13  -1  116.89   35.00
   4  13  -1  103.59   27.20
  -4 -13   1  111.59   28.90
  -4 -13   1   80.69   28.40
  -4 -13   1   85.39   27.00
  -4 -13   1   94.09   26.10
  -4 -13   1  105.99   33.10
   3  13  -1   54.99   26.30
   3  13  -1   23.50   20.40
   3  13  -1   53.19   22.80
  -3 -13   1   79.19   27.90
  -3 -13   1    6.40   14.80
  -3 -13   1   22.30   19.30
  -3 -13   1    5.20   13.60
  -3 -13   1   27.50   22.30
   2  13  -1  249.28   46.20
   2  13  -1  222.78   42.20
   2  13  -1  178.28   35.90
   2  13  -1  192.78   42.00
  -2 -13   1  198.18   35.30
  -2 -13   1  248.68   49.00
  -2 -13   1  184.18   42.60
  -2 -13   1  223.98   41.40
  -2 -13   1  242.08   39.40
   1  13  -1  137.99   40.60
   1  13  -1  214.78   38.80
   1  13  -1  127.19   33.30
   1  13  -1  149.88   33.90
  -1 -13   1  125.09   29.30
  -1 -13   1  165.28   38.30
  -1 -13   1  102.59   32.50
  -1 -13   1  177.48   40.00
   0  13  -1  211.68   45.80
   0  13  -1  219.98   36.80
   0  13  -1  238.88   53.49
   0  13  -1  304.07   45.20
   0 -13   1  273.77   37.90
   0 -13   1  220.28   43.60
   0 -13   1  281.07   37.20
   0 -13   1  342.17   53.39
   0 -13   1  284.57   48.80
   0 -13   1  240.78   41.90
  -1  13  -1   39.40   20.90
  -1  13  -1   21.70   22.60
  -1  13  -1    8.90   18.00
  -1  13  -1   67.99   28.40
   1 -13   1   56.39   24.20
   1 -13   1   58.39   22.60
   1 -13   1   62.59   27.70
   1 -13   1   50.39   17.10
   1 -13   1   47.80   15.60
  -2  13  -1  172.08   36.10
  -2  13  -1   73.29   41.20
  -2  13  -1   95.89   28.50
  -2  13  -1   97.89   32.80
   2 -13   1   59.99   24.10
   2 -13   1   78.39   18.80
   2 -13   1  135.49   50.39
   2 -13   1   88.39   18.10
   2 -13   1   93.49   31.20
   2 -13   1   96.99   32.40
  -3  13  -1   -7.30   14.30
  -3  13  -1   13.10   19.80
  -3  13  -1   25.50   17.20
  -3  13  -1   10.10   17.60
   3 -13   1    0.90   10.90
   3 -13   1    6.40   20.70
   3 -13   1   -3.10   15.80
   3 -13   1  -16.80   15.40
  -4  13  -1  -18.80    9.20
  -4  13  -1   -6.50   13.40
  -4  13  -1   -3.90   13.70
  -4  13  -1    4.30   18.00
   4 -13   1    0.60   17.70
   4 -13   1  -17.80   11.80
   4 -13   1   -2.20   13.50
   4 -13   1   -4.50   27.50
  -5  13  -1   47.10   24.20
  -5  13  -1   18.80   18.20
  -5  13  -1   46.80   24.10
  -5  13  -1   46.00   24.40
   5 -13   1   34.10   18.80
   5 -13   1    5.80   18.10
   5 -13   1   35.00   26.50
   5 -13   1   82.19   28.80
  -6  13  -1  120.59   31.00
  -6  13  -1   99.89   29.50
  -6  13  -1  136.99   37.10
  -6  13  -1   64.99   28.00
   6 -13   1  150.68   36.00
   6 -13   1  125.29   36.80
   6 -13   1   90.29   30.20
   6 -13   1  139.39   37.50
  -7  13  -1  136.19   33.80
  -7  13  -1   90.99   30.40
  -7  13  -1  120.39   34.20
   7 -13   1  108.79   29.70
   7 -13   1   56.79   26.60
   7 -13   1  160.48   38.10
  -8  13  -1   -8.30   14.20
  -8  13  -1    5.60   15.50
  -8  13  -1  -16.60   11.40
  -8  13  -1   -6.70   11.10
   8 -13   1  -22.20   12.90
   8 -13   1  -15.60   14.40
   8 -13   1    6.00   17.30
  -9  13  -1   74.59   26.40
  -9  13  -1   99.59   34.90
  -9  13  -1   87.09   29.40
  -9  13  -1   57.69   25.70
   9 -13   1   99.29   34.60
   9 -13   1   91.79   30.20
   9 -13   1   61.59   27.80
 -10  13  -1   44.80   27.00
 -10  13  -1    9.80   20.40
 -10  13  -1   15.30   19.50
  10 -13   1   10.40   22.60
  10 -13   1    6.60   17.30
 -11  13  -1   20.00   41.90
 -11  13  -1   62.19   31.40
 -11  13  -1  -11.90   14.60
  11 -13   1   14.30   21.50
  11 -13   1   -8.20   19.40
  11 -13   1   13.20   19.50
 -12  13  -1  -15.40   12.10
 -12  13  -1    6.80   18.70
 -12  13  -1   12.30   20.50
  12 -13   1    9.20   22.50
  12 -13   1   -2.20   16.40
  12 -13   1   -4.20   13.60
 -13  13  -1  -12.30   16.40
 -13  13  -1  -20.90   13.70
 -13  13  -1   15.60   16.60
  13 -13   1  -21.30   15.30
  13 -13   1   -5.30    6.30
  13 -13   1  -15.80   19.10
 -14  13  -1   15.20   13.40
 -14  13  -1   -1.40   18.30
 -14  13  -1  -13.30   15.90
  14 -13   1   36.80   30.20
  14 -13   1   -9.80    6.10
  14 -13   1    5.20   17.00
  15  12  -1    0.20   13.20
  15  12  -1   22.60   16.70
  15  12  -1   50.39   24.30
  15  12  -1   12.60   18.90
 -15 -12   1   57.19   31.90
 -15 -12   1   31.60   16.80
  14  12  -1   96.89   29.60
  14  12  -1   77.59   28.90
  14  12  -1  107.69   30.60
  14  12  -1   76.19   24.40
 -14 -12   1   90.29   35.20
  13  12  -1   27.90   19.00
  13  12  -1    2.60   16.30
  13  12  -1   16.00   18.70
  13  12  -1   10.00   13.30
 -13 -12   1  -12.90   14.90
 -13 -12   1   35.10   19.30
 -13 -12   1   -4.70   17.20
  12  12  -1   31.80   20.30
  12  12  -1   59.69   20.80
  12  12  -1   54.39   24.50
 -12 -12   1   57.79   21.70
 -12 -12   1   48.60   23.40
  11  12  -1  146.99   34.30
  11  12  -1  151.28   28.50
  11  12  -1  150.38   34.60
  11  12  -1  158.38   37.00
 -11 -12   1  229.68   42.00
 -11 -12   1  173.58   37.10
 -11 -12   1  153.38   29.90
 -11 -12   1  173.18   40.50
  10  12  -1   -0.70   15.00
  10  12  -1   -7.10   10.40
  10  12  -1   14.80   15.30
  10  12  -1   23.00   17.40
 -10 -12   1   -4.80   12.50
 -10 -12   1   16.90   16.60
 -10 -12   1   -1.40   13.70
 -10 -12   1    1.60   11.40
   9  12  -1  197.18   39.00
   9  12  -1  139.99   33.80
   9  12  -1  114.39   25.40
   9  12  -1  160.08   33.30
  -9 -12   1  127.79   30.50
  -9 -12   1   61.99   28.30
  -9 -12   1   95.19   26.50
  -9 -12   1  138.69   34.20
  -9 -12   1  172.08   30.50
   8  12  -1   72.99   21.50
   8  12  -1   86.89   24.30
   8  12  -1  117.49   32.50
  -8 -12   1  160.98   35.80
  -8 -12   1  126.39   27.30
  -8 -12   1  109.29   27.90
  -8 -12   1  100.29   29.30
  -8 -12   1  149.09   34.30
   7  12  -1  236.18   35.80
   7  12  -1  212.78   36.10
   7  12  -1  190.18   40.40
   7  12  -1  248.58   45.70
  -7 -12   1  253.47   38.20
  -7 -12   1  170.28   37.10
  -7 -12   1  246.68   43.70
  -7 -12   1  139.89   29.50
  -7 -12   1  278.27   49.00
   6  12  -1   88.39   31.30
   6  12  -1  120.99   29.10
   6  12  -1  156.28   35.70
  -6 -12   1  132.39   33.10
  -6 -12   1   97.89   25.20
  -6 -12   1  115.09   26.50
  -6 -12   1  142.09   31.90
  -6 -12   1  105.39   30.90
   5  12  -1   -5.40   15.60
   5  12  -1  -18.60   10.50
   5  12  -1   16.20   18.90
   5  12  -1    1.80   12.20
  -5 -12   1    6.80   13.20
  -5 -12   1    8.50   13.30
  -5 -12   1   -2.40   12.50
  -5 -12   1   14.50   14.10
  -5 -12   1  -17.80   12.20
   4  12  -1  178.68   30.60
   4  12  -1  174.88   38.80
   4  12  -1  186.58   40.70
   4  12  -1  218.88   35.50
  -4 -12   1  171.28   32.00
  -4 -12   1  208.58   37.20
  -4 -12   1  219.48   42.80
  -4 -12   1  169.68   37.80
  -4 -12   1  162.08   34.00
   3  12  -1  119.09   32.80
   3  12  -1  158.08   33.00
   3  12  -1   78.09   25.00
   3  12  -1  131.39   34.70
  -3 -12   1   64.29   27.00
  -3 -12   1  138.89   29.50
  -3 -12   1  120.19   33.20
  -3 -12   1   95.69   26.20
  -3 -12   1   94.59   24.90
   2  12  -1   -5.10   16.90
   2  12  -1   12.90   13.60
   2  12  -1   -0.10   15.60
   2  12  -1    6.70   24.80
  -2 -12   1  -13.80   12.30
  -2 -12   1   17.20   15.30
  -2 -12   1   13.00   14.50
  -2 -12   1   19.00   16.80
  -2 -12   1   -2.30    9.70
   1  12  -1    0.20   13.80
   1  12  -1   -7.50   11.60
   1  12  -1   -8.60    9.00
   1  12  -1   35.10   18.60
  -1 -12   1    9.40   11.40
  -1 -12   1   11.70   14.70
  -1 -12   1   25.10   15.90
  -1 -12   1    7.60   15.40
  -1 -12   1   23.40   19.70
   0  12  -1  795.22   77.69
   0  12  -1  910.31   77.89
   0  12  -1  926.91   73.69
   0  12  -1  896.41   72.99
   0 -12   1  922.01   80.39
   0 -12   1  786.62  127.69
   0 -12   1  912.41   68.79
   0 -12   1  981.90   78.09
   0 -12   1  914.11   72.79
   0 -12   1  904.91   67.89
  -1  12  -1   27.20   16.00
  -1  12  -1   46.30   21.30
  -1  12  -1   53.89   24.60
   1 -12   1   60.29   23.60
   1 -12   1   32.10   16.50
   1 -12   1   57.89   16.90
   1 -12   1   37.90   14.50
   1 -12   1   63.59   23.50
   1 -12   1   30.00   21.10
  -2  12  -1  180.98   41.80
  -2  12  -1  171.58   38.20
  -2  12  -1  257.07   40.80
  -2  12  -1  237.48   41.40
   2 -12   1  151.48   32.90
   2 -12   1  280.57   48.50
   2 -12   1  264.77   30.90
   2 -12   1  243.48   43.90
   2 -12   1  265.07   44.50
   2 -12   1  216.78   29.50
  -3  12  -1   30.30   21.20
  -3  12  -1   16.70   16.80
  -3  12  -1    5.30   14.10
  -3  12  -1  -19.30   10.80
   3 -12   1   24.80   19.50
   3 -12   1   -0.80   12.70
   3 -12   1   -0.70   12.10
   3 -12   1    6.80   27.40
  -4  12  -1  221.68   40.50
  -4  12  -1  215.88   40.80
  -4  12  -1  162.18   35.90
  -4  12  -1  149.69   33.20
   4 -12   1  209.08   40.80
   4 -12   1  167.78   39.10
   4 -12   1  193.18   34.80
   4 -12   1  199.48   42.40
  -5  12  -1  -13.40    9.40
  -5  12  -1   11.70   18.20
  -5  12  -1    5.20   17.60
  -5  12  -1   -7.70   11.10
   5 -12   1   -7.80   16.60
   5 -12   1    7.50   15.40
   5 -12   1   -6.60    8.30
   5 -12   1   49.30   27.00
  -6  12  -1   14.40   15.40
  -6  12  -1   -1.40   13.20
  -6  12  -1    5.70   17.80
  -6  12  -1  -24.00   12.60
   6 -12   1   48.70   25.40
   6 -12   1   31.10   23.10
   6 -12   1   22.10   17.40
   6 -12   1    1.70   17.40
  -7  12  -1  -10.80   11.30
  -7  12  -1  -23.40   12.40
  -7  12  -1  -20.90   10.40
  -7  12  -1   -5.30   15.20
   7 -12   1  -16.10   12.30
   7 -12   1    8.60   18.50
   7 -12   1   28.50   22.60
  -8  12  -1    4.30   16.80
  -8  12  -1   26.10   20.60
  -8  12  -1   16.80   17.80
  -8  12  -1   22.40   19.00
   8 -12   1   61.29   26.50
   8 -12   1   34.70   25.50
   8 -12   1   20.60   19.70
  -9  12  -1   12.50   18.30
  -9  12  -1   18.60   18.00
  -9  12  -1   19.00   16.90
  -9  12  -1   19.40   22.00
   9 -12   1    0.60   17.30
   9 -12   1   12.00   19.30
   9 -12   1    7.20   15.30
 -10  12  -1   14.40   21.00
 -10  12  -1   42.00   21.90
 -10  12  -1    5.30   16.70
  10 -12   1   40.90   25.50
  10 -12   1   -2.80   17.60
  10 -12   1    2.70    9.50
 -11  12  -1   40.30   24.30
 -11  12  -1   -5.80   11.20
 -11  12  -1   28.50   25.40
  11 -12   1   37.60   21.80
  11 -12   1    9.30   19.50
  11 -12   1   31.70   25.40
 -12  12  -1   30.50   22.10
 -12  12  -1   14.40   22.40
  12 -12   1    8.00   19.60
  12 -12   1  -25.70   14.80
  12 -12   1  -24.80    9.00
 -13  12  -1   46.10   23.20
 -13  12  -1   29.40   22.00
 -13  12  -1   24.30   25.40
  13 -12   1   14.40   24.40
  13 -12   1   39.80   25.20
  13 -12   1   14.10   16.20
 -14  12  -1   13.60   19.30
 -14  12  -1    6.90   17.30
 -14  12  -1   28.50   16.90
  14 -12   1    7.20   17.40
  14 -12   1    4.30   14.30
  14 -12   1  -17.20   14.70
 -15  12  -1   19.50   23.90
 -15  12  -1    0.30   15.60
 -15  12  -1   18.00   19.90
  15 -12   1   93.29   40.90
  15 -12   1   23.70   24.50
  15 -12   1   -9.40    6.20
  16  11  -1   68.99   24.30
  16  11  -1   94.19   25.00
  16  11  -1   77.99   27.00
  16  11  -1   42.60   23.20
 -16 -11   1   83.69   37.50
  15  11  -1    9.30   14.50
  15  11  -1   16.80   13.70
  15  11  -1   18.60   19.30
 -15 -11   1   22.60   13.20
 -15 -11   1   68.59   28.00
  14  11  -1   99.49   28.90
  14  11  -1   90.29   29.10
  14  11  -1  113.89   28.70
  14  11  -1   79.99   25.30
 -14 -11   1  131.79   35.10
 -14 -11   1   68.99   25.50
 -14 -11   1   76.29   30.50
  13  11  -1   96.29   37.30
  13  11  -1  103.39   29.20
  13  11  -1   36.10   17.20
  13  11  -1   48.30   22.90
 -13 -11   1  115.69   30.70
 -13 -11   1  131.99   44.50
 -13 -11   1   19.50   25.10
  12  11  -1   12.20   16.30
  12  11  -1   -7.50   11.40
  12  11  -1    2.50   14.90
  12  11  -1  -21.70    8.60
 -12 -11   1    1.00   11.70
 -12 -11   1  -15.70   14.60
  11  11  -1   76.39   24.50
  11  11  -1   13.10   17.80
  11  11  -1   38.60   18.30
  11  11  -1   19.80   14.30
 -11 -11   1   11.10   17.00
 -11 -11   1   20.70   16.60
 -11 -11   1   -2.80   16.90
  10  11  -1   -1.00   15.10
  10  11  -1  -10.20   11.00
  10  11  -1   12.70   13.20
  10  11  -1    6.70   16.60
 -10 -11   1    2.70   14.60
 -10 -11   1   -5.80   11.80
 -10 -11   1   13.10   13.30
 -10 -11   1   13.10   14.40
 -10 -11   1   -7.20   10.20
   9  11  -1  399.06   55.59
   9  11  -1  410.76   47.00
   9  11  -1  346.27   46.70
   9  11  -1  506.25   62.39
  -9 -11   1  394.46   38.10
  -9 -11   1  342.77   56.99
  -9 -11   1  338.97   50.09
  -9 -11   1  443.76   57.79
  -9 -11   1  382.56   51.59
   8  11  -1  216.28   44.50
   8  11  -1  413.06   47.60
   8  11  -1  357.46   63.49
   8  11  -1  394.16   56.29
  -8 -11   1  331.47   54.19
  -8 -11   1  469.75   59.49
  -8 -11   1  435.96   48.40
  -8 -11   1  373.06   51.89
  -8 -11   1  353.26   47.90
   7  11  -1   23.70   14.60
   7  11  -1   58.59   19.70
   7  11  -1   21.60   20.60
   7  11  -1   20.90   17.90
  -7 -11   1   37.70   20.50
  -7 -11   1   53.09   24.20
  -7 -11   1   38.50   16.40
  -7 -11   1    7.80   14.70
  -7 -11   1   13.20   18.80
   6  11  -1   -2.70   11.60
   6  11  -1   -2.10    9.00
   6  11  -1  -14.10   12.60
   6  11  -1  -16.10   12.60
  -6 -11   1   21.40   14.50
  -6 -11   1   -3.50   13.60
  -6 -11   1   17.80   17.40
  -6 -11   1  -10.20    9.10
  -6 -11   1   12.60   16.60
   5  11  -1   13.30   16.60
   5  11  -1   -7.40   10.50
   5  11  -1  -12.20   10.60
   5  11  -1  -16.50   10.70
  -5 -11   1   -1.80   14.60
  -5 -11   1   -6.10   12.90
  -5 -11   1   -8.10   11.20
  -5 -11   1    7.30   12.30
  -5 -11   1    7.70   12.20
   4  11  -1  258.67   38.80
   4  11  -1  253.07   44.60
   4  11  -1  176.58   38.40
   4  11  -1  100.99   29.10
  -4 -11   1  271.87   44.60
  -4 -11   1  208.68   34.30
  -4 -11   1  168.28   31.50
  -4 -11   1  163.98   33.50
  -4 -11   1  196.38   39.10
   3  11  -1  491.35   48.30
   3  11  -1  595.54   55.69
  -3 -11   1  690.63   60.39
  -3 -11   1  575.54   64.99
  -3 -11   1  607.94   57.59
  -3 -11   1  454.85   47.90
  -3 -11   1  494.15   49.30
   2  11  -1  182.28   50.39
   2  11  -1  122.69   31.70
   2  11  -1  157.28   31.10
   2  11  -1  133.49   30.10
  -2 -11   1  126.29   29.40
  -2 -11   1   80.49   26.50
  -2 -11   1  189.48   31.00
  -2 -11   1  161.98   35.60
   1  11  -1  378.16   51.39
   1  11  -1  419.16   51.49
   1  11  -1  409.06   55.99
  -1 -11   1  379.46   52.19
  -1 -11   1  322.87   49.30
  -1 -11   1  378.36   50.69
  -1 -11   1  327.17   78.69
  -1 -11   1  342.07   43.40
   0  11  -1   56.49   23.00
   0  11  -1   64.89   24.40
   0  11  -1   91.19   23.50
   0  11  -1   55.79   19.90
   0 -11   1   90.39   27.60
   0 -11   1   61.09   18.60
   0 -11   1  105.49   28.20
   0 -11   1   70.19   17.70
   0 -11   1   86.69   27.30
  -1  11  -1  290.17   41.00
  -1  11  -1  255.97   43.40
  -1  11  -1  198.08   35.80
  -1  11  -1  277.77   44.10
   1 -11   1  291.07   47.10
   1 -11   1  244.78   32.10
   1 -11   1  272.97   40.50
   1 -11   1  237.28   40.80
   1 -11   1  272.57   45.50
  -2  11  -1   10.80   15.10
  -2  11  -1   -0.90   12.40
  -2  11  -1   12.50   13.50
  -2  11  -1    9.60   19.50
   2 -11   1    4.60   13.40
   2 -11   1    6.20   11.10
   2 -11   1   -1.30   10.70
   2 -11   1   -0.90    7.30
   2 -11   1   10.90    9.50
   2 -11   1    9.30   15.00
  -3  11  -1    1.50   16.00
  -3  11  -1   13.50   13.90
  -3  11  -1   29.80   18.80
  -3  11  -1   25.00   17.30
   3 -11   1   37.20   21.40
   3 -11   1   24.50   16.60
   3 -11   1   54.29   21.00
   3 -11   1   20.30   14.20
  -4  11  -1   76.19   24.50
  -4  11  -1   79.39   27.40
  -4  11  -1   46.10   19.50
  -4  11  -1   62.99   22.00
   4 -11   1   51.19   23.40
   4 -11   1   77.49   28.80
   4 -11   1   84.89   26.10
   4 -11   1  109.49   27.20
  -5  11  -1   79.79   24.30
  -5  11  -1   75.39   24.80
  -5  11  -1  127.19   28.70
  -5  11  -1   97.79   26.50
   5 -11   1   82.09   25.90
   5 -11   1   51.89   22.60
   5 -11   1   84.09   26.60
   5 -11   1   15.20   14.10
  -6  11  -1  118.89   31.70
  -6  11  -1   80.29   26.00
  -6  11  -1   53.49   21.30
  -6  11  -1   84.29   26.70
   6 -11   1   87.59   30.40
   6 -11   1   84.79   23.60
   6 -11   1   46.00   22.90
   6 -11   1  122.09   32.40
  -7  11  -1   88.39   23.90
  -7  11  -1   67.09   23.80
  -7  11  -1   46.60   23.40
  -7  11  -1   87.59   28.50
   7 -11   1   75.79   26.90
   7 -11   1   87.39   27.90
   7 -11   1   63.09   26.30
  -8  11  -1    0.80   15.90
  -8  11  -1   16.10   15.00
  -8  11  -1   12.70   21.80
  -8  11  -1   37.50   22.10
   8 -11   1   26.40   18.60
   8 -11   1   12.00   21.30
   8 -11   1   16.00   19.50
  -9  11  -1   21.70   24.70
  -9  11  -1   -3.00   12.50
  -9  11  -1  -17.20    8.60
  -9  11  -1   24.40   15.30
   9 -11   1   -9.40   14.80
   9 -11   1  -15.10   14.30
 -10  11  -1    7.70   16.40
 -10  11  -1  -15.60   10.70
 -10  11  -1   -8.90   14.20
 -10  11  -1  -10.70    9.80
  10 -11   1   -4.10   17.00
  10 -11   1    3.60   12.20
  10 -11   1  -15.50   12.90
 -11  11  -1  491.55   71.29
 -11  11  -1  293.37   50.79
 -11  11  -1  450.05   59.09
  11 -11   1  396.36   59.19
  11 -11   1  353.16   60.79
  11 -11   1  516.55   59.99
 -12  11  -1   65.39   23.60
 -12  11  -1   14.70   17.80
 -12  11  -1   17.00   26.00
  12 -11   1   31.70   24.30
  12 -11   1   64.19   28.20
  12 -11   1   63.79   24.10
 -13  11  -1  354.56   52.99
 -13  11  -1  332.87   57.19
 -13  11  -1  376.36   70.29
  13 -11   1  319.47   63.39
  13 -11   1  392.06   51.59
 -14  11  -1    1.40   20.00
 -14  11  -1   -5.50   14.60
 -14  11  -1   -2.40   12.50
  14 -11   1   16.50   26.90
  14 -11   1   -2.00   14.00
  14 -11   1  -28.10   13.40
 -15  11  -1   11.80   20.30
 -15  11  -1   59.29   29.80
  15 -11   1   -8.50   17.30
  15 -11   1   -6.30   19.20
  15 -11   1   30.90   17.60
 -16  11  -1    1.60   15.30
 -16  11  -1   26.70   22.70
 -16  11  -1   12.10   13.80
  16 -11   1  -31.40   10.40
  16 -11   1   -9.00   10.70
  16 -11   1   -9.10   15.20
  16  10  -1  -16.10    9.00
  16  10  -1    6.50   15.50
  16  10  -1   12.00   16.80
  16  10  -1    6.90   13.60
 -16 -10   1    2.50   17.60
  15  10  -1   16.70   16.50
  15  10  -1   16.10   15.90
  15  10  -1   19.60   16.60
  15  10  -1   27.10   21.70
 -15 -10   1    0.70   19.00
 -15 -10   1   31.90   13.60
  14  10  -1   98.49   29.00
  14  10  -1   59.99   22.90
  14  10  -1  105.29   30.60
  14  10  -1   81.69   24.00
 -14 -10   1   84.49   27.10
 -14 -10   1  104.79   34.70
 -14 -10   1   98.49   22.40
  13  10  -1   -1.50   13.80
  13  10  -1   12.60   12.60
  13  10  -1  -16.10   10.80
  13  10  -1  -17.20   11.50
 -13 -10   1  -18.00   13.40
 -13 -10   1   -6.80   10.70
  12  10  -1   34.80   17.80
  12  10  -1   69.29   22.30
  12  10  -1   53.19   19.10
  12  10  -1   90.49   27.10
 -12 -10   1   27.50   17.20
 -12 -10   1   42.90   19.20
 -12 -10   1   17.20   19.30
  11  10  -1   44.80   22.40
  11  10  -1   65.59   23.60
  11  10  -1   42.90   17.10
  11  10  -1   35.20   19.70
 -11 -10   1   24.10   17.50
 -11 -10   1   50.89   20.10
 -11 -10   1   77.09   25.00
 -11 -10   1   36.20   24.30
  10  10  -1   38.70   19.20
  10  10  -1   26.30   14.10
  10  10  -1    1.90   15.10
  10  10  -1   16.20   16.20
 -10 -10   1   13.70   17.90
 -10 -10   1   25.10   18.30
 -10 -10   1   44.10   18.10
 -10 -10   1    8.50   16.00
   9  10  -1   54.19   17.60
   9  10  -1   38.60   20.20
   9  10  -1   70.49   23.60
   9  10  -1   39.70   21.10
  -9 -10   1   60.09   20.60
  -9 -10   1   75.39   19.50
  -9 -10   1   49.90   21.40
  -9 -10   1   41.30   25.10
  -9 -10   1   78.99   24.70
   8  10  -1  288.77   37.40
   8  10  -1  217.38   38.90
   8  10  -1  247.58   36.90
   8  10  -1  251.27   42.00
  -8 -10   1  229.68   40.40
  -8 -10   1  214.98   36.80
  -8 -10   1  317.37   37.20
  -8 -10   1  338.47   52.09
  -8 -10   1  220.28   39.60
   7  10  -1  278.47   36.40
   7  10  -1  176.68   31.70
   7  10  -1  230.48   41.50
  -7 -10   1  248.88   34.50
  -7 -10   1  306.27   49.10
  -7 -10   1  295.77   43.60
  -7 -10   1  188.28   36.90
  -7 -10   1  328.37   45.10
   6  10  -1    1.90   13.80
   6  10  -1    2.40   17.70
   6  10  -1    1.60   10.30
   6  10  -1    8.60   15.80
  -6 -10   1   13.60   14.00
  -6 -10   1   -4.30    8.70
  -6 -10   1   17.20   14.40
  -6 -10   1    7.50   11.70
  -6 -10   1   16.30   17.30
   5  10  -1  256.97   42.80
   5  10  -1  223.88   34.70
   5  10  -1  234.68   34.90
   5  10  -1  218.08   39.90
  -5 -10   1  189.68   37.60
  -5 -10   1  233.38   33.40
  -5 -10   1  223.58   36.90
  -5 -10   1  255.57   41.20
  -5 -10   1  149.88   28.80
   4  10  -1  136.19   30.70
   4  10  -1  100.29   23.40
   4  10  -1  152.18   26.70
   4  10  -1  184.68   55.39
  -4 -10   1  125.69   28.80
  -4 -10   1  122.49   29.80
  -4 -10   1   91.09   26.40
  -4 -10   1  103.69   23.10
  -4 -10   1  115.79   24.80
   3  10  -1   23.10   14.70
   3  10  -1   25.50   12.90
   3  10  -1   42.00   16.70
   3  10  -1   62.09   20.90
  -3 -10   1   41.20   16.10
  -3 -10   1   45.00   18.30
  -3 -10   1   49.20   18.60
  -3 -10   1    3.60   12.90
  -3 -10   1   13.20   12.50
   2  10  -1 1276.67   97.69
   2  10  -1 1321.07   99.59
   2  10  -1 1284.17   92.49
   2  10  -1 1328.77   92.59
  -2 -10   1 1460.95  101.59
  -2 -10   1 1267.97   92.19
  -2 -10   1 1534.95   96.89
  -2 -10   1 1308.67   93.29
   1  10  -1   29.90   17.10
   1  10  -1   21.00   12.60
   1  10  -1   23.70   14.50
   1  10  -1   36.00   16.80
  -1 -10   1   73.59   22.30
  -1 -10   1   19.80   11.60
  -1 -10   1   47.40   20.10
  -1 -10   1   49.00   19.00
  -1 -10   1   41.80   14.90
   0  10  -1   11.30   14.30
   0  10  -1   17.80   15.00
   0  10  -1   18.10   15.40
   0  10  -1   -2.80    9.00
   0 -10   1   23.60   15.30
   0 -10   1   24.90   12.60
   0 -10   1    5.00    8.60
   0 -10   1   25.90   14.80
   0 -10   1    2.50   11.80
  -1  10  -1   33.20   16.00
  -1  10  -1   19.40   13.50
  -1  10  -1   46.10   19.30
  -1  10  -1    1.50   13.40
   1 -10   1   13.10   11.60
   1 -10   1   17.70   13.30
   1 -10   1   38.10   12.30
   1 -10   1   17.70   15.70
   1 -10   1   54.69   19.00
  -2  10  -1  111.89   30.80
  -2  10  -1   88.39   26.40
  -2  10  -1   94.09   24.60
  -2  10  -1  156.08   29.20
   2 -10   1  103.59   27.70
   2 -10   1  151.58   33.10
   2 -10   1  140.09   32.70
   2 -10   1  117.19   18.50
   2 -10   1  115.79   19.50
  -3  10  -1   -7.30   11.30
  -3  10  -1    3.70   11.50
  -3  10  -1  -13.40    8.10
  -3  10  -1   10.20   11.90
   3 -10   1   -9.10   10.20
   3 -10   1   -0.80   10.60
   3 -10   1    7.00   13.00
   3 -10   1   -5.90    9.50
  -4  10  -1   26.70   14.30
  -4  10  -1   26.40   18.00
  -4  10  -1   31.30   18.90
  -4  10  -1   31.00   18.10
   4 -10   1   21.10   14.40
   4 -10   1   22.30   12.80
   4 -10   1    0.50   13.90
   4 -10   1   33.10   19.30
  -5  10  -1  -14.20    8.70
  -5  10  -1   -2.90   10.20
  -5  10  -1   11.90   12.60
  -5  10  -1    5.40   14.10
   5 -10   1    2.60   13.30
   5 -10   1  -14.20    8.60
   5 -10   1  -10.00   10.80
   5 -10   1   10.40   10.60
  -6  10  -1  407.76   54.69
  -6  10  -1  477.55   59.99
  -6  10  -1  502.25   58.89
  -6  10  -1  399.36   49.80
   6 -10   1  389.96   52.09
   6 -10   1  364.96   58.49
   6 -10   1  459.55   57.29
   6 -10   1  399.56   54.69
  -7  10  -1   -7.80   12.40
  -7  10  -1   -8.70    9.90
  -7  10  -1   11.20   14.70
  -7  10  -1  -16.20   10.80
   7 -10   1   -3.80   13.50
   7 -10   1   19.80   16.50
   7 -10   1    0.20   13.90
  -8  10  -1   65.79   24.50
  -8  10  -1   10.30   17.80
  -8  10  -1   15.10   16.20
  -8  10  -1   13.10   13.80
   8 -10   1   24.10   17.90
   8 -10   1   28.90   19.50
  -9  10  -1    3.80    9.20
  -9  10  -1   -5.70   13.90
  -9  10  -1   32.30   33.40
  -9  10  -1   14.50   17.00
   9 -10   1   -5.70   12.20
   9 -10   1  -15.50   13.60
   9 -10   1  -15.40   13.60
 -10  10  -1   51.19   23.50
 -10  10  -1   72.79   26.80
 -10  10  -1   31.70   19.20
 -10  10  -1   68.59   20.80
  10 -10   1   25.30   20.80
  10 -10   1   64.69   28.30
  10 -10   1   64.89   21.60
 -11  10  -1   11.10   13.60
 -11  10  -1   20.50   16.60
 -11  10  -1   35.00   24.10
 -11  10  -1   14.70   17.20
  11 -10   1   22.20   16.80
  11 -10   1    1.80   16.90
  11 -10   1   32.70   17.90
 -12  10  -1   -1.00   18.90
 -12  10  -1   24.20   20.50
 -12  10  -1   22.60   17.80
  12 -10   1   35.50   20.80
  12 -10   1    7.40   20.40
  12 -10   1   27.50   16.70
 -13  10  -1   -3.20   15.80
 -13  10  -1   14.60   17.60
 -13  10  -1   -5.80   18.50
  13 -10   1  -26.20   16.70
  13 -10   1   28.40   16.60
  13 -10   1   44.00   22.50
 -14  10  -1   15.70   19.70
 -14  10  -1    3.00   20.20
  14 -10   1   13.20   15.80
  14 -10   1   23.90   25.30
  14 -10   1   11.40   20.70
 -15  10  -1   31.50   17.40
 -15  10  -1   27.00   21.80
 -15  10  -1   -5.20   20.90
  15 -10   1   16.00   18.80
  15 -10   1    3.40   14.30
  15 -10   1   11.70   21.40
 -16  10  -1   66.39   22.80
 -16  10  -1   12.20   22.70
 -16  10  -1   16.10   21.30
  16 -10   1   42.50   22.10
  16 -10   1   37.60   24.10
  16 -10   1   79.69   32.20
  17 -10   1  -19.10   11.20
  17   9  -1  111.19   35.00
 -17  -9   1   65.09   32.50
  16   9  -1   -3.20   15.90
  16   9  -1   -1.30   12.10
  16   9  -1   -9.60   12.30
  16   9  -1    6.00   14.10
 -16  -9   1  -32.10   13.00
  15   9  -1   62.69   25.40
  15   9  -1   82.99   24.40
  15   9  -1   57.69   20.00
  15   9  -1   42.40   19.40
 -15  -9   1   53.19   27.80
 -15  -9   1   52.49   23.20
  14   9  -1   31.30   17.40
  14   9  -1    0.30   16.00
  14   9  -1   26.10   16.20
  14   9  -1   31.20   16.00
 -14  -9   1   19.80   15.60
 -14  -9   1   22.10   21.80
 -14  -9   1   13.30   10.20
  13   9  -1  136.49   29.10
  13   9  -1   79.09   25.30
  13   9  -1  166.28   30.20
  13   9  -1  102.89   29.00
 -13  -9   1   84.59   22.40
 -13  -9   1  153.98   39.30
 -13  -9   1  141.49   46.20
  12   9  -1   61.99   21.50
  12   9  -1   39.40   17.10
  12   9  -1    8.00   13.50
  12   9  -1    9.50   15.50
 -12  -9   1   10.30   12.20
 -12  -9   1   21.80   15.50
 -12  -9   1    4.50   15.40
 -12  -9   1   27.90   20.60
  11   9  -1    1.00   14.50
  11   9  -1   14.40   14.10
  11   9  -1   -3.40   11.30
  11   9  -1   -8.70   10.10
 -11  -9   1    0.40   15.10
 -11  -9   1   24.40   17.60
 -11  -9   1    2.00   13.50
 -11  -9   1   -3.30   12.10
  10   9  -1  233.78   39.80
  10   9  -1  250.47   35.00
  10   9  -1  286.57   43.80
  10   9  -1  298.97   41.50
 -10  -9   1  225.28   43.10
 -10  -9   1  217.28   36.10
 -10  -9   1  221.78   37.60
   9   9  -1    4.00   10.90
   9   9  -1   -1.90   11.20
   9   9  -1    3.60   12.60
   9   9  -1   12.10   16.20
  -9  -9   1   24.10   11.20
  -9  -9   1   25.00   17.40
  -9  -9   1    8.50   13.20
  -9  -9   1    0.70   13.90
  -9  -9   1   17.70   14.70
   8   9  -1  520.55   59.09
   8   9  -1  591.34   46.90
   8   9  -1  521.15   48.80
   8   9  -1  533.65   51.99
  -8  -9   1  473.45   49.50
  -8  -9   1  598.04   43.80
  -8  -9   1  538.75   50.59
  -8  -9   1  472.75   48.60
  -8  -9   1  629.24   71.49
   7   9  -1  301.27   39.20
   7   9  -1  265.97   40.50
   7   9  -1  321.27   37.90
   7   9  -1  268.77   41.20
  -7  -9   1  312.27   42.10
  -7  -9   1  227.68   41.20
  -7  -9   1  303.77   29.20
  -7  -9   1  251.87   40.30
   6   9  -1  542.65   50.59
   6   9  -1  681.43   51.19
   6   9  -1  593.44   56.19
  -6  -9   1  642.44   56.59
  -6  -9   1  729.43   50.49
  -6  -9   1  565.84   56.79
  -6  -9   1  599.84   52.79
  -6  -9   1  665.43   58.99
   5   9  -1   22.40   12.70
   5   9  -1   11.30   11.40
   5   9  -1   16.40   15.60
   5   9  -1   36.60   16.70
  -5  -9   1   38.10   17.60
  -5  -9   1   49.00   18.50
  -5  -9   1   19.20   12.90
  -5  -9   1    9.60    9.50
  -5  -9   1   11.60   12.10
   4   9  -1    5.80   12.00
   4   9  -1   27.30   13.20
   4   9  -1   45.20   17.80
   4   9  -1   22.20   13.60
  -4  -9   1   45.90   18.10
  -4  -9   1   20.20   11.40
  -4  -9   1   28.30   16.60
  -4  -9   1   13.30   11.60
   3   9  -1   82.79   22.00
   3   9  -1   47.90   16.70
   3   9  -1   55.89   17.80
   3   9  -1   95.39   24.00
  -3  -9   1   92.29   20.40
  -3  -9   1   99.09   24.00
  -3  -9   1   68.99   19.50
  -3  -9   1   50.29   16.30
   2   9  -1   17.50   14.20
   2   9  -1    9.20   11.60
   2   9  -1    2.80   11.70
   2   9  -1   11.40   12.20
  -2  -9   1   15.50   11.70
  -2  -9   1   13.50   10.90
  -2  -9   1    0.50   11.40
  -2  -9   1   -1.30    9.70
  -2  -9   1    5.90   11.70
   1   9  -1  414.56   39.70
   1   9  -1  473.05   55.99
   1   9  -1  470.25   49.50
   1   9  -1  455.75   52.69
  -1  -9   1  444.56   47.60
  -1  -9   1  415.26   52.99
  -1  -9   1  419.46   39.00
  -1  -9   1  486.85   54.69
  -1  -9   1  420.76   49.10
   0   9  -1  125.39   27.90
   0   9  -1  175.58   27.90
   0   9  -1  166.08   30.80
   0   9  -1  166.38   27.20
   0  -9   1  193.48   36.90
   0  -9   1  177.18   29.70
   0  -9   1  165.28   24.40
   0  -9   1  186.78   31.70
   0  -9   1  168.78   33.60
  -1   9  -1  293.17   39.10
  -1   9  -1  336.47   41.40
  -1   9  -1  341.37   44.40
  -1   9  -1  285.27   42.30
   1  -9   1  311.87   44.40
   1  -9   1  343.37   45.70
   1  -9   1  303.67   45.40
   1  -9   1  267.97   27.60
  -2   9  -1   58.19   21.20
  -2   9  -1  117.49   26.90
  -2   9  -1   63.79   19.60
  -2   9  -1   58.49   17.00
   2  -9   1   75.49   22.90
   2  -9   1  112.89   23.70
   2  -9   1   83.29   22.80
   2  -9   1   76.49   15.40
   2  -9   1   60.19   21.70
  -3   9  -1   -0.90    9.70
  -3   9  -1   27.50   15.40
  -3   9  -1   17.10   13.30
  -3   9  -1   25.10   15.60
   3  -9   1   32.80   16.40
   3  -9   1    2.30   12.50
   3  -9   1    1.70   12.70
   3  -9   1   27.00   12.70
  -4   9  -1   68.39   21.80
  -4   9  -1   54.99   19.30
  -4   9  -1   87.49   22.20
   4  -9   1   65.79   22.20
   4  -9   1   67.09   21.60
   4  -9   1  115.39   28.80
   4  -9   1   84.49   23.90
  -5   9  -1  -10.90    7.00
  -5   9  -1  -11.70    9.60
  -5   9  -1   -6.90   11.20
   5  -9   1   -8.40   10.30
   5  -9   1    2.20   11.90
   5  -9   1   18.90   16.30
   5  -9   1   17.80   11.50
  -6   9  -1   -2.30   10.20
  -6   9  -1  -11.00    9.40
  -6   9  -1    1.10   11.70
  -6   9  -1   10.40   14.10
   6  -9   1  -10.10    8.80
   6  -9   1    2.00   10.00
   6  -9   1   -1.80   12.00
   6  -9   1  -14.60   11.40
  -7   9  -1   37.10   18.20
  -7   9  -1   22.10   14.30
  -7   9  -1   53.89   18.50
  -7   9  -1    1.20   11.20
   7  -9   1   20.60   15.80
   7  -9   1   16.10   16.60
  -8   9  -1   27.80   20.90
  -8   9  -1   43.00   18.50
  -8   9  -1   11.80   12.10
  -8   9  -1    1.60   14.50
   8  -9   1    2.70   16.00
   8  -9   1   26.80   18.80
   8  -9   1   20.20   14.40
  -9   9  -1    9.20   16.50
  -9   9  -1   43.60   15.20
  -9   9  -1   41.20   19.90
  -9   9  -1    9.50   14.70
   9  -9   1   21.10   17.10
   9  -9   1   15.50   19.30
   9  -9   1   28.30   20.60
 -10   9  -1   98.99   22.70
 -10   9  -1  141.19   33.40
 -10   9  -1  115.49   27.20
  10  -9   1  130.09   27.90
  10  -9   1  140.29   32.00
 -11   9  -1  199.68   35.50
 -11   9  -1  224.48   42.50
 -11   9  -1  147.99   36.90
 -11   9  -1  214.88   31.60
  11  -9   1  219.18   36.50
  11  -9   1  270.27   37.50
  11  -9   1  141.19   37.30
 -12   9  -1    7.70   12.00
 -12   9  -1   -3.60   14.60
 -12   9  -1   28.60   19.40
 -12   9  -1   25.80   17.80
  12  -9   1    7.50   15.70
  12  -9   1   10.90   14.70
  12  -9   1   -0.20   18.70
 -13   9  -1  211.08   35.10
 -13   9  -1   86.89   28.40
 -13   9  -1  139.29   38.60
  13  -9   1  238.88   40.80
  13  -9   1  249.08   51.59
  13  -9   1  227.28   35.30
 -14   9  -1   -9.30   12.40
 -14   9  -1   16.00   21.60
 -14   9  -1  -12.60   12.20
  14  -9   1  -28.20   17.10
  14  -9   1  -10.30    9.80
  14  -9   1    1.70   17.50
 -15   9  -1   34.60   27.20
 -15   9  -1   59.69   29.20
 -15   9  -1   68.79   21.20
  15  -9   1   76.59   23.30
  15  -9   1   26.60   26.00
  15  -9   1   60.69   23.20
 -16   9  -1   14.30   12.30
 -16   9  -1   -5.10   15.00
 -16   9  -1   38.50   23.20
  16  -9   1   16.00   16.80
  16  -9   1   -1.60   11.50
  16  -9   1  -19.60   14.70
 -17   9  -1   28.10   29.20
 -17   9  -1    7.50   18.40
  17  -9   1   32.40   26.40
  17  -9   1   33.60   15.90
  17  -9   1    1.40   15.20
  17   8  -1  153.38   37.70
  17   8  -1  168.28   34.90
 -17  -8   1  197.78   47.50
  16   8  -1   67.69   18.80
  16   8  -1   40.90   22.10
  16   8  -1   31.70   14.90
  16   8  -1   70.49   22.60
 -16  -8   1   93.49   33.80
  15   8  -1   10.20   13.70
  15   8  -1   20.10   16.10
  15   8  -1   -7.20   14.40
 -15  -8   1    6.80    8.00
 -15  -8   1   12.00   20.40
  14   8  -1   45.00   21.10
  14   8  -1   72.19   23.30
  14   8  -1   38.70   18.50
  14   8  -1   67.19   21.10
 -14  -8   1   28.10   22.20
 -14  -8   1  137.79   29.30
 -14  -8   1   62.69   16.70
  13   8  -1   20.60   16.40
  13   8  -1   24.50   16.50
  13   8  -1   18.10   14.30
  13   8  -1   22.40   15.30
 -13  -8   1   39.60   16.30
 -13  -8   1   24.30   15.80
 -13  -8   1   12.90   16.90
 -13  -8   1   21.40   16.90
  12   8  -1  202.48   35.30
  12   8  -1  215.28   35.20
  12   8  -1  237.48   35.00
[truncated: 4,447,697 more chars]
